# Supplementary material for: Overcoming polymorphism: a revised list of shell characters for the phylogenetic analysis of soft-shelled turtles (Pan-Trionychidae)
Source: Swiss J Palaeontol. 2025 May 30;144(1):25. doi: 10.1186/s13358-025-00360-x (PMC12125158; doi:10.1186/s13358-025-00360-x)
Supplement: Supplementary file 1 — Additional file 1. Character-taxon matrix in nexus format, including full list of terminals and individuals, character names, measurements, and other comments. [file 13358_2025_360_MOESM1_ESM.nex]

#NEXUS
[written Wed Mar 12 10:44:48 CET 2025 by Mesquite  version 3.81 (build 955) at geosmac048762/134.21.157.21]

BEGIN TAXA;
	TITLE Taxa;
	DIMENSIONS NTAX=591;
	TAXLABELS
		Perochelys_lamadongensis_HT Adocus_amtgai Carettochelys_insculpta Cyclanorbis_elegans Cyclanorbis_senegalensis Cycloderma_aubryi Cycloderma_frenatum Lissemys_ceylonensis Lissemys_punctata Lissemys_scutata Amyda_cartilaginea Amyda_ornata Dogania_subplana Nilssonia_formosa Nilssonia_gangetica Nilssonia_hurum Nilssonia_leithii Nilssonia_nigricans Palea_steindachneri Pelodiscus_sp. Chitra_chitra Chitra_indica Chitra_vandijki Pelochelys_bibroni Pelochelys_cantorii Pelochelys_signifera Trionyx_triunguis Apalone_ferox Apalone_mutica Apalone_spinifera Rafetus_euphraticus Rafetus_swinhoei MaxPoly_Cyclan_elegans MaxPoly_Cyclan_senegalensis MaxPoly_Cyclo_aubryi MaxPoly_Cyclo_frenatum MaxPoly_L_ceylonensis MaxPoly_L_punctata MaxPoly_L_scutata MaxPoly_Am_cartilaginea MaxPoly_Am_ornata MaxPoly_D_subplana MaxPoly_N_formosa MaxPoly_N_gangetica MaxPoly_N_hurum MaxPoly_N_leithii MaxPoly_N_nigricans MaxPoly_Pal_steindachneri MaxPoly_Pelodiscus_sp. MaxPoly_Chi_chitra MaxPoly_Chi_indica MaxPoly_Chi_vandijki MaxPoly_Pel_bibroni MaxPoly_Pel_cantorii MaxPoly_Pel_signifera MaxPoly_T_triunguis MaxPoly_A_ferox MaxPoly_A_mutica MaxPoly_A_spinifera MaxPoly_R_euphraticus MaxPoly_R_swinhoei Cyclan_elegans_BMNH_1909.10.15.5 Cyclan_elegans_BMNH_1910.6.3.1 Cyclan_elegans_BMNH_1954.1.14.3 Cyclan_elegans_NMW_1436 Cyclan_elegans_NMW_1437 Cyclan_elegans_NMW_1438 Cyclan_elegans_NMW_1439 Cyclan_elegans_NMW_1440 Cyclan_elegans_NMW_1441 Cyclan_elegans_NMW_1682 Cyclan_elegans_NMW_1848 Cyclan_elegans_PCHP_8215 Cyclan_elegans_PCHP_8225 Cyclan_elegans_PCHP_11753 Cyclan_elegans_PCHP_11755 Cyclan_elegans_PCHP_13971 Cyclan_elegans_SMF_37475 Cyclan_senegalensis_BMNH_1865.5.3.75 Cyclan_senegalensis_BMNH_1949.1.3.57 Cyclan_senegalensis_MTD_38635 Cyclan_senegalensis_NMB_16352 'Cyclan senegalensis NMW 1256/1' 'Cyclan senegalensis NMW 1256/2' 'Cyclan senegalensis NMW 1256/3' 'Cyclan senegalensis NMW 1256/4' 'Cyclan senegalensis NMW 1257/1' 'Cyclan senegalensis NMW 1257/2' Cyclan_senegalensis_NMW_1434 Cyclan_senegalensis_PCHP_2358 Cyclan_senegalensis_PCHP_2626 Cyclan_senegalensis_PCHP_2627 Cyclan_senegalensis_PCHP_2745 Cyclan_senegalensis_PCHP_2747 Cyclan_senegalensis_PCHP_2748 Cyclan_senegalensis_PCHP_2883 Cyclan_senegalensis_PCHP_2884 Cyclan_senegalensis_PCHP_2885 Cyclan_senegalensis_PCHP_3665 Cyclan_senegalensis_PCHP_3911 Cyclan_senegalensis_PCHP_4145 Cyclan_senegalensis_PCHP_11789 Cyclan_senegalensis_PCHP_no_number_a Cyclan_senegalensis_PCHP_no_number_b Cyclan_senegalensis_PCHP_no_number_c Cyclan_senegalensis_SMF_37474 Cyclo_aubryi_AMNH_108909 Cyclo_aubryi_BMNH_1863.6.13.5 Cyclo_aubryi_FMNH_98752 'Cyclo aubryi MNHN AC 1930-362' Cyclo_aubryi_NHMB_248 Cyclo_aubryi_NHMB_3584 Cyclo_aubryi_NMB_8697a Cyclo_aubryi_NMB_8697b Cyclo_aubryi_NMB_8697c Cyclo_aubryi_NMB_8817a Cyclo_aubryi_NMB_55813 Cyclo_aubryi_NMB_57032 Cyclo_aubryi_NMB_57033 Cyclo_aubryi_NMB_uncat. Cyclo_aubryi_PCHP_7513 Cyclo_frenatum_AMNH_110180 Cyclo_frenatum_NMB_50 Cyclo_frenatum_NMB_29978 Cyclo_frenatum_NMB_37519 Cyclo_frenatum_PCHP_2374 Cyclo_frenatum_PCHP_2744 Cyclo_frenatum_PCHP_11786 Cyclo_frenatum_SMF_33700 'Cyclo frenatum, EOWL uncat. 1' 'Cyclo frenatum, EOWL uncat. 2' 'Cyclo frenatum, Mosambique 3, Jason Denlinger' L_ceylonensis_BMNH_1972.2066 L_ceylonensis_MTD_3661 L_ceylonensis_NHMB_1811 L_ceylonensis_NHMB_2396 L_ceylonensis_NHMB_2397 L_ceylonensis_NHMB_2398_ L_ceylonensis_NHMB_2575 L_ceylonensis_NHMB_2576 L_ceylonensis_NHMB_4752 L_ceylonensis_PCHP_4703 L_punctata_AMNH_7090 L_punctata_NMB_37379 L_punctata_NMW_1232 L_punctata_PCHP_2628 L_punctata_PCHP_2743 L_punctata_PCHP_2816 L_punctata_PCHP_2817 L_punctata_PCHP_2818 L_punctata_PCHP_2819 L_punctata_PCHP_2820 L_punctata_PCHP_2821 L_punctata_PCHP_2920 L_punctata_PCHP_3347 L_punctata_PCHP_3916 L_punctata_PCHP_4931 L_punctata_PCHP_4932 L_punctata_PCHP_4951 L_punctata_SMF_45399 L_punctata_SMF_62899 L_punctata_USNM_61093 L_punctata_USNM_293690 L_punctata_ZSI_1649 L_punctata_ZSI_1714 L_scutata_AMNH_139579 L_scutata_AMNH_139580 L_scutata_CUMZ_T153 L_scutata_CUMZ_T154 L_scutata_CUMZ_T168 L_scutata_CUMZ_T169 L_scutata_CUMZ_T171 L_scutata_CUMZ_T191 L_scutata_PCHP_3913 L_scutata_PCHP_5036 L_scutata_PCHP_5046 L_scutata_PCHP_5047 L_scutata_ZSI_1705 L_scutata_ZSI_1706 L_scutata_ZSI_1708 Am_cartilaginea_FMNH_11088 Am_cartilaginea_FMNH_224223 Am_cartilaginea_NHMB_3767 'Am cartilaginea NMW 85, 87' Am_cartilaginea_NMW_1454 Am_cartilaginea_NMW_1864 Am_cartilaginea_NMW_1874 Am_cartilaginea_PCHP_4929 Am_cartilaginea_PCHP_4980 Am_cartilaginea_RH128 Am_cartilaginea_RH129 Am_cartilaginea_USNM_22522 Am_ornata_AMNH_28357 Am_ornata_BMNH_1929.10.17.12 Am_ornata_CUMZ_T1 Am_ornata_CUMZ_T3 Am_ornata_CUMZ_T4 Am_ornata_CUMZ_T5 Am_ornata_CUMZ_T6 Am_ornata_CUMZ_T7 Am_ornata_CUMZ_T8 Am_ornata_CUMZ_T9 Am_ornata_CUMZ_T10 Am_ornata_CUMZ_T11 Am_ornata_CUMZ_T12 Am_ornata_CUMZ_T13 Am_ornata_CUMZ_T14 Am_ornata_CUMZ_T15 Am_ornata_CUMZ_T16 Am_ornata_CUMZ_T17 Am_ornata_CUMZ_T18 Am_ornata_CUMZ_T19 Am_ornata_CUMZ_T20 Am_ornata_CUMZ_T21 Am_ornata_CUMZ_T22 Am_ornata_CUMZ_T23 Am_ornata_CUMZ_T24 Am_ornata_CUMZ_T25 Am_ornata_CUMZ_T26 Am_ornata_CUMZ_T27 Am_ornata_CUMZ_T28 Am_ornata_CUMZ_T29 Am_ornata_CUMZ_T32 Am_ornata_CUMZ_T33 Am_ornata_CUMZ_T34 Am_ornata_CUMZ_T35 Am_ornata_CUMZ_T36 Am_ornata_CUMZ_T37 Am_ornata_CUMZ_T38 Am_ornata_CUMZ_T39 Am_ornata_CUMZ_T40 Am_ornata_CUMZ_T41 Am_ornata_CUMZ_T42 Am_ornata_CUMZ_T43 Am_ornata_CUMZ_T44 Am_ornata_CUMZ_T45 Am_ornata_CUMZ_T46 Am_ornata_CUMZ_T47 Am_ornata_CUMZ_T48 Am_ornata_CUMZ_T49 Am_ornata_CUMZ_T50 Am_ornata_CUMZ_T51 Am_ornata_CUMZ_T52 Am_ornata_CUMZ_T53 Am_ornata_CUMZ_T54 Am_ornata_CUMZ_T55 Am_ornata_CUMZ_T56 Am_ornata_CUMZ_T57 Am_ornata_CUMZ_T58 Am_ornata_CUMZ_T59 Am_ornata_CUMZ_T60 Am_ornata_CUMZ_T61 Am_ornata_CUMZ_T62 Am_ornata_CUMZ_T63 Am_ornata_CUMZ_T64 Am_ornata_CUMZ_T65 Am_ornata_CUMZ_T66 Am_ornata_CUMZ_T67 Am_ornata_CUMZ_T68 Am_ornata_CUMZ_T69 Am_ornata_CUMZ_T70 Am_ornata_CUMZ_T72 Am_ornata_CUMZ_T74 Am_ornata_CUMZ_T76 Am_ornata_CUMZ_T77 Am_ornata_CUMZ_T78 Am_ornata_CUMZ_T79 Am_ornata_CUMZ_T80 Am_ornata_CUMZ_T83 Am_ornata_CUMZ_T88 Am_ornata_CUMZ_T89 Am_ornata_CUMZ_T90 Am_ornata_CUMZ_T91 Am_ornata_CUMZ_T92 Am_ornata_CUMZ_T93 Am_ornata_CUMZ_T94 Am_ornata_CUMZ_T95 Am_ornata_CUMZ_T96 Am_ornata_CUMZ_T97 Am_ornata_CUMZ_T103 Am_ornata_CUMZ_T104 Am_ornata_CUMZ_T105 Am_ornata_CUMZ_T106 Am_ornata_CUMZ_T107 Am_ornata_CUMZ_T128 Am_ornata_CUMZ_T135 Am_ornata_CUMZ_T137 Am_ornata_CUMZ_T175 Am_ornata_CUMZ_T189 Am_ornata_MTD_42508 Am_ornata_NMW_1301 Am_ornata_RH1037 Am_ornata_RH1196 Am_ornata_ZSI_4094 D_subplana_CUMZ_T84 D_subplana_CUMZ_T85 D_subplana_CUMZ_T86 D_subplana_CUMZ_T139 D_subplana_CUMZ_T140 D_subplana_CUMZ_T152 D_subplana_FMNH_151021 D_subplana_FMNH_224111 D_subplana_FMNH_259045 D_subplana_MTD_8992 D_subplana_NMW_1870 D_subplana_NMW_1871 D_subplana_PCHP_1791 D_subplana_PCHP_2918 D_subplana_PCHP_2919 D_subplana_PCHP_2923 D_subplana_PCHP_3368 D_subplana_PCHP_5041 D_subplana_PCHP_5044 D_subplana_SMF_8036 D_subplana_UCMVZ_95937 D_subplana_USNM_222523 N_formosa_NMW_38631 N_formosa_PCHP_4945 N_formosa_PCHP_4946 N_formosa_PCHP_4947 N_formosa_PCHP_5030 N_formosa_PCHP_5031 N_formosa_PCHP_5032 N_formosa_PCHP_5035 N_formosa_ZSI_1785 N_formosa_ZSI_1786 N_formosa_ZSI_unlabeled N_gangetica_BMNH_86.8.26.1 N_gangetica_FMNH_260430 N_gangetica_MTD_uncat N_gangetica_PCHP_2751 N_gangetica_PCHP_4391 N_gangetica_PCHP_4991 N_gangetica_PCHP_5138 N_gangetica_SMF_52770 N_gangetica_USNM_267017 N_gangetica_USNM_293693 N_gangetica_ZSI_878 N_gangetica_ZSI_1805 N_gangetica_ZSI_1806 N_gangetica_ZSI_1808 N_gangetica_ZSI_1893 N_gangetica_ZSI_17613 N_gangetica_ZSI_23801 N_gangetica_ZSI_uncat._1 N_gangetica_ZSI_uncat._2 N_hurum_BMNH_86.8.26.2 N_hurum_MCZ_61475 N_hurum_MCZ_61476 N_hurum_NMW_40066 N_hurum_PCHP_2629 N_hurum_PCHP_2630 N_hurum_PCHP_2657 N_hurum_PCHP_2668 N_hurum_PCHP_2907 N_hurum_PCHP_4959 N_hurum_PCHP_4990 N_hurum_ZSI_1796 N_hurum_ZSI_1984 N_hurum_ZSI_16627 N_hurum_ZSI_16752 N_hurum_ZSI_16996 N_hurum_ZSI_17390 N_hurum_ZSI_18321 N_leithii_FMNH_224231 N_leithii_ZSI_17973 N_nigricans_NMW_39090 N_nigricans_ZSI_1908 N_nigricans_ZSI_1918 N_nigricans_ZSI_1994 Pal_steindachneri_MTD_33802 Pal_steindachneri_PCHP_2693 Pal_steindachneri_RH_1201 Pelodiscus_sp._AMNH_7106 Pelodiscus_sp._CUMZ_T170 Pelodiscus_sp._FMNH_6593 Pelodiscus_sp._FMNH_6625 Pelodiscus_sp._IVPP_537 Pelodiscus_sp._IVPP_556 Pelodiscus_sp._NHMB_1438 Pelodiscus_sp._NHMB_2659 Pelodiscus_sp._NMW__II Pelodiscus_sp._NMW_1865 Pelodiscus_sp._NMW_1866 Pelodiscus_sp._NMW_1869 Pelodiscus_sp._PCHP_2313 Pelodiscus_sp._PCHP_2657 Pelodiscus_sp._PCHP_2658 Pelodiscus_sp._PCHP_2771 Pelodiscus_sp._PCHP_3189 Pelodiscus_sp._PCHP_3418 Pelodiscus_sp._PCHP_3419 Pelodiscus_sp._PCHP_3422 Pelodiscus_sp._PCHP_3425 Pelodiscus_sp._PCHP_3916 Pelodiscus_sp._PCHP_4392 Pelodiscus_sp._PCHP_4611 Pelodiscus_sp._PCHP_4612 Pelodiscus_sp._PCHP_4933 Pelodiscus_sp._PCHP_5414 Pelodiscus_sp._PCHP_7729 Pelodiscus_sp._PCHP_11894 Pelodiscus_sp._RH_972 Pelodiscus_sp._RH_973 Pelodiscus_sp._RH_1053 Pelodiscus_sp._RH_1080 Pelodiscus_sp._ROM_R7536 Pelodiscus_sp._ROM_R8016 Pelodiscus_sp._UCMP_69536 Pelodiscus_sp._USNM_68476 Pelodiscus_sp._USNM_539335 Chi_chitra_BMNH_1926.12.16.1 Chi_chitra_CUMZ_exhibit_1 Chi_chitra_CUMZ_exhibit_2 Chi_chitra_CUMZ_exhibit_3 Chi_chitra_CUMZ_exhibit_4 Chi_chitra_CUMZ_T30 Chi_chitra_CUMZ_T31 Chi_chitra_CUMZ_T73 Chi_chitra_CUMZ_T81 Chi_chitra_CUMZ_T102 Chi_chitra_CUMZ_T121 Chi_chitra_CUMZ_T122 Chi_chitra_CUMZ_T123 Chi_chitra_CUMZ_T125 Chi_chitra_CUMZ_T126 Chi_chitra_CUMZ_T138 Chi_chitra_CUMZ_T145 Chi_chitra_CUMZ_T172 Chi_chitra_PCHP_4936 Chi_chitra_PCHP_4937 Chi_chitra_PCHP_4957 Chi_chitra_PCHP_4975 Chi_chitra_PCHP_4988 Chi_chitra_PCHP_4995 Chi_chitra_PCHP_4996 Chi_chitra_PCHP_4997 Chi_chitra_PCHP_5051 Chi_chitra_PCHP_5052 Chi_chitra_PCHP_5053 Chi_chitra_PCHP_5412 Chi_chitra_PCHP_5413 Chi_chitra_RH1038_ Chi_indica_FMNH_224228 Chi_indica_NHMB_2706 Chi_indica_PCHP_1474 Chi_indica_PCHP_2750 Chi_indica_SMF_52768_ Chi_indica_SMF_52769 Chi_indica_ZSI_1776 Chi_indica_ZSI_3543 Chi_indica_ZSI_16753 Chi_vandijki_PCHP_5050 Pel_bibroni_NHMB_183 Pel_bibroni_PCHP_11230 Pel_bibroni_PCHP_11751 Pel_bibroni_PCHP_11752 Pel_bibroni_PCHP_11794 Pel_bibroni_USNM_231523 Pel_cantorii_AMNH_23541 Pel_cantorii_CUMZ_T120 Pel_cantorii_CUMZ_T142 Pel_cantorii_CUMZ_T148 Pel_cantorii_FMNH_224104 Pel_cantorii_FMNH_224233 Pel_cantorii_NMW_1857 Pel_cantorii_PCHP_2375 Pel_cantorii_PCHP_2376 Pel_cantorii_PCHP_2648 Pel_cantorii_PCHP_2921 Pel_cantorii_PCHP_3229 Pel_cantorii_PCHP_3995 Pel_cantorii_PCHP_4974 Pel_cantorii_PCHP_11795 Pel_cantorii_RH_1036 Pel_cantorii_SMF_8037 Pel_cantorii_ZMC_262 Pel_signifera_PCHP_11758 T_triunguis_AMNH_36599 T_triunguis_AMNH_50723 T_triunguis_AMNH_50724 T_triunguis_AMNH_80026 T_triunguis_NMB_55812 T_triunguis_NMW_84 T_triunguis_NMW_1207 T_triunguis_NMW_1435 T_triunguis_NMW_32237 T_triunguis_PCHP_3244 T_triunguis_PCHP_4559 T_triunguis_PCHP_4602 T_triunguis_PCHP_5042 T_triunguis_SMF_8042 T_triunguis_SMF_8044 T_triunguis_SMF_32811 T_triunguis_SMF_36470 T_triunguis_SMF_uncat. T_triunguis_USNM_337920 A_ferox_AMNH_5931 A_ferox_AMNH_5932 A_ferox_AMNH_9113 A_ferox_AMNH_57383 A_ferox_AMNH_57384 A_ferox_AMNH_65622 A_ferox_AMNH_69934 A_ferox_AMNH_129737 A_ferox_FMNH_31014 A_ferox_FMNH_31344 A_ferox_FMNH_98777 A_ferox_FMNH_98778 A_ferox_FMNH_211820 A_ferox_PCHP_354 A_ferox_PCHP_1532 A_ferox_PCHP_1533 A_ferox_PCHP_2333 A_ferox_PCHP_2632 A_ferox_PCHP_2653 A_ferox_PCHP_4141 A_ferox_PCHP_4405 A_ferox_PCHP_5729 A_ferox_PCHP_7043 A_ferox_PCHP_7047 A_ferox_PCHP_7048 A_ferox_PCHP_7049 A_ferox_PCHP_7424 A_ferox_PCHP_7425 A_ferox_PCHP_8434 A_ferox_PCHP_11940 A_ferox_PCHP_no_number A_ferox_ROM_R1102 A_ferox_ROM_R7994 A_ferox_USNM_71069 A_mutica_FMNH_22064 A_mutica_FMNH_22065 A_mutica_FMNH_211752 A_mutica_KU_1868 A_mutica_PCHP_1611 A_mutica_PCHP_2655 A_mutica_SMF_33063 A_mutica_TMM_3132_ A_mutica_UMMZ_155231 A_mutica_USNM_313652 A_mutica_YPM_R5452 A_mutica_YPM_R10890 A_mutica_YPM_R10911 A_mutica_YPM_R10913 A_mutica_YPM_R11424 A_mutica_YPM_R11680 A_spinifera_AMNH_43303 A_spinifera_FMNH_22063 A_spinifera_FMNH_252992 A_spinifera_KU_1869 A_spinifera_KU_2824 A_spinifera_OMNH_RE68 A_spinifera_PCHP_1479 A_spinifera_PCHP_1480 A_spinifera_PCHP_2746 A_spinifera_PCHP_3428 A_spinifera_PCHP_5061 A_spinifera_ROM_R9284 A_spinifera_ROM_R9385 A_spinifera_ROM_R9386 A_spinifera_TMM_M3720 A_spinifera_TMM_M3817 A_spinifera_TMM_M7158 A_spinifera_UCMP_117127 A_spinifera_UMMZ_128088 A_spinifera_USNM_26426 A_spinifera_USNM_222519 A_spinifera_USNM_248990 A_spinifera_YPM_10892 A_spinifera_YPM_10893 A_spinifera_YPM_17772 R_euphraticus_BMNH_93.10.14.1 R_euphraticus_NMW_1305 R_euphraticus_NMW_1446 R_euphraticus_NMW_1447 R_euphraticus_NMW_1448 R_euphraticus_NMW_1449 R_euphraticus_NMW_1451 R_euphraticus_NMW_1452 R_euphraticus_NMW_1453 R_euphraticus_NMW_1463 R_euphraticus_NMW_1856 R_euphraticus_NMW_1862 R_euphraticus_PCHP_4062 R_euphraticus_PCHP_4558 R_swinhoei_Hung_Ky_Pagoda_uncat R_swinhoei_NMW_30911 R_swinhoei_PCHP_6876 R_swinhoei_PCHP_6877 R_swinhoei_VNUH_T91 
	;

END;


BEGIN TAXA;
	TITLE Carettochelys_insculpta;
	DIMENSIONS NTAX=1;
	TAXLABELS
		taxon_1 
	;

END;


BEGIN CHARACTERS;
	TITLE  Character_Matrix;
	LINK TAXA = Taxa;
	DIMENSIONS  NCHAR=74;
	FORMAT DATATYPE = STANDARD RESPECTCASE GAP = - MISSING = ? SYMBOLS = "  0 1 2 3 4 5 6 7 8 9";
	CHARSTATELABELS 
		1 '*C1: maximum carapacial disk length' /  below_10cm '10-20cm' '20-30cm' '30-40cm' '40-50cm' '50-60cm' '60-70cm' '70-80cm' '80-90cm' above_90cm,
		2 'C1: alternative' /  below_20cm '20-40cm' '40-60cm' '60-80cm' greater_than_80cm,
		3 'C2: carapacial disk outline' /  overall_rounded posterior_half_constricted,
		4 '*C3: carapacial sculpturing I: surface texture' /  mostly_raised_tubercles mostly_netted 'mostly raindrop-like depressions',
		5 'C4: carapacial sculpturing II: longitudinal carapacial striations' /  absent present,
		6 '*C5: carapacial sculpturing III: fading of texture towards center' /  absent present_but_minor present_and_distinct,
		7 '*C6: carapacial sculpturing IV: lateral extent of carapacial sculpturing' /  sculpturing_reaches_margins distal_10%_of_costals_lack_sculpturing more_than_10%_of_distal_costals_lack_sculpturing,
		8 'C7: carapacial kinesis' /  absent present,
		9 '*C8: prenuchal' /  absent present_but_not_articulated_with_shell present_and_articulated_with_shell,
		10 'C9: neomorphic peripherals' /  absent present,
		11 '*C10: width of nuchal callosity relative to greatest carapacial width (including ribs)' /  less_to_equal_30% '30-50%' '50-70%' 70%_and_more,
		12 '*C11:midline length of nuchal callosity relative to neural I (+ preneural)' /  less_to_equal_60% '60-100%' 100%_and_more,
		13 'C12:nuchal notch formed by nuchal callosity' /  absent_or_minor deep_notch_present,
		14 'C13: anterior protrusion of nuchal callosity relative to nuchal processes' /  absent_or_minor 'present, but only medially' present_and_along_the_full_width_of_the_nuchal,
		15 'C14: lateral protrusion of nuchal callosity relative to nuchal processes' /  absent_or_minor present,
		16 'C15: shape of the nuchal contact with costal 1 ' /  suture_absent_or_straight_to_curved_ 'suture wavy, due to the presence of ?posterolateral bulges?',
		17 'initial observations: nuchal and suprascapular fontanelles' /  posterior_sutural_contact_of_nuchal_callosity_absent 'posteromedian contact of nuchal callosity present, suprascapular fontanelles, if present, remain laterally open ' 'broad posterior contact present, fontanelles absent' broad_posterior_contact_interrupted_by_suprascapular_fontanelles_ 'posterolateral contacts present, suprascapular fontanelles confluent ',
		18 'C16: formation of suprascapular fontanelles' /  nuchal_callosity_lacks_posterior_contact_with_neurals_or_costals nuchal_callosity_initially_contacts_neurals_posteromedially_to_form_two_laterally_open_suprascapular_fontanelles nuchal_callosity_initially_contacts_costals_lateromedially_to_form_two_medially_confluent_suprascapular_fontanelles,
		19 '*C17: closure of suprascapular fontanelles' /  fontanelles_never_form_or_close_at_less_than_30%_adult_size fontanelles_close_at_30?70%_adult_size 'fontanelles close later in ontogeny, greater than 70% adult size' fontanelles_never_close_or_only_in_some_individuals,
		20 '*C18: ventral view: width of nuchal processes relative to greatest carapacial width (including ribs)' /  '0 - 10%' '10 - 20%' '20 - 30%' '30-40%' '40-50%' '50-60%' '60-70%' '70-80%',
		21 'C19: anteroposterior depth of nuchal processes ' /  'short, lateral processes of nuchal jointly form an anteroposteriorly narrow, recurved strut consisting of tightly packed subprocesses' 'long, lateral processes form laterally expanded combs that jointly give the nuchal processes the shape of a bow tie ',
		22 'C20: shape of nuchal processes' /  lateral_processes_form_a_tight_comb comb_laterally_split_into_anterior_and_posterior_processes_separated_by_a_distinct_gap_,
		23 '*C21: placement of nuchal processes relative to costal I' /  nuchal_processes_located_anterior_and_dorsal_to_costal_I nuchal_processes_slightly_underlap_the_anterior_margins_of_costal_I nuchal_processes_strongly_underlap_anterior_margins_of_costal_I,
		24 '*C22: location of cervical-dorsal vertebral articulation' /  posterior_third_of_nuchal middle_third_of_nuchal anterior_third_of_nuchal,
		25 'C23: preneural' /  absent present,
		26 '*C24: number of neurals (excluding preneural)' /  zero one two three four five_ six seven eight nine,
		27 'C25: neural reversal' /  absent present,
		28 '*C26: point of reversal in neural orientation, if present' /  _ one two three four five_ six seven eight nine,
		29 'C27: octagonal neurals' /  absent present,
		30 'C28: wide neurals' /  'neurals elongate, much longer than wide' 'neurals broad, nearly as wide as long',
		31 'C29: reduction of neurals  I?VII' /  'absent, neurals I?VII form a contiguous sequence of elements that fully separate the costals ' 'present, neurals I?VII form a discontinuous sequence of elements that allow the formation of secondary intercostal contacts ',
		32 'C30: splitting of costals along margin of shell' /  absent present,
		33 '*C31: costal I laterally surrounds nuchal' /  absent 'present, costal I laterally surrounds less than half of the midline depth of the nuchal' 'present, costal I laterally surrounds more than half of the midline depth of the nuchal',
		34 'C32: first pair of costal with midline contact posterior to the neural column ' /  zero one two three four five six seven eigth none,
		35 'C33: depressions on eighth pleurals for contact of ilia' /  absent notch_along_posterior_margin_of_shell_present full_depressions_present,
		36 'observation: oblique view: surface of costal VII relative to costal VI' /  more_than_65% less_than_65%,
		37 'observations: oblique view: surface of costals VIII relative of costal VI' /  more_than_100% less_than_100% less_than_50%_ less_than_15%_or_absent,
		38 '*C34: surface of costals VII+VIII relative to costal VI in oblique view' /  less_than_75% '75-150%' '150-225%' '225-300%' greater_than_300%,
		39 'observations: width of 8th costals relative to carapace',
		40 'C35: oblique view: width to length ratio of costal VIII' /  less_than_75% '75-150%' '150-250%' '250-350%' greater_than_350%,
		41 'C36: Lateral embayment to the margin of costal V ' /  'absent, lateral margin of shell wavy to shell' 'present, a distinct embayment apparent along lateral margin of costal V only',
		42 'C37: development of free rib ends' /  'all costal ribs end free (i.e., not covered by metaplastic ossification)' only_costal_ribs_VII_and_VIII_end_free no_ribs_end_free,
		43 'C38: dorsal rib width' /  broad narrow,
		44 '*C39: size of costal rib VIII ' /  same_size_as_anterior_ribs slightly_reduced strongly_reduced,
		45 'C40: neomorphic plastral callosities' /  absent present,
		46 '*C41: epiplastral callosity: presence and size' /  absent 'present, but small, callosity only partially covers the epiplastral process ventrally' present_and_intermediate_in_size_ present_and_large_,
		47 '*C42: entoplastral callosity: presence and size' /  absent 'small, callosity partially to fully covers ventral side of entoplastral processes' 'intermediate, callosity protrudes posteriorly, but less than one half of the median length of the lateral entoplastral processes' 'large, callosity protrudes posteriorly more than one half of the median length of the lateral entoplastral processes',
		48 '*C43: contacts of entoplastral callosity with hyoplastral callosities' /  none blunt sutural,
		49 '*C44: presence and anterior extent of hyo/hypoplastral callosity' /  callosity_absent 'callosity only partially covers hyo/hypoplastral processes' callosity_protrudes_beyond_the_axillary_notch_formed_by_the_hyoplastral_processes 'callosity forms a small, anteriorly protruding lappet' 'callosity forms a large, anteriorly protruding lappet',
		50 'C45: sculpturing of hyo/hypoplastral callosity' /  mostly_raised_tubercles mostly_netted absent,
		51 'C46: fusion of hyo/hypoplastra callosities' /  absent present,
		52 'C47: lateral extent of hyo/hypoplastral callosity, when present' /  'callosity absent or small, lateral processes extremely elongate' 'callosity enlarged, lateral processes free, but short' 'callosity large, lateral processes covered' callosity_expands_onto_dorsal_side_of_shell,
		53 '*C48: medial extent of hyo/hypoplastral callosity, when present' /  'hyo/hypoplastral callosity absent or small, medial hypoplastral process(es) free and long' 'hyo/hypoplastral callosity forms a distinct medial protrusion that almost fully or fully covers medial hypoplastral process(es)' 'o/hypoplastral callosity forms a distinct medial shelf that fully covers medial process, a median butt contact of the callosities may or may not be present' 'hyo/hypoplastral callosities broadly sutured with one another along the midline',
		54 'C49: contribution of hyo/hypoplastral callosity to inguinal notch ' /  deep_tissue_forms_inguinal_notch callosity_forms_inguinal_notch,
		55 'C50: posterolateral extent of hypoplastral callosity' /  does_not_posteriorly_cover_lateral_hypoplastral_process '"rolls" onto posterior aspect of lateral processes',
		56 '*C51: presence and extent of xiphiplastral callosities' /  absent small_callosity_present_that_only_partially_covers_the_overlying_xiphiplastral_processes_in_ventral_view callosity_present_that_fully_covers_the_xiphiplastral_processes_in_ventral_view callosity_present_that_fully_covers_the_xiphiplastral_processes_and_protrudes_laterally_beyond_the_margins_of_the_xiphiplastral_processes,
		57 '*C52: anterior contact of xiphiplastral callosity with hyo/hypoplastral callosity' /  absent partially_to_fully_abutting 'sutured, but lateral extension absent' sutured_and_with_lateral_extension_present,
		58 '*C53: midline contact of xiphiplastral callosity' /  xiphiplastral_callosities_absent_or_median_contact_absent_when_present partially_to_fully_abutting sutured_or_fused,
		59 '*C54: length of anterior process of epiplastron relative to lateral process of entoplastron' /  less_than_50% '50-80%' more_than_80%,
		60 'C55: posterior epiplastral processes' /  absent present,
		61 '*C56: midline contact of epiplastral processes' /  'widely spaced, anterior epiplastra processes spaced >1.5 times the width of an anterior plastral process' anterior_epiplastra_processes_spaced_0.5?1.5_times_the_width_of_an_anterior_plastral_process 'close, anterior epiplastra processes spaced <1.5 times the width of an anterior plastral process or in medial contact with one another',
		62 'C57: shape of entoplastral processes' /  lateral_branches_merge_at_a_point entoplastron_forms_narrow_transverse_shelf_ entoplastron_crescent_shaped entoplastron_forms_broad_transverse_shelf_,
		63 '*C58: angle between entoplastral branches' /  less_than_80� 80?100� more_than_100�,
		64 '*C59: thickness of entoplastral processes' /  'notably thin, lacking horizontal expansions' 'intermediate, with minor horizontal expansions' 'ably wide, with well-developed horizontal expansions',
		65 '*C60: number of lateral hyoplastral processes' /  _ one two three four,
		66 '*C61: number of lateral hypoplastral processes' /  _ one two three four,
		67 '*C62: angle between lateral hyo- and hypoplastral processes' /  less_than_45� '45-70�' more_than_70�,
		68 'C63: cross section of lateral processes' /  rounded flattened,
		69 'C64: spacing of lateral hypoplastral processes' /  _closely_packed_ _strongly_flared,
		70 '*C65: number and distribution of medial hyoplastral processes' /  expansive_comb_consisting_of_6_or_more_processes 'intermediate comb consisting of 2-5 processes' 'finger-like process consisting of 1-3 sub-processes',
		71 '*C66: number and distribution of medial hypoplastral processes' /  expansive_medial_hypoplastral_comb_present_consisting_of_numerous_processes uneven_medial_hypoplastral_comb_present_consisting_of_numerous_processes_and_occasional_gaps a_single_medial_process_developed_in_clear_separation_from_a_small_number_of_posteromedial_processes,
		72 'C67: posterior hypoplastral process lateral to xiphiplastron' /  absent present,
		73 '*C68: presence and number of medial xiphiplastral processes' /  absent one_or_two_on_each_side three_on_each_side four_or_more,
		74 'C69: orientation of posterior xiphiplastral processes' /  posteromedially_oriented_towards_each_other posteriorly_arranged_parallel_to_each_other ; 
	MATRIX
	Perochelys_lamadongensis_HT                    110{1 2}000000000000000{4 5}000?081500000901{2 3}0?-000?000-{0 1}-00010{0 1}0001202122{0 1}0011010
	Adocus_amtgai                                  430-0000000102002?02?00?0612000017???1?20-1?03321?02311{2 3}32-??---????0??0??
	Carettochelys_insculpta                        530-0100001202002?0{3 4}?000060-00{0 1}0060??1?10-0003311?02{2 3}11{2 3}32-??---????0??0??
	Cyclanorbis_elegans                            430{0 1}0{0 1}00001{0 1}0000-10{3 4}10111(7 8){0 1}700{0 1}01(7 8)1--2-1000000002011101000{0 1}101{0 1}11210122101
	Cyclanorbis_senegalensis                       22{0 1}{0 1 2}0100102{0 1}0010-?0{3 4}10111{5 6}0-{0 1}0102{6 7}2--2-102{0 1}013{2 3}1401{1 2}211310{0 1}10{1 2}{0 1}{1 2}{1 2 3}210122101
	Cycloderma_aubryi                              431{0 1 2}010000{1 2}{0 1}{0 1}000-?0{4 5 6}1121170-0000282--3-102{0 1}0033{0 1}4{0 1}13211311?003121220011111
	Cycloderma_frenatum                            531{0 1 2}000000110200-10{4 5}11201{7 8}{0 1}{6 7}{0 1}0002{7 8}2--3-102{0 1}0031040111013{0 1}{0 1}10030{0 1}2210012111
	Lissemys_ceylonensis                           32100{0 1}0011{1 2}11200-10{3 4}11201{6 7}0-0000272--3-1021003304013111312?003111210122111
	Lissemys_punctata                              22100{0 1}0021{1 2}11200-?0{3 4}11201{6 7 8}{0 1}{6 7}00002{7 8}2--{2 3}-10210033040131013{0 1}2?00301{1 2}210{0 1}22111
	Lissemys_scutata                               2210000011111200-?0{3 4}112017{0 1}60000272--{2 3}-10210033{0 1}4013101312?00301{1 2 3}210122111
	Amyda_cartilaginea                             4301{0 1}00000220100-11{4 5}100108160000180--1-20001000-210111020{0 1}212{0 2}1{1 2}22100120{1 2}0
	Amyda_ornata                                   5301{0 1}00000220100-11{4 5}1001081{5 6}00001{8 9}0--1-2000{0 1}000-1101110201212{0 2}1{1 2}22100120{1 2}0
	Dogania_subplana                               2201000100200000-23{4 5}100008160000190--{1 2}-{2 3}0210000-1{0 2}0211020{0 1}{1 2}12{0 2}11220001{1 2}010
	Nilssonia_formosa                              32010000001{1 2}0000-11{4 5}10010{7 8}1600001{7 8}0--1-{1 2}0000000-2111{1 2}112112110112210012010
	Nilssonia_gangetica                            4301000000210000-?1{4 5}10011{7 8}1{5 6}00002{7 8}0--1-{1 2}000{0 1}00{0 1}0{2 3}1012113{0 1}1{1 2}1202122100{0 1}{1 2}010
	Nilssonia_hurum                                43010000002{0 1}0000-10{4 5}10011{7 8}1{5 6}00000{7 8}0--1-{1 2}000000103101210{2 3}12{1 2}1{1 2}0112210012010
	Nilssonia_leithii                              3201000000200000-??5100117160000080--1-200000010310121011211202122100??0{1 2}0
	Nilssonia_nigricans                            3201000000{1 2}10000-115100118160000180--2-200000{0 1}1021012102{0 1}12120{1 2}1221001{1 2}010
	Palea_steindachneri                            220100{0 1}000{1 2}10{0 1}00-22510010{7 8}1600001{7 8}0--1-20000000-1001{0 1}10100111{0 2}11221001{1 2}0{1 2}0
	Pelodiscus_sp.                                 2201{0 1}0{0 1}000210000-21{4 5}100{1 2}0{7 8}1{5 6}00001{7 8}0--1-2000100{0 1}021012102{0 1}{0 1}{1 2}11{0 1 2}2222{0 1}00120{1 2}0
	Chitra_chitra                                  7401000000210000-10{5 6}000208150100180--{1 2}-{2 3}0000000-21011101000100{0 1}0{2 3}310000030
	Chitra_indica                                  5301000000{1 2}10000-?0{5 6}000208150100080--{1 2}-20000000-2101110{1 2}0{0 1}0100002310000030
	Chitra_vandijki                                ???1000000{1 2}10?00-??{5 6}0002081{5 6}0100080--2-200??000?210111010??100???310000030
	Pelochelys_bibroni                             4301000000220000-?1{5 6}100{1 2}0{7 8}1{4 5}01011{7 8}0--{1 2}-2000{0 1}000-21011102010100002210000030
	Pelochelys_cantorii                            4301000000220000-?1{5 6}10010{7 8}1{4 5 6}01011{7 8}0--{1 2}-{2 3}0000000-210111021101000{0 1}22100{0 1}0030
	Pelochelys_signifera                           ???1000000??0?00-??{5 6}100?0815010??8?--2-{2 3}00??000?21011102???100?????00??0?0
	Trionyx_triunguis                              5301000000{1 2}10000-11{4 5}100107150000170--1-2000{1 2}00{0 1}021011102{0 1}101001{0 1}2210011010
	Apalone_ferox                                  3201{0 1}00000210{0 1}00-22{4 5}1001071{4 5}0001070--{0 1}-1000200{0 1}03111{2 3}113{1 2}1011{0 1}{0 1}01210012010
	Apalone_mutica                                 110{1 2}000000110000-23{3 4}10010{7 8}1500001{7 8 9}0--{0 1}--00020{0 1}10{2 3}101211{2 3}11011{0 1}2{1 2}1220012010
	Apalone_spinifera                              220{1 2}00{0 1}000{1 2}10000-22{3 4}1001071{4 5}{0 1}0000{7 9}0--0-1000200{0 1}-{2 3}101210{2 3}1{1 2}01{0 1}11{0 1}1210012010
	Rafetus_euphraticus                            3201001000{1 2}20000-23{5 6}1001071{4 5}0000070--{0 1}-10002000-110000000001100{0 1}2200012010
	Rafetus_swinhoei                               640100{0 1}0002{1 2}0?00-?2{4 5}10010{7 8}1500000{7 8}0--{0 1}-10002000?1101010000?1?01{0 1}2210012010
	MaxPoly_Cyclan_elegans                         4?0{0 1}010000{0 1 2}{0 1}0000-10{3 4}10111{6 7 8}{0 1}7{0 1}0{0 1}0{0 1}{7 8}{0 1}--{1 2 3}-10{0 2}00000-2{0 1}1{1 2}{0 1}0{0 1}{0 1}--{0 1}1{0 1}1{0 1}112{0 1}{0 1}122101
	MaxPoly_Cyclan_senegalensis                    2?{0 1}{0 1 2}0{0 1 2}00{0 1}0{1 2}{0 1}00{0 1}0-?0{4 5}10{0 1}{0 1}1{1 3 4 5 6 7}{0 1}6{0 1}0{0 1}0{0 1 2}{4 5 6 7}{0 1 2}--{1 2}-{1 2}0{0 1 2}{0 1}{0 1}13{1 2 3}{0 1}{2 3 4}{0 1}1{1 2}{0 1}{0 1}{0 1}{0 1 3}{0 1}0{0 1}10{0 1 2}{0 1}{1 2}{1 2 3}2{0 1}{0 1}12210{0 1}
	MaxPoly_Cyclo_aubryi                           4?{0 1}{0 1 2}{0 1}{0 1 2}{0 1}000{1 2}{0 1}{0 1}000-?0{4 5 6}11211{6 7 8}{0 1}700{0 1}0{1 2}{7 8}{0 2}--{2 3 4}-{1 2}0{0 2}{0 1}{0 1}0331{3 4}{0 1}1{1 2 3}{1 2}{0 1}1{2 3}1{0 1}?003{0 1}212{1 2}{0 1}{0 1}1{0 1}1{1 2}1
	MaxPoly_Cyclo_frenatum                         4?1{0 1 2}{0 1}{0 1}0000{0 1}{0 1 2}0{0 2}00-10{4 5}11201{7 8}{0 1}{6 7}{0 1}0{0 1}0{0 1 2}{7 8}2--{1 2 3}-10{0 2}{0 1}{0 1}03{1 2}0{2 3 4}011{0 1}0{0 1}3{0 1}{0 1}100{2 3}{0 1}{0 1}{1 2 3}2{0 1}{0 1}01{1 2}11{0 1}
	MaxPoly_L_ceylonensis                          3?{0 1}{0 2}0{0 1}0011{1 2}1{0 1}200-10{3 4}1120{0 1}{6 7}{0 1}600{0 1}0{1 2}{7 8}2--{2 3}-1021003{2 3}0401{1 2 3}{0 1}{0 1}13{0 1}{1 2}?003{0 1}{0 1}1210{0 1}22111
	MaxPoly_L_punctata                             2?100{0 1}00{1 2}1{1 2}{0 1}{0 1}200-?0{3 4}11201{6 7 8}{0 1}{6 7}0{0 1}{0 1}0{1 2}{6 7 8}{0 2}--{1 2 3}-10{0 2}{0 1}{0 1}03{1 2 3}0{3 4}01{1 2 3}{0 1}0{0 1}{2 3}{0 1}{0 1 2}?0030{0 1}{1 2 3}{2 3}1{0 1}{0 1}{1 2}2111
	MaxPoly_L_scutata                              2?{0 1}00{0 1}00{1 2}1{1 2}{0 1}{0 1}200-?0{2 3 4}112{0 1}1{6 7}{0 1}60{0 1}00{0 1 2}7{0 2}--{1 2 3}-{1 2}0{0 2}{0 1}00{2 3}{1 2 3}0{2 3 4}01{0 1 2 3}{0 1}0{0 1}{2 3}{0 1}{0 1 2}?003{0 1}{0 1 2}{1 2 3}2{0 1}0{0 1}22111
	MaxPoly_Am_cartilaginea                        4?01{0 1}0{0 1}000{1 2}{0 1 2}0{0 1}00-11{4 5}10010{7 8}1{6 7}0000{0 1}{1 7 8 9}0--{1 2}-2000{0 1 2}00{0 1}0{1 2}10{0 1}{0 1}{0 1}0{0 1 2}0{0 1}212{0 2}{1 2}{1 2}2210{0 1}120{1 2}0
	MaxPoly_Am_ornata                              5?0{0 1 2}{0 1}0{0 1}000{0 1 2}{0 1 2}0{0 1}00-11{4 5 6}10{0 1}1{0 1}{7 8}1{4 5 6 7}000?{0 1}{7 8 9}0--1-{2 3}0{0 2}0{0 1 2}00{0 1}0{0 1}1{0 1}{0 1}{0 1}{0 1}0{0 1 2}{0 1}{0 1}{1 2}12{0 2}{1 2}{1 2}{2 3}{1 2}{0 1}00120{1 2}0
	MaxPoly_D_subplana                             1?0{0 1}00{0 1}100{0 1 2}00000-23{4 5}10000{8 9}1{5 6 7}0{0 1}00-90--{0 1 2}-{2 3}0{0 2}{0 1}{0 1}00{0 1}-{0 1}{0 1 2}0{0 1}{0 1}{0 1}0{0 1 2}0{0 1}{1 2}1{1 2}{0 2}{1 2}{1 2}22{0 1}001{1 2}0{1 2}0
	MaxPoly_N_formosa                              3?01{0 1}0{0 1}000{0 1 2}{1 2}0000-11{4 5 6}10010{7 8 9}1{5 6 7}0000{0 1}{7 8 9}0--{1 2}-{1 2 3}000{0 1 2}000-{1 2}1{0 1}{0 1}{0 1 2}1{0 1}{1 2}{0 1}{0 1}{1 2}110{1 2}1{2 3}2{0 1}00{0 1}{1 2}0{1 2}0
	MaxPoly_N_gangetica                            4?0{0 1}{0 1}0{0 1}000{1 2}{0 1}0000-?1{4 5}10011{7 8}1{4 5 6}0000{0 1 2}{7 8}0--{1 2}-{1 2}000{0 1 2}00{0 1}-{1 2 3}10{0 1}{0 1 2}{0 1}{0 1}{1 2 3}{0 1}{0 1}{1 2}1{1 2}0{1 2}122{0 1}00{0 1}{1 2}0{1 2}0
	MaxPoly_N_hurum                                4?01{0 1}0{0 1}000{0 1 2}{0 1}0000-10{4 5}10011{7 8}1{3 4 5 6 7}{0 1}000{0 1}{7 8}0--{1 2}-{1 2}0{0 2}{0 1}{0 1}00{0 1}0{1 2 3}10{0 1}{0 1 2}{0 1}{0 1}{0 1 2 3}{0 1}{0 1 2}{1 2}1{1 2}01{0 1}{2 3}{2 3}{0 1}00{0 1}{0 1 2}0{1 2}0
	MaxPoly_N_leithii                              3?01000000{1 2}00000-??5100117160000{0 1}80--1-20{0 2}0{0 1}00{0 1}03101{0 1 2}1{0 1}11211202122{0 1}00??0{1 2}?
	MaxPoly_N_nigricans                            3?01000000{1 2}{0 1}0000-115100118160000{0 1 2}80--2-20{0 2}0{0 1}0{0 1}{0 1}0{1 2}101{0 1 2}{0 1}{0 1}{1 2}{0 1}{0 1}{1 2}120{1 2}{1 2}221001{1 2}01?
	MaxPoly_Pal_steindachneri                      2?0100{0 1}000{0 1 2}{0 1}0{0 1}00-22{5 6}10010{7 8}{0 1}{5 6 7}00{0 1}0{0 1}{7 8}0--1-2000{0 1 2}000-100{0 1}{0 1}{0 1}0100111{0 2}{0 1}1{2 3}2{0 1}001{1 2}0{1 2}?
	MaxPoly_Pelodiscus_sp.                         2?0{1 2}{0 1}0{0 1}000{1 2}{0 1}0000-21{4 5 6}100{1 2}0{7 8}1{2 3 4 5 6 7 8}{0 1}0{0 1}0{0 1}{6 7 8}0--{1 2}-{1 2 3}000{0 1 2}0{0 1}{0 1}0{1 2}{0 1}01{0 1 2}{0 1}{0 1}{1 2}{0 1}{0 1}{1 2}1{0 1 2}{0 1 2}{1 2}{1 2}2{2 3}{0 1}00{0 1}{1 2}0{1 2}?
	MaxPoly_Chi_chitra                             7?0100{0 1}000{1 2}{0 1}0000-10{5 6}00020{7 8}1{4 5 6}0{0 1}{0 1}0{0 1}{7 8}0--{1 2}-{2 3}0000000-{1 2}1011{0 1}0100010{0 1}{0 1}0{2 3}{2 3 4}100{0 1}0030
	MaxPoly_Chi_indica                             4?0100{0 1}000{1 2}{0 1}0000-?0{5 6 7}0002081{5 6}0100{0 1}80--{1 2}-{2 3}000{0 1}000-2101110{1 2}0{0 1}0100{0 1}0{2 3}{2 3 4}1000{0 1}030
	MaxPoly_Chi_vandijki                           3?01000000{1 2}10000-??{5 6}0002081{5 6}010?080--2-200??00??2101110100?1????2{2 3}10000030
	MaxPoly_Pel_bibroni                            4?01000000{1 2}{1 2}0000-?1{5 6}100{1 2}0{7 8}1{4 5}0{0 1}0{0 1}{0 1}{7 8}0--{1 2}-2000{0 1}000-2101{1 2}10{1 2}0{0 1}01000{0 1}{1 2}2{1 2}00{0 1}{0 1}030
	MaxPoly_Pel_cantorii                           4?0100{0 1}000{1 2}{0 1 2}0000-?1{5 6}100{1 2}0{7 8}1{4 5 6}0{0 1}0{0 1}{0 1}{7 8}0--{1 2}-{2 3}000{0 1}000-{1 2}10{0 1}{0 1}10{1 2}{0 1 2}{0 1}0100{0 1}{0 1}2{2 3}{1 2}00{0 1}{0 1}0{2 3}0
	MaxPoly_Pel_signifera                          1?0100{0 1}000110000-??{5 6}100?0815010008?--2-300????????????????????????????????
	MaxPoly_T_triunguis                            5?0{0 1}{0 1}0{0 1}000{0 1 2}{0 1}0000-11{4 5 6}10010{6 7 8}{0 1}{4 5 6}{0 1}{0 1}{0 1}0{0 1 2}{7 8}0--{1 2}-{1 2}000{1 2}00{0 1}0{1 2}10{0 1}{0 1 2}{0 1}0{1 2}{0 1}{0 1 2}{0 1}10{0 1 2}{0 1}{0 1}{1 2}{2 3}100{0 1}{0 1}0{1 2}0
	MaxPoly_A_ferox                                2?0{1 2}{0 1}{0 1}{0 1}000{1 2}{0 1}0{0 1}00-22{4 5}100{0 1}0{6 7}1{2 3 4 5 6 7}{0 1}{0 1}{0 1}{0 1}{0 1}{6 7}0--{0 1}-{1 2}00020{0 1}{0 1}0{1 2 3}1{0 1}{0 1}{0 1 2 3}{0 1}{0 1}{1 2 3}{0 1 2}{0 1}01{0 1}{0 1}{0 1}{0 1}{1 2}21{0 1}{0 1}12010
	MaxPoly_A_mutica                               2?0{1 2}0{0 1}{0 1}000{0 1}{0 1}0000-23{3 4}100{0 1}0{7 8}1{2 3 4 5 6}{0 1}0{0 1}0{0 1 2}{7 9}0--{0 1}--00020{0 1}{0 1 2}{0 1}{2 3}101{0 1 2}{0 1}{0 1}{1 2 3}{0 1}{0 1}01{0 1}?????????????
	MaxPoly_A_spinifera                            2?0{1 2}{0 1}0{0 1}000{0 1 2}{0 1}0000-22{3 4 5}100{0 1}0{6 7 8}1{1 2 3 4 5 6}{0 1}0{0 1}00{6 7 8 9}0--{0 1}-100020{0 1}{0 1 2}{0 1}{0 1 2 3}10{0 1}{0 1 2}{0 1}{0 1}{0 1 2 3}{0 1}{0 1 2}{0 1}1{0 1}{0 1}{0 1}{0 1}{1 2}2{1 2}0{0 1}{0 1}20{1 2}0
	MaxPoly_R_euphraticus                          3?01001000{1 2}{1 2}0000-23{5 6}100{0 1}071{4 5}0{0 1}0?0{7 8}0--{0 1}-{1 2}0102000-{0 1}{0 1 2}000000--?1{0 1}00{0 1}22{0 1}00{1 2}2010
	MaxPoly_R_swinhoei                             5?0100{0 1}000{0 1 2}{1 2}0000-?2{4 5}10010{7 8}1{5 6}0{0 1}{0 1}?0{7 8}0-{2 3}{0 1}-{1 2}0002000-{0 1}{0 1}0{0 1}0{0 1}00--?1?01{0 1}22{1 2}0012010
	Cyclan_elegans_BMNH_1909.10.15.5               3?0{0 1}010000{0 1}00000{1 2}??4101118170010080011?1000?000-20110010--{0 1}101?1121{0 1}12210?
	Cyclan_elegans_BMNH_1910.6.3.1                 3?00000??0??????2???????18170000080012?10000000-20110010--{0 1}1{0 1}1{0 1}112{0 1}012210?
	Cyclan_elegans_BMNH_1954.1.14.3                4?01010000{0 1}10000{1 2}??410111817000008001{1 2}?10000000-201100{0 1}0--{0 1}1010112{0 1}012210?
	Cyclan_elegans_NMW_1436                        4?00010000{1 2}10???2??{3 4}1011170-001?18{0 1}012?10?00??????????????????????????????
	Cyclan_elegans_NMW_1437                        4?0{0 1}0100001?00002??{3 4}???1170-001?17{0 1}???????00??????????????????????????????
	Cyclan_elegans_NMW_1438                        4?000100001?00002??{3 4}1011170-000?170012?10?00??????????????????????????????
	Cyclan_elegans_NMW_1439                        4?000100001000002??{3 4}1011160-00???7{0 1}01{1 2}?10000??????????????????????????????
	Cyclan_elegans_NMW_1440                        4?00000?00??00002???1011160-000??7????????????????????????????????????????
	Cyclan_elegans_NMW_1441                        4?00000?00?000?02???10111???000?0?????????????????????????????????????????
	Cyclan_elegans_NMW_1682                        4?0{0 1}000?00?000002??{3 4}10111817000?18???????0??000-201???1{0 1}--?1???1???????101
	Cyclan_elegans_NMW_1848                        4?00000000100???2???????170-000?17?012?10???000-201???10--?10??1???????101
	Cyclan_elegans_PCHP_8215                       3?010100001000002??{3 4}101?170-001?070012?1000000??201100{0 1}0--?1????12{0 1}{0 1}12210?
	Cyclan_elegans_PCHP_8225                       3?000100001000002??{3 4}1011170-{0 1}00?171012?10{0 2}00000-201{1 2}1010--0101{0 1}1121012210?
	Cyclan_elegans_PCHP_11753                      2?00010000{0 1}00000{1 2}??{3 4}10?1170-000007001{1 2}?10000000-2{0 1}110000--{0 1}101{0 1}112{0 1}012210?
	Cyclan_elegans_PCHP_11755                      3?010100001000002??41011160-000?070012?1000?000-??????00???101{0 1}1????????0?
	Cyclan_elegans_PCHP_13971                      4?010100001000002??{3 4}1011170-000017100{2 3}?10{0 2}0000??201110{0 1}????1????12{0 1}01221??
	Cyclan_elegans_SMF_37475                       3?00010?00?00???2???????1817000??8000{2 3}?10000??????????????????????????????
	Cyclan_senegalensis_BMNH_1865.5.3.75           1?{0 1}{0 2}0{1 2}00101?00102??{3 4}10{0 1}{0 1}150-0010{1 2}62012?10210133?401?211310010202?2???22101
	Cyclan_senegalensis_BMNH_1949.1.3.57           2?{0 1}{0 2}0100?0{1 2}?0???2??410??160-0000172012?{1 2}0?{0 1}0??31401{1 2}211310???20222{0 1}?12210{0 1}
	Cyclan_senegalensis_MTD_38635                  2?0{0 2}0000?0{1 2}{0 1}00{0 1}02??{3 4}1011150-0010161012?10{1 2}0013{2 3}?{3 4}011101{0 1}--?101{0 1}1{1 2}21112210?
	Cyclan_senegalensis_NMB_16352                  2?{0 1}?0?0010{1 2}00???2??4101?150-1010161??????{1 2}00??????????????????????????????
	'Cyclan senegalensis NMW 1256/1'               2?1{0 2}0100?02{0 1}00102???101113??001?{0 1}40???????00??????????????????????????????
	'Cyclan senegalensis NMW 1256/2'               1?1{0 2}0100?01{0 1}00102??{3 4}101?130-001?141012?10{1 2}{0 1}{0 1}??????????????????????????????
	'Cyclan senegalensis NMW 1256/3'               1?{0 1}{0 2}0100?0{1 2}00???2???????110-00-?11????????????????????????????????????????
	'Cyclan senegalensis NMW 1256/4'               1?{0 1}{1 2}0000?01000{0 1}02??{3 4}1011150-001?160011?{1 2}0200??????????????????????????????
	'Cyclan senegalensis NMW 1257/1'               2?{0 1}{1 2}0100?0{1 2}{0 1}00102??{3 4}1011150-101?251012?102{0 1}0??????????????????????????????
	'Cyclan senegalensis NMW 1257/2'               2?1{1 2}0100?0{1 2}000102??{3 4}1011140-001?151002?10?00??????????????????????????????
	Cyclan_senegalensis_NMW_1434                   2?{0 1}{0 2}0100?0{1 2}000102??{4 5}1011140-001?{0 1}51012?10200??????????????????????????????
	Cyclan_senegalensis_PCHP_2358                  1?{0 1}{1 2}0100?01{0 1}00102??{3 4}1011160-001?171002?100001320{3 4}0111010--0101{0 1}1{1 3}21{0 1}12210?
	Cyclan_senegalensis_PCHP_2626                  1?1{1 2}0100?01{0 1}00002??{3 4}1011160-1010{0 1}7{0 1}012?1000013{1 2}0301100{0 1}0--{0 1}10111{1 3}21{0 1}12210?
	Cyclan_senegalensis_PCHP_2627                  1?{0 1}00100?0{1 2}000{0 1}02??{3 4}10111716000?17{1 2}0{0 1}2?10{1 2}{0 1}01320{3 4}0111010--{0 1}101{0 1}1{1 3}2{0 1}012210?
	Cyclan_senegalensis_PCHP_2745                  1?100100?01{0 1}00002??41011160-101?060021?1000{0 1}?3102{0 1}1101{0 1}0--{0 1}10111{1 2}2{0 1}{0 1}12210?
	Cyclan_senegalensis_PCHP_2747                  2?{0 1}{0 1}0100?0{1 2}000{0 1}02???1011160-001?07?012?1000013{1 2}0{2 3}011{0 1}0{0 1}0--11011{1 2}{2 3}21012210?
	Cyclan_senegalensis_PCHP_2748                  1?{0 1}{0 2}0100?0{1 2}000{0 1}02??{3 4}1011150-{0 1}01?{0 1}6{0 1}???????0{0 1}1320{3 4}0111{0 1}10--{0 1}10111{1 2}2{0 1}{0 1}12210?
	Cyclan_senegalensis_PCHP_2883                  1?{0 1}{0 1 2}0100?0{1 2}{0 1}00{0 1}02??{3 4}1011150-101?{0 1}61012?1000{0 1}13{1 2}030111{0 1}10--{0 1}10{1 2}{0 1}112{0 1}012210?
	Cyclan_senegalensis_PCHP_2884                  2?1{1 2}0100?0{1 2}000{0 1}02??41011170-{0 1}01?1710{0 1}2?1000?1320{3 4}0111010--{0 1}10{0 1 2}{0 1}{0 1}22{0 1}012210?
	Cyclan_senegalensis_PCHP_2885                  1?1{1 2}0100?0{1 2}000102??{3 4}1011160-001?171012?1000?13203{0 1}111{0 1}10--{0 1}102{0 1}1{1 2}21012210?
	Cyclan_senegalensis_PCHP_3665                  2?{0 1}{0 1}0000?02100{0 1}02??{4 5}1011150-001?261012?10{1 2}{0 1}{0 1}1320{3 4}0111{0 1}1100{0 1}101{0 1}1121{0 1}122?0?
	Cyclan_senegalensis_PCHP_3911                  2?{0 1}{1 2}0100?0?100002???1011160-001?27101{1 2}?10???132030111110--{0 1}10111{2 3}21012210?
	Cyclan_senegalensis_PCHP_4145                  2?{0 1}{0 2}0000?02000{0 1}02??{4 5}1011150-101?{0 1}61012?10{1 2}001320{3 4}{0 1}111110--?10{0 1 2}?2?2??12210?
	Cyclan_senegalensis_PCHP_11789                 1?0{1 2}0100?02000{0 1}02??{4 5}1011160-000?172012?102{0 1}01320{3 4}111101100{0 1}10111{1 2}21012210?
	Cyclan_senegalensis_PCHP_no_number_a           2?{0 1}{1 2}0100?02{0 1}00102??41011160-000?271012?10{1 2}00??????????????????????????????
	Cyclan_senegalensis_PCHP_no_number_b           1?{0 1}{1 2}0100?0{1 2}000002??41011160-000?161012?10{1 2}{0 1}0132030111{0 1}10--?1????22?012210?
	Cyclan_senegalensis_PCHP_no_number_c           2???????????????????????????????????????????13{1 2}030111{0 1}1100{0 1}10111{2 3}21012210?
	Cyclan_senegalensis_SMF_37474                  2?{0 1}{1 2}010000100???2??410111?0-001?1????????2{0 1}0??????????????????????????????
	Cyclo_aubryi_AMNH_108909                       1?1{0 1}{0 1}{1 2}10001{0 1}00002??{5 6}1121180-000028?0{0 1}2?20?1003304{0 1}111{0 1}1311?0031212??{0 1}11111
	Cyclo_aubryi_BMNH_1863.6.13.5                  3?????????????????????????????????????????????3?4{0 1}12{1 2}11311??03{0 1}212??011111
	Cyclo_aubryi_FMNH_98752                        2?1{0 1}010000111???2??51121170-0000282004?100{0 1}003304{0 1}11101311?0031?12?00111{1 2}1
	'Cyclo aubryi MNHN AC 1930-362'                2?1{1 2}01000010{0 1}???2??51121170-0000282003?102{0 1}003314113211311?003{0 1}21????111{1 2}1
	Cyclo_aubryi_NHMB_248                          3?1{0 1 2}010000{1 2}110002??{5 6}1121170-0000282002?102{0 1}003314{0 1}13211311?003{0 1}2?2?0011111
	Cyclo_aubryi_NHMB_3584                         3?1{0 1}0100001110002??{5 6}1121170-000028200{2 3}?102{0 1}0033?4{0 1}13211311?00312?????1?111
	Cyclo_aubryi_NMB_8697a                         3??0000000??0???2???112?1?0-0010??????????????????????????????????????????
	Cyclo_aubryi_NMB_8697b                         4?00000000{1 2}{0 1}0???2???112?160-000017????????????????????????????????????????
	Cyclo_aubryi_NMB_8697c                         3?1{0 1}010000??{0 1}???2??{4 5}1121170-0000?8????????????????????????????????????????
	Cyclo_aubryi_NMB_8817a                         2?1{1 2}01000011{0 1}???2???11211{7 8}0-000028?003?10?????????????????????????????????
	Cyclo_aubryi_NMB_55813                         2?1{1 2}0100001{0 1}{0 1}0002??{4 5}11211-0-00001-004??100{0 1}?033?{3 4}1111013?{0 1}?00312122{0 1}01{0 1}111
	Cyclo_aubryi_NMB_57032                         2?1{1 2}01000011{0 1}0002??{4 5}1121170-0000280003?10{0 2}{0 1}1??????????????????????????????
	Cyclo_aubryi_NMB_57033                         3?110100001{0 1}10002??{5 6}1121170-0000282003?102{0 1}0??????????????????????????????
	Cyclo_aubryi_NMB_uncat.                        2?1{1 2}01000011{0 1}0002??51121170-000028200{2 3}?102{0 1}{0 1}??????????????????????????????
	Cyclo_aubryi_PCHP_7513                         2?110100001010002??511211817000028200{2 3}?102{0 1}0033?4{0 1}111012?1?0031212{1 2}{0 1}011111
	Cyclo_frenatum_AMNH_110180                     3?10000000110???2???112?181710001820{0 1}2?10?{0 1}00310401?101?0{0 1}?00301?????1{1 2}111
	Cyclo_frenatum_NMB_50                          3?10000000110???2???????1817000028?003?102??03{1 2}0401???1?{0 1}{0 1}??0?????????????
	Cyclo_frenatum_NMB_29978                       4?10000000110???2??{4 5}112?1816000028?003?102{0 1}???????????????????????????????
	Cyclo_frenatum_NMB_37519                       3?10000000??0???2???????1???00??2???????????0310301???1?00????????????????
	Cyclo_frenatum_PCHP_2374                       2?1{0 2}0100001{1 2}02002??41120180-0010182003?102{0 1}00310{2 3}011{0 1}013001003{0 1}0{2 3}210012111
	Cyclo_frenatum_PCHP_2744                       2?1{1 2}0100001100002??{4 5}11201817001?18200{2 3}?102{0 1}{0 1}0310301110{0 1}30?100{2 3}00{1 2}2{0 1}{0 1}01211{0 1}
	Cyclo_frenatum_PCHP_11786                      0?101000000000001???112?1816101?08?011?1000003102011{0 1}00300?003?022100?????
	Cyclo_frenatum_SMF_33700                       1?100000001{0 1}0???2???????1817001?18?002?10???0310{2 3}011101300?003{0 1}1?????12111
	'Cyclo frenatum, EOWL uncat. 1'                4?10000000??0???2???????170-{0 1}00017??????????0310401???13{0 1}{0 1}????????????????
	'Cyclo frenatum, EOWL uncat. 2'                4?100000001?0???2??{4 5}????170-{0 1}000272??????2{0 1}0??????????????????????????????
	'Cyclo frenatum, Mosambique 3, Jason Denlinger'4?100000001?0???2??{4 5}????17??0000{1 2}7???????2{0 1}???????????????????????????????
	L_ceylonensis_BMNH_1972.2066                   1?{0 1}{0 2}0100112?12002??{3 4}11201----0002-2-3??-?219??????????????????????????????
	L_ceylonensis_MTD_3661                         2?10000011111???2???????160-000027?00{2 3}?10???03{2 3}040131?1?12?00?????????????
	L_ceylonensis_NHMB_1811                        1?100000??1102002??{3 4}1120160-000027?002?1001003204011001301?003111210122111
	L_ceylonensis_NHMB_2396                        1?{0 1}0000011111???2???????{0 1}60-000027?00{2 3}?1021003304013111312?003???????22???
	L_ceylonensis_NHMB_2397                        2?100000111112002???11201716000027200{2 3}?1021003304013101312?003{0 1}{0 1}?????22111
	L_ceylonensis_NHMB_2398_                       3?{0 1}00000111112002???1120170-0000272003?1021003304013111312?003{0 1}1?????22111
	L_ceylonensis_NHMB_2575                        1?1000001111{0 1}2002???1120170-000027?002?10???03{2 3}040121?1301?00?????????????
	L_ceylonensis_NHMB_2576                        1?1001001111{0 1}2002???1120160-000017?012?10???03{2 3}040110?1301?003?1?????221??
	L_ceylonensis_NHMB_4752                        2?100100111112002??{3 4}112017{0 1}60000272003?102100330401?1?1312?003?{0 1}?????22111
	L_ceylonensis_PCHP_4703                        1?0001001?11{0 1}???2???????170-001?28?????10???0330401?{0 1}01?02?003?112?0{0 1}221??
	L_punctata_AMNH_7090                           2?10000011??12002??41120170-0{0 1}00?72????10210032040131?13{0 1}{1 2}?0030{1 2}?????22111
	L_punctata_NMB_37379                           1?10000011?{0 1}1???2???????160-000?26?0{0 1}2?10???????4??11?1?01???????????221??
	L_punctata_NMW_1232                            2?10000021{1 2}{0 1}12002??{3 4}1120160-000?272002?1021{0 1}032040131?13{0 1}2?003?1?????22111
	L_punctata_PCHP_2628                           1?100000??1102002??{3 4}112011160{0 1}0?210?9?99001{0 1}0310{2 3}011001?00?003?112?{0 1}{0 1}22111
	L_punctata_PCHP_2743                           1?100100?1111???2???????1716000?27?01{1 2}?10???03{1 2}03011{0 1}01301?003?122?0{0 1}22111
	L_punctata_PCHP_2816                           1?100000??1112002???11201???000?2????????21???????????????????????????????
	L_punctata_PCHP_2817                           1?100000??1?12002??{3 4}11201???000?2????????0????????????????????????????????
	L_punctata_PCHP_2818                           2?100000211{0 1}?2002??{3 4}112018160{0 1}0?28200{2 3}?10210032040131013?2?003?1?2?0022111
	L_punctata_PCHP_2819                           2?10000021111???2???????1716000017?002?10???032040121013{0 1}1????0???????21??
	L_punctata_PCHP_2820                           1?10000011111???2???????1716000??7?00{2 3}?10???03{1 2}0{3 4}01{1 2}1?1?01?003?1??????21??
	L_punctata_PCHP_2821                           1?100000{1 2}11112002??{3 4}11201716000?272003?1021{0 1}032040121?13{0 1}2???????2?01?????
	L_punctata_PCHP_2920                           1?100100??{1 2}112002??{3 4}11201817000?28?002?1001003{1 2}03011001201?003?{0 1}{2 3}210122111
	L_punctata_PCHP_3347                           2?100100211{0 1}12002??{3 4}112017160{0 1}00172??????210031040121?1301?00301{1 2}21?022111
	L_punctata_PCHP_3916                           1?100000??1?????2???????181{6 7}000??8200{2 3}?1021{0 1}??????????????????????????????
	L_punctata_PCHP_4931                           1?100000?11{0 1}02002???11201817001028?002?10?100330301110{0 1}3{0 1}2?003?1{1 2}{2 3}?00221??
	L_punctata_PCHP_4932                           2?100100?11?{0 1}2002???1120170-000??7???????0{0 1}003104011001300?003?122?01{1 2}{1 2}111
	L_punctata_PCHP_4951                           1?100000???1????2???????160-0{0 1}0?17??????????03104011{0 1}0{0 1}300?003?1?2?0{0 1}22111
	L_punctata_SMF_45399                           {1 2}?????????????????????????????0?????????????0330401{2 3}??1????00301?????{1 2}21??
	L_punctata_SMF_62899                           1?100000{1 2}???12002???11201716000?27????????1???????????????????????????????
	L_punctata_USNM_61093                          1?100000111?0???2???????1???000?2??012?10???????{2 3}??1{0 1}??300?003?1?????221??
	L_punctata_USNM_293690                         2?10000021{1 2}{0 1}1???2???????160-0000262????10?1?03{2 3}040131013{0 1}{1 2}?00300?????221??
	L_punctata_ZSI_1649                            2?10000021??1???2???????1???0{0 1}0?2???????????032040131?1301????????????21??
	L_punctata_ZSI_1714                            2?10000021?112002???1120170-000027???????21003{2 3}0401{2 3}1?13{0 1}{1 2}?00301?????22111
	L_scutata_AMNH_139579                          1?100000??11{0 1}2002???11201716000027???????210??????????????????????????????
	L_scutata_AMNH_139580                          1???????????????????????????????????????????03??{3 4}0111013{0 1}2?00???{2 3}200122111
	L_scutata_CUMZ_T153                            1??0000011??{0 1}???2???????1???????????????????0330{3 4}01???13{0 1}2????????????????
	L_scutata_CUMZ_T154                            1?100000111?0???2???????11990{0 1}0?01???????0??0310{2 3}0110?1300?003?0{2 3}2???22111
	L_scutata_CUMZ_T168                            1?10000011??1???2???????1????0??2???????????0320{3 4}01???1301????????????????
	L_scutata_CUMZ_T169                            2?100100{1 2}1??1???2???????170-000?17??????????03204013??13{0 1}2????????????????
	L_scutata_CUMZ_T171                            1?10000011?112002???112?17??000?27?????1001003{1 2}03011001300?003?1{1 2}210{0 1}22111
	L_scutata_CUMZ_T191                            1?10000011??{0 1}???2???????1????0??2???????????0330{3 4}011??13{0 1}2????????????????
	L_scutata_PCHP_3913                            1?1000001?1{0 1}0???2???????160-000?27?111?1001?0320301110{0 1}3{0 1}2?003?1{1 3}200122111
	L_scutata_PCHP_5036                            1?1000001?{1 2}1{0 1}2002??41120170-000?272003?10{0 2}{0 1}00310301110?301?003?{0 1}2210{0 1}22111
	L_scutata_PCHP_5046                            1?1001001?1{0 1}{0 1}2002??{3 4}112{0 1}1716000?{1 2}7001{1 2}?100{0 1}00320{2 3}01110{0 1}301?003?{1 2}22?0122111
	L_scutata_PCHP_5047                            0?1000001?{0 1}00200{1 2}??{3 4}112{0 1}17160{0 1}0?07?011?100100210201{0 1}000{2 3}00?003?122?0122111
	L_scutata_ZSI_1705                             1?{0 1}0000011111???2??{2 3}11201716000027?003?202100330{3 4}0111013{0 1}2?003{0 1}11200{0 1}22111
	L_scutata_ZSI_1706                             1?100000??1112002???112011?-?000212???9??21-033?4011101312?00301{1 2}200{0 1}22111
	L_scutata_ZSI_1708                             1?10000011??1???2???11201716000027???????2100330401{1 2}?01312???301??????????
	Am_cartilaginea_FMNH_11088                     1?01101000100{0 1}002??{4 5}100107160000170121?20002000-1100000{0 1}--212{0 2}122210{0 1}12010
	Am_cartilaginea_FMNH_224223                    2?0100?0001?0{0 1}003??{4 5}10010816000?080121?20002000-11000000--?120?122?0012010
	Am_cartilaginea_NHMB_3767                      2?01{0 1}0?000110???2???????0816000?08?021?{1 2}000?000-11000{0 1}00--212{0 2}{1 2}2?2?00120{1 2}0
	'Am cartilaginea NMW 85, 87'                   2?01{0 1}00000{1 2}?0???2???10??08??000?180021?2000?000-110{0 1}0{0 1}?100?1?0?122?0012020
	Am_cartilaginea_NMW_1454                       2?01{0 1}0?000??0???3????????????0??0????????00???????????????????????????????
	Am_cartilaginea_NMW_1864                       3?01{0 1}00000220???2???????081{6 7}000?180??????00?001021011?010??120?22210012010
	Am_cartilaginea_NMW_1874                       {1 2}?0110?000110???3??{4 5}10010816000?090??????001000-21000100--21201122100110{1 2}0
	Am_cartilaginea_PCHP_4929                      3?01100000{1 2}101002??51001081{6 7}0000{0 1}80011?20000??????????????????????????????
	Am_cartilaginea_PCHP_4980                      1?0110?000?00???1??{4 5}100??????0??0?0021?20001??????????????????????????????
	Am_cartilaginea_RH128                          3?01000000{1 2}10{0 1}002??{4 5}100101--0000110-3?9-?009000-1101{0 1}10200212{0 2}1122100120{1 2}0
	Am_cartilaginea_RH129                          4?010000002{1 2}01002??{4 5}10010816000018001{1 2}?20001000-{1 2}10111020{0 1}2120112210012010
	Am_cartilaginea_USNM_22522                     3?01100000{1 2}{0 1}01002??5100108160000080011?20001000-2101{0 1}1020021?{0 2}1{1 2}22100120{1 2}0
	Am_ornata_AMNH_28357                           3?0100?000?{1 2}0???2???????0???00?????????20???000-?1??1?0?00212{0 2}{1 2}{1 2}?????120??
	Am_ornata_BMNH_1929.10.17.12                   3?01{0 1}0{0 1}000{1 2}{1 2}01002??{4 5}10010816000018001{1 2}?20000001011{0 1}1{0 1}10200{1 2}12{0 2}{1 2}{1 2}2210012010
	Am_ornata_CUMZ_T1                              1?01{0 1}000001000002??51001081{6 7}000?080021?2000???????????????????????????????
	Am_ornata_CUMZ_T3                              1?01101000??0000-??5100?081{6 7}000?080021?20001??????????????????????????????
	Am_ornata_CUMZ_T4                              1?01100000{1 2}{0 1}00002??5100?0815000?090{0 1}21?20001??????????????????????????????
	Am_ornata_CUMZ_T5                              2?0110{0 1}0001{0 1}0{0 1}00{2 3}??5100?0816000?0800{1 2}1?20001??????????????????????????????
	Am_ornata_CUMZ_T6                              1?01101000??0000-??5100?081{5 6}000?090121?2000???????????????????????????????
	Am_ornata_CUMZ_T7                              1?0110{0 1}000??????????????081{5 6}000?080{0 1}21?20001??????????????????????????????
	Am_ornata_CUMZ_T8                              1?01100000???0001??{5 6}100?081{5 6}000?090{0 1}21?20001????1-00000?0???????22????????
	Am_ornata_CUMZ_T9                              1?011010001100003???1001081{6 7}000?080021?30001??????????????????????????????
	Am_ornata_CUMZ_T10                             1?0110{0 1}0001{0 1}00003??{5 6}1001081{5 6}000?0800{1 2}1?20001??????????????????????????????
	Am_ornata_CUMZ_T11                             1?0110{0 1}0001100002??510010815000?0800{1 2}1?20001??????????????????????????????
	Am_ornata_CUMZ_T12                             1?01000000{1 2}{0 1}00002??51001081{5 6}000?{0 1}80021?20001??????????????????????????????
	Am_ornata_CUMZ_T13                             1?0100{0 1}0001{0 1}00003??5100?0815000?{0 1}8001{1 2}920000??????????????????????????????
	Am_ornata_CUMZ_T14                             1?01{0 1}01000??0000-??{5 6}1001081{6 7}000?0{8 9}00{1 2}1?20001??????????????????????????????
	Am_ornata_CUMZ_T15                             1?01100000??0000-??5100?0716000?070121?3000???????????????????????????????
	Am_ornata_CUMZ_T16                             1?0110{0 1}000??0000-??{4 5}100?0816000?080021?20001??????????????????????????????
	Am_ornata_CUMZ_T17                             1?0110{0 1}000??????????????0716000?070{0 1}21?20002??????????????????????????????
	Am_ornata_CUMZ_T18                             1?01101000??0000???5100?0816000?0{8 9}0{0 1}21?20001??????????????????????????????
	Am_ornata_CUMZ_T19                             1?0110{0 1}0001000003??51001081{5 6}000?080021?20001??????????????????????????????
	Am_ornata_CUMZ_T20                             1?011010001{0 1}00003??5100?081{4 5 6}000?080021?20001??????????????????????????????
	Am_ornata_CUMZ_T21                             2?0110{0 1}000{1 2}100002??{5 6}100?0815000?090{0 1}21?20001??????????????????????????????
	Am_ornata_CUMZ_T22                             2?01101000110{0 1}002???100?0???000?0?0??????00???????????????????????????????
	Am_ornata_CUMZ_T23                             1?01?0?0001000003???100?0???000?0?0??????00???????????????????????????????
	Am_ornata_CUMZ_T24                             2?0110{0 1}000{1 2}{0 1}01002??510010816000?080021?20001??????????????????????????????
	Am_ornata_CUMZ_T25                             2?0100?000?{0 1}00003??{4 5}10010817000?{0 1}80??????000??????????????????????????????
	Am_ornata_CUMZ_T26                             1?01101000??0000-??{4 5}100?0???000?0?0{0 1}21?{2 3}0002??????????????????????????????
	Am_ornata_CUMZ_T27                             1?01100000?000003??510010816000?0800?????00???????????????????????????????
	Am_ornata_CUMZ_T28                             2?01000000??0{0 1}00-??{5 6}100?0816000?080021?2000{0 1}??????????????????????????????
	Am_ornata_CUMZ_T29                             2?01{0 1}00000?000002??5100?081{6 7}000?080{0 1}21?20002??????????????????????????????
	Am_ornata_CUMZ_T32                             1?0{1 2}101000??0000-??510010817000?090021?20001??????????????????????????????
	Am_ornata_CUMZ_T33                             1?01101000??????????????081{6 7}000?090{0 1}21?{2 3}0000??????????????????????????????
	Am_ornata_CUMZ_T34                             0?01101000??0000-??51001081{5 6}000?090021?20001??????????????????????????????
	Am_ornata_CUMZ_T35                             1?0110{0 1}000??0000-??510010816000?080{0 1}21?20001??????????????????????????????
	Am_ornata_CUMZ_T36                             2?01{0 1}0{0 1}000{1 2}10{0 1}002??5100?0816000?080021?20001??????????????????????????????
	Am_ornata_CUMZ_T37                             2?01?0?000{1 2}00{0 1}002??5100?1???00??0?00{1 2}1?20000??????????????????????????????
	Am_ornata_CUMZ_T38                             1?01100000??0000-??51001081{6 7}000?080021?20002??????????????????????????????
	Am_ornata_CUMZ_T39                             2?0110{0 1}000110{0 1}002??{5 6}100?0817000?080{0 1}21?20001??????????????????????????????
	Am_ornata_CUMZ_T40                             2?0110{0 1}000110{0 1}002??{5 6}10010816000?080021?2000???????????????????????????????
	Am_ornata_CUMZ_T41                             2?01?0?000?{0 1}0???2???100?0816000?080??????00???????????????????????????????
	Am_ornata_CUMZ_T42                             2?0110{0 1}000{1 2}?0100???5100?{0 1}1???00?{0 1}10???9??{0 2}00??????????????????????????????
	Am_ornata_CUMZ_T43                             1?01?0?000??0000-??{4 5}100?0816000?090{0 1}21?30001??????????????????????????????
	Am_ornata_CUMZ_T44                             2?01{0 1}0?000110{0 1}003??{4 5}100?0???000?0?0??????001??????????????????????????????
	Am_ornata_CUMZ_T45                             1?0110{0 1}000100{0 1}003??{4 5}100?0816000?080{0 1}21?20001??????????????????????????????
	Am_ornata_CUMZ_T46                             2?01100000100{0 1}003??{5 6}100?0816000?090{0 1}21?20001??????????????????????????????
	Am_ornata_CUMZ_T47                             2?01100000{1 2}{0 1}00003??{5 6}100?0816000?080021?20001??????????????????????????????
	Am_ornata_CUMZ_T48                             2?01000000210{0 1}003??51001081{6 7}000?0800{1 2}1?20000??????????????????????????????
	Am_ornata_CUMZ_T49                             2?0110?0001?01002??5100??????0??0?0021?20001??????????????????????????????
	Am_ornata_CUMZ_T50                             1?0110{0 1}000??0000-??{4 5}100?081{5 6 7}000?090021?20001??????????????????????????????
	Am_ornata_CUMZ_T51                             0?01{0 1}01000??0000-??5100?0815000?090{0 1}21?20002??????????????????????????????
	Am_ornata_CUMZ_T52                             3?01100000{1 2}101002??5100?081{5 6}000?080021?20001??????????????????????????????
	Am_ornata_CUMZ_T53                             2?01{0 1}00000{1 2}101002??{4 5}10011815000?080{0 1}21?20000??????????????????????????????
	Am_ornata_CUMZ_T54                             3?01100000{1 2}101002??{4 5}10010816000?{0 1}80021?20001??????????????????????????????
	Am_ornata_CUMZ_T55                             3?01{0 1}0{0 1}000{1 2}101002??5100?0816000?080021?20001??????????????????????????????
	Am_ornata_CUMZ_T56                             3?011000002101002??5100?081{5 6}000?080021?20001??????????????????????????????
	Am_ornata_CUMZ_T57                             1?01101000??0000-??{5 6}100?0816000?090{0 1}21?20001??????????????????????????????
	Am_ornata_CUMZ_T58                             1?0110?000?00{0 1}003??5100?0???00??0?0??????001??????????????????????????????
	Am_ornata_CUMZ_T59                             1?0110?0001?0{0 1}003??5100??????0??0?0??????00{0 1}??????????????????????????????
	Am_ornata_CUMZ_T60                             1?0110?0000{0 1}0{0 1}003??{5 6}101?0?1{6 7}000?080021?20000??????????????????????????????
	Am_ornata_CUMZ_T61                             1?0110{0 1}000000{0 1}003??5100?0816000?0900{1 2}1?20001??????????????????????????????
	Am_ornata_CUMZ_T62                             1?0110{0 1}000{1 2}{0 1}0{0 1}002??5100?081{4 5 6}000?080021?20001??????????????????????????????
	Am_ornata_CUMZ_T63                             1?0110{0 1}000{0 1}{0 1}00003??510010816000?080{0 1}21?20001??????????????????????????????
	Am_ornata_CUMZ_T64                             2?0110{0 1}0001{0 1}0{0 1}003??{5 6}1001081{5 6}000?080021?2000{1 2}??????????????????????????????
	Am_ornata_CUMZ_T65                             2?0100{0 1}0001101002??{5 6}100?0816000?{0 1}800{1 2}1?30000??????????????????????????????
	Am_ornata_CUMZ_T66                             2?01100000{1 2}10{0 1}002??51001081{6 7}000?{0 1}80021?2000{0 1}??????????????????????????????
	Am_ornata_CUMZ_T67                             2?01{0 1}000002{1 2}01002??{5 6}10010816000?{0 1}80021?{2 3}000{0 1}??????????????????????????????
	Am_ornata_CUMZ_T68                             2?01{0 1}000002101002??510010816000?0800{1 2}1?20001??????????????????????????????
	Am_ornata_CUMZ_T69                             2?0110{0 1}000{1 2}10{0 1}002??5100?0?1500??0????????00???????????????????????????????
	Am_ornata_CUMZ_T70                             3?01000000{1 2}101002??510010816000?{0 1}800{1 2}1?20001??????????????????????????????
	Am_ornata_CUMZ_T72                             2?01100000{1 2}101002??5100?0816000?080{0 1}21?20001??????????????????????????????
	Am_ornata_CUMZ_T74                             2?0110{0 1}000{1 2}101002??510010816000?0800{1 2}1?30000????1101110?????????22?00120??
	Am_ornata_CUMZ_T76                             4?01{0 1}000002{1 2}01002??5100?0???00??1?0{0 1}21?20{0 2}0{0 1}??????????????????????????????
	Am_ornata_CUMZ_T77                             2?010010001{0 1}00003??5100?071{5 6}000?070021?2000???????????????????????????????
	Am_ornata_CUMZ_T78                             1?01101000??0000-???10010???00??0?0??????000??????????????????????????????
	Am_ornata_CUMZ_T79                             1?01001000??0000-??5100?071{4 5}000?070{0 1}21?3000?????0?00000?-???????32?00120??
	Am_ornata_CUMZ_T80                             1?01101000{0 1}100003??{5 6}10010815000?0800{1 2}1?20001000-1-000000--?12{0 2}1122{0 1}0012010
	Am_ornata_CUMZ_T83                             1?????????????????????????????????????????????0-0-000000--?????1{1 2}{1 2}?00120{1 2}0
	Am_ornata_CUMZ_T88                             1???????????????????????????????????????????????11000{0 1}00--??????22{0 1}00120{1 2}0
	Am_ornata_CUMZ_T89                             2???????????????????????????????????????????????1100010?0???????22?00120??
	Am_ornata_CUMZ_T90                             {1 2}???????????????????????????????????????????000-110000000-?12{0 2}?122{0 1}0012010
	Am_ornata_CUMZ_T91                             2???????????????????????????????????????????000-1101110200?1201122100120{1 2}0
	Am_ornata_CUMZ_T92                             2?????????????????????????????????????????????0-1101{0 1}10{1 2}00???0{1 2}122100120{1 2}0
	Am_ornata_CUMZ_T93                             {2 3}???????????????????????????????????????????000-110111020{0 1}?12{0 2}1{1 2}2210012010
	Am_ornata_CUMZ_T94                             {2 3}???????????????????????????????????????????000-{1 2}101110?0??1?01122{0 1}00120??
	Am_ornata_CUMZ_T95                             4?01100000{1 2}201002???10010815000?080{0 1}21?2000{1 2}??????????????????1???????????
	Am_ornata_CUMZ_T96                             3?????????????????????????????????????????????0-1101{0 1}10200???{0 2}?{1 2}2210012010
	Am_ornata_CUMZ_T97                             2???????????????????????????????????????????00??110{0 1}{0 1}10{1 2}00?1????22?0012010
	Am_ornata_CUMZ_T103                            4???????????????????????????????????????????00?0110111?2{0 1}1?12{0 2}?222?00120?0
	Am_ornata_CUMZ_T104                            4?????????????????????????????????????????????0-11-?11?20{0 1}?1?0?{1 2}?????12020
	Am_ornata_CUMZ_T105                            2???????????????????????????????????????????000-1101{0 1}1020{0 1}?12{0 2}?122?0012010
	Am_ornata_CUMZ_T106                            {1 2}???????????????????????????????????????????000-11-00000--?1?0?122?00120{1 2}0
	Am_ornata_CUMZ_T107                            3???????????????????????????????????????????????1101010100??????22?0012010
	Am_ornata_CUMZ_T128                            5?010000002201002???1001081?000?180??????{0 2}00??????????????????????????????
	Am_ornata_CUMZ_T135                            {2 3}???????????????????????????????????????????000-11010{0 1}0100?1201122?0012020
	Am_ornata_CUMZ_T137                            0??-1--000??0000-????????????????????????0??000-0-000000--?12{0 2}?111?0012010
	Am_ornata_CUMZ_T175                            4?011000002{1 2}01002??{4 5}10010816000?180021?20000??????????????????????????????
	Am_ornata_CUMZ_T189                            3?011000002201002??{4 5}10010816000?180021?20{0 2}01??????????????????????????????
	Am_ornata_MTD_42508                            1?0100?000110{0 1}002??{5 6}10010815000?180011?20000??????????????????????????????
	Am_ornata_NMW_1301                             3?01{0 1}0?000??0???2???????081{5 6}000?180021?200??000-?1-1{0 1}{0 1}0{0 1}--?120?122???120{1 2}0
	Am_ornata_RH1037                               2?01{0 1}0{0 1}000110{0 1}002??{4 5}1001081{5 6 7}0000080121?20002??????????????????????????????
	Am_ornata_RH1196                               2?0110{0 1}000?10???2??51001071{6 7}000?070{0 1}21?20002??????????????????????????????
	Am_ornata_ZSI_4094                             4?0{0 1}00?000??0???2??????????{5 6}?????????????0??00?0?1??1?0201?12{0 2}?{1 2}??????2???
	D_subplana_CUMZ_T84                            1?00000100?000004???100?081{5 6}000?-9012{0 1}?30{0 2}0{0 1}??????????????????????????????
	D_subplana_CUMZ_T85                            1?01000100?000004???100?0816000?-90{0 1}?????00???????????????????????????????
	D_subplana_CUMZ_T86                            1?01000100????????????0?081{6 7}000?-900?????00???????????????????????????????
	D_subplana_CUMZ_T139                           1?010001001000004??{4 5}100?0816000?-90{0 1}21?{2 3}0{0 2}{0 1}{0 1}??????????????????????????????
	D_subplana_CUMZ_T140                           0?01000100??0000-??{4 5}100?081{5 6}000?-9002{0 1}?300{0 1}1??????????????????????????????
	D_subplana_CUMZ_T152                           1?0?000100?00???4???????0816000?-90121?30???000-100?1??201?12{0 2}?1?????12010
	D_subplana_FMNH_151021                         1?0{0 1}000100{1 2}000004??{4 5}10000817000?-900{1 2}1?{2 3}00{0 1}0000-1200010100?120?12200012010
	D_subplana_FMNH_224111                         1?010001002000004??5100009160{0 1}00-90012?3021000{0 1}-1{0 1}0111020{0 1}11?01122{0 1}0012020
	D_subplana_FMNH_259045                         1?01000100?000004??{4 5}100?09160{0 1}0?-90012?20000000-10001{0 1}0200?12{0 2}?{1 2}2200012010
	D_subplana_MTD_8992                            0?01001100--0000-??{4 5}100?08160000-90{0 1}21?20011000-0-000000--{1 2}1?0{1 2}122?0012010
	D_subplana_NMW_1870                            0?0????-00-?0000-??{4 5}100?????????-????????0??000-0-000000--?1{1 2}??122?00110?0
	D_subplana_NMW_1871                            0?01???-00-?0000-???100?????????-????????0??000-0-000000--?11{0 2}?122?001{1 2}0?0
	D_subplana_PCHP_1791                           0?01000100--0--?-??51000081500?0-90{0 1}21?300{0 1}1000-0-000000--?1?0?122?0012010
	D_subplana_PCHP_2918                           1?010001001000004??{4 5}100?08160{0 1}?0-90021?2000?000-100{0 1}1{0 1}0{1 2}0{0 1}11?01{1 2}2200012010
	D_subplana_PCHP_2919                           1?01000100{0 1}?0000???{4 5}10000???00?0-90{0 1}21?3000{0 1}??????????????????????????????
	D_subplana_PCHP_2923                           0?01000100-?0000-???1000????????-?01{2 3}0?200????????????????????????????????
	D_subplana_PCHP_3368                           1?01000100{0 1}?00004??51000???????0-?0021?300{0 1}0??????????????????????????????
	D_subplana_PCHP_5041                           1?0100{0 1}100-?0000-??{4 5}10000???00?0-?0021?200{0 1}{0 1}000-0-000000--21?01122?0012010
	D_subplana_PCHP_5044                           0?01000100-?0000-??51000?????0?0-?0021?300{0 1}{0 1}000-0-000000--11?{0 2}1122?0011010
	D_subplana_SMF_8036                            1?00000100{1 2}000004??{4 5}1000081{5 6}0000-90021?30{0 2}1{0 1}??????????????????????????????
	D_subplana_UCMVZ_95937                         1?0100{0 1}100-?0000-??{4 5}100008170000-90{0 1}21?3000?000-1?0?0??100{1 2}12011?????1{1 2}010
	D_subplana_USNM_222523                         1?0000??00-000004??{4 5}100?0816000?-90021?300{0 1}1000-02000000--{1 2}12011220001{1 2}010
	N_formosa_NMW_38631                            1?01{0 1}00000110???{2 3}???????0816000?08001{1 2}?10002000-{1 2}111{0 1}10100?110?12200012010
	N_formosa_PCHP_4945                            1?01{0 1}01000-?0???-???????081{5 6}000?0{8 9}0021?{2 3}00020???1?100??????1?0?122?001{1 2}010
	N_formosa_PCHP_4946                            1?01001000-?0???????????0816000?080{0 1}21?10001??????????????????????????????
	N_formosa_PCHP_4947                            1?0100{0 1}0000100002??{5 6}100107150000070011?20001000-111{0 1}01010021?0{1 2}1{2 3}2{0 1}0012010
	N_formosa_PCHP_5030                            2?0????000??00002??51001?????0????0??????00{0 1}0???1?000?????{1 2}1?0112210012010
	N_formosa_PCHP_5031                            1?01?01000-?0???1???????0???00??0?0??????0010???1?000??100?1?0?122?0012010
	N_formosa_PCHP_5032                            1?01{0 1}01000-?0000-???100107160000070021?{1 2}00010???1?000?????21?01122?0012010
	N_formosa_PCHP_5035                            3?01000000{1 2}100002???100108160000180011?1000{0 1}000-2111{1 2}11211{1 2}1?01122100120{1 2}0
	N_formosa_ZSI_1785                             2???????????????????????????????????????????000-211111{0 1}20{0 1}111011?????12010
	N_formosa_ZSI_1786                             2?0100?000?{1 2}0???2??{4 5}10010917000?180012?20?0?000-2101{1 2}?0?0{0 1}?11011?????12010
	N_formosa_ZSI_unlabeled                        2?0100{0 1}0001?0???2??{4 5}1001081{6 7}0000080021?1000?????1111010100????{1 2}?22?00{0 1}{1 2}010
	N_gangetica_BMNH_86.8.26.1                     4?01000000{1 2}{0 1}00002??{4 5}100?1715000?2700{1 2}1?{1 2}0000000-210121{0 1}31121102122{0 1}000?0{1 2}0
	N_gangetica_FMNH_260430                        2???????????????????????????????????????????000-11?1110100{1 2}1202122100{0 1}2010
	N_gangetica_MTD_uncat                          4?01000000{1 2}100002??{4 5}100?171400002700{1 2}1?1000{0 1}0010210121{0 1}3{0 1}1{1 2}1202122?000?010
	N_gangetica_PCHP_2751                          2?01000000{1 2}{0 1}00002???10011715000?0700{1 2}1?20001????2101110?????????22?00{0 1}20??
	N_gangetica_PCHP_4391                          1?01{0 1}0{0 1}0001000003??{4 5}1001171{5 6}000?070011?20001000-11000{0 1}0100?1?0?122?00{0 1}{1 2}010
	N_gangetica_PCHP_4991                          1?01{0 1}0{0 1}0001000002??{4 5}10011816000?080011?2000{0 1}000-11000{0 1}0100?1?0?122?0011010
	N_gangetica_PCHP_5138                          1?01{0 1}0{0 1}0001{0 1}00003??{4 5}1001171{4 5}000?070021?20001000-11000{0 1}0100?1?0?122?00{0 1}{1 2}010
	N_gangetica_SMF_52770                          3?0100?000{1 2}?0???2??{4 5}1001????????1?0????20000000-210121{0 1}2011120?12210001010
	N_gangetica_USNM_267017                        2?0100?000100000{2 3}??{4 5}100?181600000800{1 2}1?2000{1 2}??????????????????????????????
	N_gangetica_USNM_293693                        {3 4}???????????????????????????????????????????000-1101110{1 2}0{0 1}21{1 2}02122?00{0 1}2010
	N_gangetica_ZSI_878                            4?0{0 1}00?000??0???2???10011???00????0????20?0?000-?10?21?2?11120{1 2}1?????{0 1}{1 2}0{1 2}0
	N_gangetica_ZSI_1805                           3?0100?0001100002??4100118150000280021?{1 2}00010010{2 3}10121{0 1}30111{1 2}0{1 2}122?00??0{1 2}0
	N_gangetica_ZSI_1806                           3?01000000{1 2}?0???2??{3 4}100?1816000?{1 2}80??????0000010{2 3}1012112{0 1}111{1 2}021221001?0?0
	N_gangetica_ZSI_1808                           4?0100?000??0???2??4100????????0??0??????000000-210121{0 1}301112021?????0?0?0
	N_gangetica_ZSI_1893                           4?0100?0002?0???2???1001???????0??0??????00???????????????????????????????
	N_gangetica_ZSI_17613                          2?0100{0 1}0001{0 1}00002??41001181{5 6}00001800{1 2}1?200010?0-11011{0 1}0100???0112210012010
	N_gangetica_ZSI_23801                          2?0????000??0???2???????????????????????????000-?10?{0 1}??100?1?0?1??????2??0
	N_gangetica_ZSI_uncat._1                       2?0100?0001{0 1}0???2???10?1171{5 6}0000070011?20?0???????????????????????????????
	N_gangetica_ZSI_uncat._2                       2?0100?0001{0 1}0???2??5100?1815000008?01{1 2}?1000{0 1}??????????????????????????????
	N_hurum_BMNH_86.8.26.2                         3?01000000{1 2}000002??{4 5}100?1716000007?011?20{0 2}0{0 1}001-210121{0 1}{2 3}11{1 2}1101{0 1}22100{0 1}2010
	N_hurum_MCZ_61475                              2?0110?000?00???2???????1816000?0800{1 2}1?2000{0 1}??????????????????????????????
	N_hurum_MCZ_61476                              1?01{0 1}0?000?000003??{4 5}100?181{6 7}000?080{0 1}21?200010?????0?0??0--?110?1?????12010
	N_hurum_NMW_40066                              2??100?000??0???2???????????????{0 1}?0012?20000000-2101110{1 2}00?110?122?00{0 1}2010
	N_hurum_PCHP_2629                              1?01001000{0 1}000002??{5 6}10?1181{5 6}000?080{0 1}21?20001000-1100000100?1?0?12210012010
	N_hurum_PCHP_2630                              {0 1}???????????????????????????????????????????000-11000000--?1?0?122?0012010
	N_hurum_PCHP_2657                              1?01101?00??????????????181{5 6}000?080{0 1}21?100{0 1}1????0-00000?????????{2 3}2?00120??
	N_hurum_PCHP_2668                              1?010000001000001??{4 5}10011817{0 1}00?080021?20001??0-11000000--???0?12{2 3}?0012000
	N_hurum_PCHP_2907                              1?0110{0 1}0001000001???1001181{5 6}000?080021?10001000-1100000100?1?0?122?0012010
	N_hurum_PCHP_4959                              1?0100{0 1}000{1 2}{0 1}00002??51001171{5 6}000?{0 1}70011?{1 2}0001000-2101{0 1}10{1 2}00?1?0?122{0 1}00{0 1}2010
	N_hurum_PCHP_4990                              1?010000001{0 1}00003??{4 5}10011{7 8}1{3 4 5 6}000?0800{1 2}1?2000{0 1}000-1100{0 1}00100?1?0?122000{0 1}2010
	N_hurum_ZSI_1796                               2?0100?000100???2??{4 5}10011715000?070011?1000{0 1}000-110111020{0 1}21{1 2}01122?00{0 1}{1 2}010
	N_hurum_ZSI_1984                               2?0100?000{1 2}{0 1}0???2???????1716000?07????????????????????????????????????????
	N_hurum_ZSI_16627                              2?01{0 1}0?000{1 2}000002???1001181{4 5}000?08001{1 2}?1000{0 1}000-110111?100?1201122?00{0 1}{1 2}010
	N_hurum_ZSI_16752                              4?010000002{0 1}00002??51001181{7 8}000008?01{1 2}?10?000010310?21{0 1}{2 3}12{1 2}12011??????{0 1}010
	N_hurum_ZSI_16996                              2?0100?000{1 2}{0 1}0???2???????1716000?070011?20?0?000-2?0111{0 1}{2 3}1{1 2}????????????????
	N_hurum_ZSI_17390                              2?0100?000100???2???????1???00??0??{0 1}{1 2}1?1000?000-21011?010011{1 2}01122?00{0 1}2010
	N_hurum_ZSI_18321                              1?01{0 1}0?000-?0???0???????1???00??0????????00?000-1100000100?120?122?0012020
	N_leithii_FMNH_224231                          3?010000002?00002??5100117160000{0 1}801{1 2}1?20{0 2}0{0 1}0010310121{0 1}11211202122{0 1}00??0{1 2}0
	N_leithii_ZSI_17973                            3?0100?000100???2???????1???00??0????????00?000-?101{0 1}?0100??????22??0??0?0
	N_nigricans_NMW_39090                          1?0100?000?00???{2 3}???????1816000?08?012?2000?00101101000100?120?122??012010
	N_nigricans_ZSI_1908                           3?01000000{1 2}100002??5100118160000{1 2}80012?20{0 2}0{0 1}0110210121{0 1}2{0 1}1{1 2}1201{1 2}2210012010
	N_nigricans_ZSI_1918                           2???????????????????????????????????????????000-2101{0 1}??2{0 1}121202122?00?1010
	N_nigricans_ZSI_1994                           3?0100?000{1 2}?0???2???100???????????0???????0?000-?10?{1 2}?020121?0{1 2}1???????010
	Pal_steindachneri_MTD_33802                    1?01000000{1 2}10{0 1}002??5100107160000170021?2000{0 1}000-1001{0 1}1010011101122100110{1 2}0
	Pal_steindachneri_PCHP_2693                    1?0100{0 1}-00{0 1}000004??{5 6}1001081{5 6}000?080021?2000{1 2}0?????000??????1?{0 2}?122100120{1 2}0
	Pal_steindachneri_RH_1201                      2?010010001100004??5100108{0 1}{6 7}0010070021?2000{0 1}000-100000010011?0{0 1}1{2 3}2{0 1}00110{1 2}0
	Pelodiscus_sp._AMNH_7106                       0?0????000??0???4???100?0816{0 1}00?08??????????000-1100000100?11{0 2}?{1 2}22?0012010
	Pelodiscus_sp._CUMZ_T170                       1?0100{0 1}0002{0 1}00002??{5 6}1001071{5 6}000?07?011?200??000-{1 2}{0 1}01{1 2}10100?111?222{0 1}0012010
	Pelodiscus_sp._FMNH_6593                       1?0100?000?00???4???100?0815000?08???????0??000-?101010100?????{1 2}22?0012010
	Pelodiscus_sp._FMNH_6625                       1?0100?000?00???2??5100?071{4 5}000?07???????0??000-{1 2}101{1 2}102{0 1}1?110?222{0 1}000{1 2}0{1 2}0
	Pelodiscus_sp._IVPP_537                        1?0100{0 1}000{1 2}?00003??{4 5}10010?1500000?0021?20001000-1101{0 1}10100?110{1 2}22200012010
	Pelodiscus_sp._IVPP_556                        1?010010001000004??{4 5}1001071{5 6}0000070021?30001000-?101{0 1}{0 1}010011?{0 1}{1 2}222?00120{1 2}0
	Pelodiscus_sp._NHMB_1438                       1?01{0 1}0{0 1}0002{0 1}00003??{5 6}100?08160000080011?2000100102{0 1}0111{0 1}2{0 1}{0 1}{1 2}11{1 2}222210012020
	Pelodiscus_sp._NHMB_2659                       1?01{0 1}0{0 1}000{1 2}00??03??51002071{5 6}000007001{1 2}?{1 2}0001000-2101{0 1}{0 1}0100112{0 1 2}{1 2}222{0 1}001{1 2}010
	Pelodiscus_sp._NMW__II                         1?0100{0 1}000{1 2}{0 1}000?2??{5 6}1001071{1 2}00000700{1 2}1?20001000-110100010021?{0 2}2222?001{1 2}010
	Pelodiscus_sp._NMW_1865                        0?01{0 1}0?000?00???4???100?071{5 6}000?070??????002000-1101{0 1}?02{0 1}??1{0 1}2?222?001{1 2}010
	Pelodiscus_sp._NMW_1866                        0??1?0?000??0???3???100?0???0????????????001000-?10111?20??1{0 1}{0 2}?2???????0?0
	Pelodiscus_sp._NMW_1869                        1?01{0 1}0?000{1 2}{0 1}0???2??5100?0716{0 1}00?070011?20001000-1101010100211{0 2}?2?????120?0
	Pelodiscus_sp._PCHP_2313                       1?010010002?0000???51001081{4 5}000?{0 1}80012?200??00101101110{1 2}{0 1}{0 1}?1?{0 2}22?????120?0
	Pelodiscus_sp._PCHP_2657                       1?0110{0 1}000{1 2}100003??{4 5}1002081{5 6}000?08001{1 2}?200????0-{1 2}101110200?1?{1 2}?222?00{0 1}2020
	Pelodiscus_sp._PCHP_2658                       0?01{0 1}0{0 1}000{1 2}{0 1}00003??510010816000?08001{1 2}?200??000-1101110100?1?{1 2}2222?00120{1 2}0
	Pelodiscus_sp._PCHP_2771                       0?01001000-000004??{4 5}10000119000?01099?9900??0?????0?0??????1????2{2 3}?00120{1 2}0
	Pelodiscus_sp._PCHP_3189                       1?01001000{1 2}{0 1}00002??{5 6}1001071{5 6}000?0700219200??0???{1 2}?010??????1?{0 2}?222?001{1 2}020
	Pelodiscus_sp._PCHP_3418                       1?0100{0 1}0002{0 1}00002??5100{1 2}0{7 8}1{4 5 6}000?080011?200??000-{1 2}1011??????1?1?122?00120{1 2}0
	Pelodiscus_sp._PCHP_3419                       1?0100{0 1}000{1 2}000004??510000816000?080011?200??0???{1 2}1011??????1?{1 2}?2{1 2}2?0012010
	Pelodiscus_sp._PCHP_3422                       1?0100{0 1}000{1 2}100002??{5 6}10010815000?0800{1 2}1?200??0???{1 2}?011??????1?1?{1 2}12?001{1 2}0{1 2}0
	Pelodiscus_sp._PCHP_3425                       1?01000000{1 2}{0 1}00002??{4 5}100?0{7 8}{0 1}{7 8}000?180011?200??0???2?01{1 2}??????1?1?2221001{1 2}020
	Pelodiscus_sp._PCHP_3916                       1?01000000{1 2}00000{2 3}??{4 5}1001071{4 5 6}000?070021?200??0???{1 2}?011??????1?{1 2}?222?001{1 2}020
	Pelodiscus_sp._PCHP_4392                       1?01{0 1}0{0 1}0002{0 1}00002??5100{1 2}08?{5 6}001?18001{1 2}?200??0???2?012??????1?{1 2}?222?00??0{1 2}0
	Pelodiscus_sp._PCHP_4611                       1?01{0 1}01000-000004??510020?1{3 4 5 6}10??0?00{1 2}1?200??0???1?010??????1?1?{1 2}22?0012010
	Pelodiscus_sp._PCHP_4612                       0?010010001100002??510020817000?080012?{2 3}00??0???1?01{0 1}??????1?{1 2}?{1 2}22?0012010
	Pelodiscus_sp._PCHP_4933                       1?01{0 1}000002100002??51001081{6 7 8}000?180012?200??0???2?01{1 2}??????1?1?222?0012020
	Pelodiscus_sp._PCHP_5414                       1?010010001000004??5100{1 2}0{7 8}16000?0800{1 2}1?300??0?????0?0??????1?2?122?001{1 2}010
	Pelodiscus_sp._PCHP_7729                       1?010000002100002??{5 6}1001071{2 3 4 5 6}000?{0 1}70012?200??011021012102{0 1}??1?2?222?00{0 1}20{1 2}0
	Pelodiscus_sp._PCHP_11894                      1?010000002100002??{4 5}10010716000?{0 1}7001{1 2}?200??001021012102{0 1}??111?222{0 1}0012010
	Pelodiscus_sp._RH_972                          1?010000002000002??{4 5}10010816000?08001{1 2}?200????????????????????????????????
	Pelodiscus_sp._RH_973                          1?01{0 1}000002000002??51001071{5 6}{0 1}00?070021?200????????????????????????????????
	Pelodiscus_sp._RH_1053                         1?0{1 2}{0 1}0{0 1}0002{0 1}00002??51001081{3 4 5 6}000018001{1 2}?2000{0 1}??????????????????????????????
	Pelodiscus_sp._RH_1080                         2?01{0 1}0{0 1}0002100002??{4 5}100?07150000170021?20001??????????????????????????????
	Pelodiscus_sp._ROM_R7536                       0?011010001100003??{5 6}100?071500{0 1}?0{6 7}0012?200??000-{1 2}101110100?111?222?0012010
	Pelodiscus_sp._ROM_R8016                       1?0100?000??00002??5100?0714000?070011?200??000-11011?0100?111?222?0012010
	Pelodiscus_sp._UCMP_69536                      1?01101000-000004??51000081{3 4 5}0000080011?20001??????????????????????????????
	Pelodiscus_sp._USNM_68476                      1?0100?000??0???2?????????????????0?????????000-1101100100?11{1 2}?222?0012010
	Pelodiscus_sp._USNM_539335                     1?010000002{0 1}00003??{4 5}100{1 2}0119{0 1}00011099?99000-000-1101{0 1}10100111{1 2}?222?00120{1 2}0
	Chi_chitra_BMNH_1926.12.16.1                   2?0100{0 1}0001100002??6000208150100{0 1}80{0 1}21?30000000-21011101000100002(2 3)10000030
	Chi_chitra_CUMZ_exhibit_1                      ??0100{0 1}000??0???2???????08150?0??80??????0????????????????????????????????
	Chi_chitra_CUMZ_exhibit_2                      ??010000002?0???2???????0815010??80??????0????????????????????????????????
	Chi_chitra_CUMZ_exhibit_3                      ??01000000110???2???????071{4 5}010?{0 1}7001{1 2}?200????????????????????????????????
	Chi_chitra_CUMZ_exhibit_4                      7?01000000210???2???????0815010?180021?200????????????????????????????????
	Chi_chitra_CUMZ_T30                            2?0100{0 1}0001{0 1}00002??{5 6}00020???0{0 1}??0?0{0 1}21?200????????????????????????????????
	Chi_chitra_CUMZ_T31                            1?0100{0 1}0001100002??{5 6}00020?1501??{0 1}?0011?200????????????????????????????????
	Chi_chitra_CUMZ_T73                            2?0100{0 1}0001{0 1}00002??{5 6}00020815010?080011?300????????????????????????????????
	Chi_chitra_CUMZ_T81                            1?0100{0 1}0001{0 1}00002??600020815010?0800{1 2}1?300??000-2101100100?1?0{0 1}0{2 3}310000030
	Chi_chitra_CUMZ_T102                           2?????????????????????????????????????????????00210?1?0100?1?0?0?????00030
	Chi_chitra_CUMZ_T121                           5?010000001{0 1}00002??600020814011?{0 1}800{1 2}1?300????0-2101110100?1?0?0{2 3}210000030
	Chi_chitra_CUMZ_T122                           3???????????????????????????????????????????000-2101110100?1?0103{3 4}10000030
	Chi_chitra_CUMZ_T123                           {5 6}???????????????????????????????????????????000-{1 2}101100100?1000023?0000030
	Chi_chitra_CUMZ_T125                           6?01000000{1 2}1?0002???000{1 2}0815010?{0 1}80021?300????????????????????????????????
	Chi_chitra_CUMZ_T126                           {1 2}???????????????????????????????????????????000-2101110100?100?0{2 3}{2 3}10000030
	Chi_chitra_CUMZ_T138                           2?010010001100002???0002081{5 6}010?180011?300??0?????0???????????????????????
	Chi_chitra_CUMZ_T145                           7?01000000{1 2}100002??{5 6}000{1 2}0816010?{0 1}800{1 2}1?200????0-{1 2}101110100???00023?0000030
	Chi_chitra_CUMZ_T172                           {1 2}???????????????????????????????????????????000-1101110100?1?0{0 1}023?0000030
	Chi_chitra_PCHP_4936                           2?01001000{1 2}100002??600020815010?080012?200????????????????????????????????
	Chi_chitra_PCHP_4937                           2?010010001100002??60002081{5 6}010?080012?200????????????????????????????????
	Chi_chitra_PCHP_4957                           4?01000000??0????????????815??0??80011?200??000-2101110100?1?000{2 3}{2 3}?0000030
	Chi_chitra_PCHP_4975                           3?01000000210???2???????0815010?08001{1 2}?200??000-?1011101???1?0102{2 3}?0000030
	Chi_chitra_PCHP_4988                           2?0100{0 1}000{1 2}100002??{5 6}000208150{0 1}0?180012?200??000-2101110100?1?0{0 1}02{2 3}?0000030
	Chi_chitra_PCHP_4995                           4?010010001{0 1}00002???000208150{0 1}0?080012?200??000-2101110100?100{0 1}0{2 3}3?0000030
	Chi_chitra_PCHP_4996                           2?010010001100002??{5 6}00020815010?180012?200??000-2101110100?1?0?02{2 3}10000030
	Chi_chitra_PCHP_4997                           2?0100{0 1}000{1 2}100002??600020815010?{0 1}8001{1 2}?200??000-2101110100?1?0?022?0000030
	Chi_chitra_PCHP_5051                           2?01000000{1 2}100002??600020815010?080012?200??000-2101110100?1?0?023?0000030
	Chi_chitra_PCHP_5052                           1?0100{0 1}0001100002??{5 6}00020815010?080011?{2 3}00??000-{1 2}101100100?1?0?0{2 3}3?00{0 1}0030
	Chi_chitra_PCHP_5053                           4?01000000{1 2}100002??600020915010?080012?200??000-2101110100??????2{2 3}10000030
	Chi_chitra_PCHP_5412                           1?010000001100002??{5 6}00020815010?080011?300??000-?101100100?1?0?0{2 3}{2 3}?00{0 1}00??
	Chi_chitra_PCHP_5413                           1?0100{0 1}0001100002??{5 6}00020815010?080011?200??000-{1 2}101100100?10{0 1}?02{2 3}?0000030
	Chi_chitra_RH1038_                             1?0100{0 1}0001100002??{5 6}000208150{0 1}000800{1 2}1?20000000-2101110100010000{2 3}3?0000030
	Chi_indica_FMNH_224228                         3?010000001100002??{5 6}000208150100{0 1}80011?30000000-210111010001?0{0 1}02310000030
	Chi_indica_NHMB_2706                           4?01000000{1 2}100002???0002081{5 6}0100{0 1}8?01{1 2}?20000000-210111010001000023?0000030
	Chi_indica_PCHP_1474                           3?0100{0 1}000{1 2}100002???0002081{5 6}010?08?012?200???????101110??????????2?00?10??
	Chi_indica_PCHP_2750                           1?0100?000??0???2???????????????????????????000-?101110100?100?0??????0??0
	Chi_indica_SMF_52768_                          2?0100?0001?00002???0002??????????0???????00000-210?11?1??010000?????00030
	Chi_indica_SMF_52769                           3?01000000{1 2}{0 1}00002??{6 7}0002081501000800{1 2}1?20001000-2101110{1 2}0{0 1}010000{2 3}{3 4}10000030
	Chi_indica_ZSI_1776                            3?010000001?00002??{5 6}000208150100?80??????000000-21011??{1 2}???100?0?????00030
	Chi_indica_ZSI_3543                            3?0100?0001{0 1}00002??{6 7}00020815010?080012?20000000-2101110{1 2}0{0 1}?100?0?????00?30
	Chi_indica_ZSI_16753                           3?0100?0001100002???00020815010?{0 1}8001{1 2}?20000000-2101110{1 2}00?100?0?????00030
	Chi_vandijki_PCHP_5050                         3?01000000{1 2}100002??{5 6}0002081{5 6}010?080012?200??00??2101110100?1????2{2 3}10000030
	Pel_bibroni_NHMB_183                           1?0100?000110???2???????0?1501??0?0012?20?01000-210111010001000022??0{0 1}{0 1}0?0
	Pel_bibroni_PCHP_11230                         4?010000002100002??{5 6}1001071{4 5}010{0 1}17001{1 2}?200??000-2101110100?1?0?022{1 2}0000030
	Pel_bibroni_PCHP_11751                         3?010000002200002??{5 6}100108140{0 1}0{0 1}180012?200??000-2101{1 2}102?1?1?0?{0 1}{1 2}210000030
	Pel_bibroni_PCHP_11752                         1?01000000{1 2}100002??{5 6}1001081{4 5}010018001{1 2}?200??000-2101110100?1?0?022?0000030
	Pel_bibroni_PCHP_11794                         2?010000002100002??{5 6}10010815010{0 1}{0 1}80012?200??000-2101110100?1?0?022?000{0 1}030
	Pel_bibroni_USNM_231523                        3?010000002100002??{5 6}100{1 2}081{4 5}0101{0 1}80011?20000000-21011102??01?00022?0000030
	Pel_cantorii_AMNH_23541                        3?0100?000210???2???????0815010?08?01{1 2}?20000000-2101110100?100?022?0000030
	Pel_cantorii_CUMZ_T120                         4?0100{0 1}0001{0 1}00002??{5 6}100?081501000800{1 2}1?300??000-?101110100?1000??????{0 1}{0 1}0{2 3}0
	Pel_cantorii_CUMZ_T142                         3?01000000{1 2}100002??{5 6}100108150{0 1}0{0 1}{0 1}80011?200????????????????????????????????
	Pel_cantorii_CUMZ_T148                         3?0100?000??0???2?????0?0815010?0800{1 2}1?20???00???10?1??100?100????????????
	Pel_cantorii_FMNH_224104                       2?010000001100002??51001071{4 5}0100{0 1}70011?2000{0 1}000-2101{0 1}10{1 2}000100?12??001{0 1}030
	Pel_cantorii_FMNH_224233                       3?01000000{1 2}200002??51001081{4 5}0{0 1}0{0 1}1800{1 2}1?20000000-2101110{1 2}0{0 1}0100??2210000030
	Pel_cantorii_NMW_1857                          2?0100?000{1 2}10???2???????08140{0 1}0?18001{1 2}?20000000-21011?0201?100?022??0000?0
	Pel_cantorii_PCHP_2375                         1?0100{0 1}0001?0000???510010816010008001{1 2}?300??000-?101110100?1?00022{1 2}0000030
	Pel_cantorii_PCHP_2376                         1?0100{0 1}0001100002??5100108150{0 1}00080011?200??000-2101110100?1?0{0 1}02{2 3}?00{0 1}0030
	Pel_cantorii_PCHP_2648                         1?0100{0 1}0000?0???????????0814000008001{1 2}???0??000-110{0 1}{0 1}00100?1?0002{2 3}100{0 1}{0 1}0{2 3}0
	Pel_cantorii_PCHP_2921                         4?010000002100002??{5 6}1001071{5 6}0101{0 1}70012?200??000-2101110211?1?0?02{2 3}?001{0 1}0?0
	Pel_cantorii_PCHP_3229                         1?010000001100003??{5 6}100{1 2}071{4 5}01000700{1 2}1?200??000-1101110100?1?0?02{2 3}?000{0 1}020
	Pel_cantorii_PCHP_3995                         3?01000000{1 2}100002??{5 6}1001081{4 5}010{0 1}18001{1 2}?200??000-21011102{1 2}1?1?0?12{2 3}1000{0 1}020
	Pel_cantorii_PCHP_4974                         3?010000002100002??{5 6}10010715010{0 1}{0 1}7001{1 2}?2000{0 1}000-2101110{1 2}{0 1}0??????22?00{0 1}{0 1}030
	Pel_cantorii_PCHP_11795                        2?01000000110???2??5100?081{5 6}0100080012?2000?000-{1 2}10{0 1}{0 1}101000100{0 1}122?001{0 1}030
	Pel_cantorii_RH_1036                           4?010000002100002??{5 6}1001081{5 6}01000800{1 2}1?30000000-2101110{1 2}1101?0{0 1}02210011030
	Pel_cantorii_SMF_8037                          3?010000002?0???2??{5 6}100?08150101?8001{1 2}?20000????21011102{0 1}1?????????????030
	Pel_cantorii_ZMC_262                           {2 3}?0100?000100???2??{5 6}100?0715010?0700{1 2}1?20000000-21010101000100?122?000{0 1}030
	Pel_signifera_PCHP_11758                       1?0100{0 1}0001100002??{5 6}100?0815010008?012?300????????????????????????????????
	T_triunguis_AMNH_36599                         3?0100?0001{0 1}0???3??41001081{5 6}001?18001{1 2}?20001000-210{0 1}1101000100{0 1}1221001{0 1}010
	T_triunguis_AMNH_50723                         2?01{0 1}0?0001{0 1}00002???1001071{5 6}000?{0 1}70021?20001000-210{0 1}{0 1}10100?1001{0 1}22?0011010
	T_triunguis_AMNH_50724                         1?01100000{0 1}?0000???{4 5}100107150{0 1}00070021?20002000-210?0{0 1}0100?10????????11010
	T_triunguis_AMNH_80026                         3?010000001100002??{5 6}1001071500000700{1 2}1?20002000-210111010{0 1}0100{0 1}{0 1}2{2 3}1001{0 1}0{1 2}0
	T_triunguis_NMB_55812                          3???????????????????????????????????????????000-2101110{1 2}{0 1}{0 1}01001{0 1}22?00{0 1}{0 1}0{1 2}0
	T_triunguis_NMW_84                             4???????????????????????????????????????????000-21011102{0 1}1?1?0?{0 1}22?001{0 1}0{1 2}0
	T_triunguis_NMW_1207                           1?01{0 1}0?000?10???3??????????????????021?20???000-11?0000100?100?02????1{0 1}0?0
	T_triunguis_NMW_1435                           4?01000000{1 2}100002??5100107150000170021?200????????????????????????????????
	T_triunguis_NMW_32237                          5??100?000??0???????????????????????????????00?????11??2{0 1}{0 1}?100?0???????0?0
	T_triunguis_PCHP_3244                          3?010000002{0 1}00002??{4 5}1001071{5 6 7}{0 1}00?070021?{1 2}0?????????????????????????????????
	T_triunguis_PCHP_4559                          {2 3}?010000001100002??{5 6}1001060-0000070021?{1 2}0002000-210111010{0 1}?10{0 1}?{0 1}22?001{0 1}0{1 2}0
	T_triunguis_PCHP_4602                          1?010000001100002??51001071{5 6}000?0700{1 2}1?20???000-11000{0 1}0100?1?0?012?001{0 1}020
	T_triunguis_PCHP_5042                          2?010000001100002??{4 5}10010715000?170021?20???000-210{0 1}110200?1?0?122?0011010
	T_triunguis_SMF_8042                           3?0{0 1}00?000??0???2??{4 5}1001?????????????????00100102101{1 2}102{0 1}{1 2}?10{0 2}?022?00??0?0
	T_triunguis_SMF_8044                           3??100?000{1 2}?0???2????????????????????????002000-2101110{1 2}0{0 1}?100?0???????0?0
	T_triunguis_SMF_32811                          3?01000000{1 2}{0 1}00002??{4 5}100107150000{1 2}70{0 1}21?20002000-2101110{1 2}0{1 2}?10{0 1}?02210011010
	T_triunguis_SMF_36470                          2?01{0 1}010001{0 1}0???2??{4 5}1001071{4 5}00000700{1 2}1?20001000-210111010{0 1}???0102210011010
	T_triunguis_SMF_uncat.                         3?0{0 1}000000?10???2???100?0?1500??{1 2}?0???????????????????????????????????????
	T_triunguis_USNM_337920                        3?0{0 1}000000{1 2}{0 1}00002??51001071{5 6}0000170121?20002000-2101110{1 2}00{0 1}10?1{0 1}2??0??{0 1}0{1 2}0
	A_ferox_AMNH_5931                              3?01000000210000{2 3}??{4 5}100107150001070{0 1}30--?0020{0 1}103111311221?110??12100??010
	A_ferox_AMNH_5932                              3?0100?000{1 2}100002??{4 5}1001071{4 5}000?07013{0 1}-100020???2?112??2??011{0 1}{0 1}0{1 2}210{0 1}12010
	A_ferox_AMNH_9113                              2?0100?000{1 2}{0 1}0???2???10010715000?070{0 1}{2 3}1-10002000-{2 3}11?{1 2}102110110{0 1}0?????12010
	A_ferox_AMNH_57383                             2?01{0 1}00000{1 2}100002??4100107150{0 1}01070130--0002??????????????????????????????
	A_ferox_AMNH_57384                             2?01100000{1 2}{0 1}0000{2 3}??{4 5}1001071{3 4 5 6}100107003{0 1}--0002??????????????????????????????
	A_ferox_AMNH_65622                             2?01100000110000{2 3}??{4 5}100107150000070130--0002000-{1 2}10011010001?0{0 1}0{1 2}2?0012010
	A_ferox_AMNH_69934                             2?01{0 1}00000{1 2}000002???1001071{3 4}000?0700{2 3}1--0002??????????????????????????????
	A_ferox_AMNH_129737                            1?01000000-{0 1}00004??41001071{4 5}100007003{0 1}--0002000-{1 2}10011010001?{0 1}0012?0012010
	A_ferox_FMNH_31014                             2?01{0 1}0?000??0???2???10010615000?060130--00??000-21001{0 1}0100?101?01211012010
	A_ferox_FMNH_31344                             2?010000001?00003???1001071500000700?{0 1}--00????0-2111110100???0?01210012010
	A_ferox_FMNH_98777                             1?010010001{0 1}00004??{4 5}1000071{3 4}00000700{2 3}1--0002000-{1 2}10{0 1}010100010{0 1}1112?0012010
	A_ferox_FMNH_98778                             1?0100{0 1}0001100002??{4 5}100107150000070130--0002000-{1 2}1000?01000111?112?0012010
	A_ferox_FMNH_211820                            2?010010001{0 1}00004??{4 5}100007151000070031--0002000-{1 2}1100?010001{0 1}0?012?0012010
	A_ferox_PCHP_354                               2?01{0 1}00000{1 2}{0 1}0{0 1}002??{4 5}100107130000070{0 1}3{0 1}--0002??????????????????????????????
	A_ferox_PCHP_1532                              2?01001000110???4???????0714000007003{0 1}--00????????????????????????????????
	A_ferox_PCHP_1533                              2?01{0 1}00000{1 2}10???2???????071{2 3 4 5 6 7}{0 1}00007003{0 1}--00????????????????????????????????
	A_ferox_PCHP_2333                              2?01000000{1 2}{0 1}00002??{4 5}100106140{0 1}00060130--00??000-2111211{1 2}1{0 1}???1?012?0{0 1}12010
	A_ferox_PCHP_2632                              1?0100{0 1}0001100004??{4 5}1000071{2 3}0000070130--00????????????????????????????????
	A_ferox_PCHP_2653                              1?01001000010???3???????07160000070130--00??000-{1 2}110?00???????????????????
	A_ferox_PCHP_4141                              2?01{0 1}00000{1 2}100003??{4 5}100107140000070130--0002000-{1 2}1111??1000111?01210012010
	A_ferox_PCHP_4405                              1?010000001{0 1}00004??{4 5}10000714000007013{0 1}--0002????{1 2}1011{0 1}0100??????12?0012010
	A_ferox_PCHP_5729                              1?0100{0 1}000110???3???????07150000070?3?--00????????????????????????????????
	A_ferox_PCHP_7043                              2?011000002100002???10010714000007003{0 1}--00??000-{2 3}111211311?1?0?01210{0 1}12010
	A_ferox_PCHP_7047                              1?0{1 2}{0 1}10000{1 2}100002??{4 5}10010715000007012{0 1}?-0002000-211111010001?{0 1}{0 1}01210012010
	A_ferox_PCHP_7048                              1?011010001100003??{4 5}100107150010070130--00??000-2111110100?1?{0 1}?012?0012010
	A_ferox_PCHP_7049                              1?010000001100003??{4 5}100107130000070{0 1}30--000200??{1 2}1101{0 1}0100?1????{1 2}2?0012010
	A_ferox_PCHP_7424                              2?01010000{1 2}{0 1}0{0 1}002??{4 5}1001071{3 4}{0 1}00?070120?-0002??????????????????????????????
	A_ferox_PCHP_7425                              2?011000001{0 1}0???3???????071{4 5}{0 1}00?070031--00????????????????????????????????
	A_ferox_PCHP_8434                              2?01000000210???2???????071{2 3 4 5}000?070??????0??000-2111{1 2}10{1 2}00?1?{0 1}?0{1 2}210012010
	A_ferox_PCHP_11940                             2?01{0 1}00000{1 2}100002???1001071{4 5}000?070021?{1 2}00??000-{1 2}111110{1 2}00?1?1?0{1 2}2?0012010
	A_ferox_PCHP_no_number                         2?01{0 1}00000{1 2}{0 1}00002??{4 5}1001071{5 6}000?070130--?0??000-{2 3}111210211?1?1?01210{0 1}?2010
	A_ferox_ROM_R1102                              2?01{0 1}000001?00003??{4 5}1001071{4 5}000?070{0 1}21?100??000-21{0 1}1110100?11??012?00?20?0
	A_ferox_ROM_R7994                              2?01000000{1 2}100002??{4 5}10010715{0 1}00?{0 1}70130?-?0????????????????????????????????
	A_ferox_USNM_71069                             2?01{0 1}0?000??0???2??{4 5}10010???00??0???????????000-{2 3}111{2 3}10200?1{0 1}{0 1}?012?00?2010
	A_mutica_FMNH_22064                            1?0{1 2}000000{0 1}?00002???1001071{5 6}000?17003{0 1}--00??001021011?0201?11{0 1}?{1 2}1220{0 1}120{1 2}0
	A_mutica_FMNH_22065                            1?0{1 2}00?000?000004??{3 4}100?081{4 5 6}000?090031--00??00{0 1}021011?0{1 2}00?110?{1 2}{1 2}2{1 2}0012010
	A_mutica_FMNH_211752                           1?0{1 2}00?000?00???3???100?0815000?090?30--00????????????????????????????????
	A_mutica_KU_1868                               {1 2}???????????????????????????????????????????01{1 2}1{2 3}10111{0 1}211?11{0 1}?{1 2}{1 2}220{0 1}?2010
	A_mutica_PCHP_1611                             0?0{1 2}00{0 1}0000000004??4100007140000070030--0002000-2101{0 1}{0 1}010001?1211220012010
	A_mutica_PCHP_2655                             1?0{1 2}00{0 1}0001000004??{3 4}100{0 1}0815{0 1}000190{0 1}30--0002001021011{0 1}020{0 1}?1?0?112?0012010
	A_mutica_SMF_33063                             1?0?0??000?10???{2 3}???????0???00??????????????0?102101{1 2}1020{0 1}?111?2?2?00??010
	A_mutica_TMM_3132_                             0?020000001{0 1}00003??4100{0 1}071{4 5}000?170{0 1}30--00????212101211{2 3}11???????22?{0 1}??010
	A_mutica_UMMZ_155231                           1?0{1 2}0100001100003??4100?08150010170031--000201{1 2}1{2 3}10121121101102{1 2}1220{0 1}{0 1}2010
	A_mutica_USNM_313652                           1?0{1 2}000000{1 2}000003??41001081{5 6}0000190130--00020{0 1}10210111{0 1}{2 3}11011{0 1}2{1 2}1220{0 1}120{1 2}0
	A_mutica_YPM_R5452                             0?0?0?1000000???{3 4}??4????0815000?090031--00??????2101110100?1{0 1}??{1 2}12??012010
	A_mutica_YPM_R10890                            1?010010000000004??4100?0815000?090{0 1}30--00??????2101110100??????12?0012010
	A_mutica_YPM_R10911                            {0 1}?01000000??00004???10?00???00??0???3?--????????2101110100??????12?0{0 1}{0 1}2010
	A_mutica_YPM_R10913                            1?0{1 2}00?0001?0???????????0815000?19003{0 1}--00??01{1 2}021???11????11??2???????0??
	A_mutica_YPM_R11424                            0?010010001000003??410010815000?{1 2}9003{0 1}--00??001021011102{0 1}1?110?{1 2}12?0012010
	A_mutica_YPM_R11680                            1?010010001900003???10?10199900091099?9900??????21011102{0 1}1??????12?0{0 1}12010
	A_spinifera_AMNH_43303                         2?0{1 2}001000{1 2}100003???100?07140000070130--0002??0-210{0 1}110?00???1?1{1 2}2?00120?0
	A_spinifera_FMNH_22063                         1?0100?000?100004??410010713001?070030--00??000-{1 2}101{0 1}10100?101?11210012010
	A_spinifera_FMNH_252992                        1?0????000??0000???41001?????0??0??{0 1}30--0???????1100{0 1}10100??????12?0012010
	A_spinifera_KU_1869                            2???????????????????????????????????????????00??2101{1 2}1020{0 1}?111?012{1 2}0012010
	A_spinifera_KU_2824                            2???????????????????????????????????????????000-2101{1 2}10{1 2}00?1?1?012?0{0 1}12010
	A_spinifera_OMNH_RE68                          2?01{0 1}0{0 1}0001100003??410010714000?070130--00??000-{1 2}101110100?1?{0 1}?01210012010
	A_spinifera_PCHP_1479                          1?0{1 2}0010001100002??41001071{5 6}100007003{0 1}--00020?{0 1}0{2 3}101210?11?1?{0 1}{0 1}{0 1}12?00??010
	A_spinifera_PCHP_1480                          0?0{1 2}0010000100004??{3 4}100106111000060130--0002000-1100{0 1}101000??1111210012010
	A_spinifera_PCHP_2746                          1?0{1 2}00{0 1}0001{0 1}00003??{4 5}10010815{0 1}00?090{0 1}30--00??00{0 1}02100{1 2}10211?1?1?012?00{0 1}2010
	A_spinifera_PCHP_3428                          0?010010000{0 1}00004??{3 4}100{0 1}071?100?070130--00??000-1100000100?1?1?{0 1}{1 2}210012010
	A_spinifera_PCHP_5061                          0?01{0 1}01000--00004??41000071?000?070130--00??000-0-000000--??????1210012010
	A_spinifera_ROM_R9284                          1?010010000{0 1}00004??{3 4}100?081{4 5}001?09003{0 1}--00??000-{0 1}100110100?111?012?0{0 1}12010
	A_spinifera_ROM_R9385                          2?0{1 2}0010001000004??{3 4}100?081{4 5}{0 1}00?090{0 1}30--00??0010{0 1}100110{1 2}00?111?{0 1}1210012010
	A_spinifera_ROM_R9386                          2?01001000{1 2}000004??410010814001?080021?100??000-{2 3}101210{2 3}1{0 1}?101?{0 1}1210012010
	A_spinifera_TMM_M3720                          1?0{1 2}00{0 1}0001{0 1}0???3??{4 5}100?071{3 4}100?070{0 1}30--00??00{0 1}01101{1 2}{0 1}0?00?1?1?112?0012010
	A_spinifera_TMM_M3817                          ??0{1 2}0000001?0???2???100?07???????70030--00??01102101210211?1?{0 1}?112?0012010
	A_spinifera_TMM_M7158                          2?010010001100002??{3 4}1001071{4 5}100?070130--00??00{0 1}02101{1 2}{0 1}0211?1?1?012?0012010
	A_spinifera_UCMP_117127                        0?0{1 2}0010000?00004??{3 4}1000071{4 5}1000070{0 1}3{0 1}--0002??????????????????????????????
	A_spinifera_UMMZ_128088                        1?0100{0 1}000-000003??{3 4}1001061{4 5 6}{0 1}000060130--0002000-{1 2}10001010001?1{0 1}012?0012010
	A_spinifera_USNM_26426                         1?0100?000{1 2}{0 1}0???2???????0714100?07003{0 1}--0002000-{2 3}101{1 2}10?{0 1}{0 1}?101?????????010
	A_spinifera_USNM_222519                        2?0{1 2}00{0 1}000{1 2}{0 1}00002??{4 5}1001071{2 3 4}1000070130--0002??????????????????????????????
	A_spinifera_USNM_248990                        2?01{0 1}010001100002??410010715{0 1}000070130--0002????{2 3}10{0 1}110?????????12?00120??
	A_spinifera_YPM_10892                          2?0{1 2}00{0 1}0001000002??41001071400?00??130--0002??????????????????????????????
	A_spinifera_YPM_10893                          2?0100?0001000002???10010714000?070?3?--?00?000-{2 3}1011103{0 1}2{0 1}1?11012?0{0 1}12010
	A_spinifera_YPM_17772                          1?020000001100002??410010715000?070021?100??????31011103{0 1}1??????12?0012010
	R_euphraticus_BMNH_93.10.14.1                  2?01001000{1 2}200002??5100107140000070130--0002000-11000000--01?00022{0 1}0012010
	R_euphraticus_NMW_1305                         3?0????000??0???3????????????????????????0??000-02??0??0--?110???????12010
	R_euphraticus_NMW_1446                         3?0????0????00003???100{0 1}?????????????????0??000-02000000--?110?{0 1}22{0 1}00{1 2}2010
	R_euphraticus_NMW_1447                         3?0????0????0???3????????????????????????0??000-1{0 1}00??00--???????????????0
	R_euphraticus_NMW_1448                         1?0????0???10???4???????0715000?070??????0??000-1{0 1}000000--?110???????{1 2}2010
	R_euphraticus_NMW_1449                         2?0????0???10???4???????0???0{0 1}??0??12{0 1}?-00??000-11000000--?1?0???????12010
	R_euphraticus_NMW_1451                         2?0????0????0???4???????0???0???0??{0 1}21?{1 2}00??000-02000000--?1?????????12010
	R_euphraticus_NMW_1452                         2?0????0????0???3???????0714000?070??????0??000-1{0 1}000000--?100???????12010
	R_euphraticus_NMW_1453                         2?0????0????0???3???????????????0??12{0 1}?-00??000-1{0 1}0?0?00--?1?0?0?????12010
	R_euphraticus_NMW_1463                         2?0????0???10???3???????07150{0 1}0?0701{2 3}{0 1}?-00??000-1{0 1}000000--?1?0?0?????12010
	R_euphraticus_NMW_1856                         2?0????0????0???3????????????????????????0??000-02000000--?110?022?00{1 2}2010
	R_euphraticus_NMW_1862                         1?01001000?100003???10010714000?0{7 8}0{0 1}21?{1 2}00??000-10000000--?110?{0 1}2200012010
	R_euphraticus_PCHP_4062                        3?01001000{1 2}100003???100{0 1}0715000?070130?-00??000-02000000--?1?0?122?00{1 2}2010
	R_euphraticus_PCHP_4558                        2?01001000{1 2}?0???3??{5 6}????071{4 5}000?070121?100??000-11000000--?110?{0 1}2200012010
	R_swinhoei_Hung_Ky_Pagoda_uncat                5?01001000210???2???????081{5 6}001?080130?-0002??????????????????????????????
	R_swinhoei_NMW_30911                           3?0100{0 1}000{0 1}100000??{4 5}1001071{5 6}0{0 1}00070??1?20002000-{0 1}0000000--?1?01{0 1}22{1 2}0012010
	R_swinhoei_PCHP_6876                           4?0100{0 1}000?{1 2}000?2???10010715000?070{0 1}21?10???????11010100--??????2?1????010
	R_swinhoei_PCHP_6877                           3?01001000??????3???????07150{0 1}0?0701{2 3}{0 1}??0?????????????????????????????????
	R_swinhoei_VNUH_T91                            4?01000000210???2???????0715000?070130?-0002??????????????????????????????

;

END;
BEGIN MESQUITECHARMODELS;
	ProbModelSet * UNTITLED   =  'Mk1 (est.)':  1- 74;
END;

BEGIN ASSUMPTIONS;
	TYPESET * UNTITLED   =  unord:  3 5-8\3 10-13\3 14- 18 21- 22 25 27 29- 32 34- 37 39 41- 43 45 50- 51 54- 55 60 62 68- 69 72 74, ord:  1- 2 4 6- 7 9 11- 12 19- 20 23- 24 26 28 33 38 40 44 46- 49 52- 53 56- 59 61 63- 67 70- 71 73;

	EXSET * UNTITLED  =  2 17 36 -  37 39;

END;

BEGIN NOTES;

	TEXT  TAXA = Taxa TAXON = 2 TEXT = 'based on PIN 3640-3, as described by Syromyatnikova et al. (2013)^n';
	TEXT  TAXA = Taxa TAXON = 285 TEXT = based_on_CUMZ_T128;

	CHARACTERS = Character_Matrix TAXA = Taxa;
	TEXT   TAXON = 1 CHARACTER = 1 TEXT = 12.3cm;
	TEXT   TAXON = 2 CHARACTER = 1 TEXT = 'Syromyatnikova et al. (2013): ca. 400mm';
	TEXT   TAXON = 3 CHARACTER = 1 TEXT = 'Georges et al. (2008): up to 57cm';
	TEXT   TAXON = 4 CHARACTER = 1 TEXT = 'based on NMW 1437, measurement taken from Meylan (1987)';
	TEXT   TAXON = 5 CHARACTER = 1 TEXT = 'based on BMNH 1949.1.3.57; Meylan (1987) reported this specimen to be the largest he encountered at a length of 325mm; this is apparently a typo, as it approximately 235mm';
	TEXT   TAXON = 6 CHARACTER = 1 TEXT = based_on_NMB_8697b;
	TEXT   TAXON = 7 CHARACTER = 1 TEXT = 'based on Meylan (1987)';
	TEXT   TAXON = 8 CHARACTER = 1 TEXT = based_on_NHMB_2398;
	TEXT   TAXON = 9 CHARACTER = 1 TEXT = 'based on numerous specimens between approximately 20-25cm';
	TEXT   TAXON = 10 CHARACTER = 1 TEXT = based_on_CUMZ_T169;
	TEXT   TAXON = 11 CHARACTER = 1 TEXT = based_on_RH129;
	TEXT   TAXON = 12 CHARACTER = 1 TEXT = based_on_Pritchard_2001;
	TEXT   TAXON = 13 CHARACTER = 1 TEXT = 'by reference to PCHP 4674 at 19.5cm (see Pritchard, 2001), rounded to 2';
	TEXT   TAXON = 14 CHARACTER = 1 TEXT = based_on_PCHP_5035;
	TEXT   TAXON = 15 CHARACTER = 1 TEXT = based_on_ZSI_1893;
	TEXT   TAXON = 16 CHARACTER = 1 TEXT = by_reference_to_ZSI_16752;
	TEXT   TAXON = 17 CHARACTER = 1 TEXT = by_reference_to_FMNH_224231;
	TEXT   TAXON = 18 CHARACTER = 1 TEXT = by_reference_to_ZSI_1994;
	TEXT   TAXON = 19 CHARACTER = 1 TEXT = based_on_RH_1201;
	TEXT   TAXON = 20 CHARACTER = 1 TEXT = 'based on RH 1080, also see Meylan (1987)';
	TEXT   TAXON = 21 CHARACTER = 1 TEXT = CUMZ_T145;
	TEXT   TAXON = 22 CHARACTER = 1 TEXT = 'based on NHMB 2706, rounded upwards by reference to Pritchard (2001)';
	TEXT   TAXON = 24 CHARACTER = 1 TEXT = based_on_PCHP_11230;
	TEXT   TAXON = 25 CHARACTER = 1 TEXT = based_on_CUMZ_T120;
	TEXT   TAXON = 27 CHARACTER = 1 TEXT = based_on_NMW_32237;
	TEXT   TAXON = 28 CHARACTER = 1 TEXT = 'see Meylan (1987)';
	TEXT   TAXON = 29 CHARACTER = 1 TEXT = based_on_FMNH_22064;
	TEXT   TAXON = 30 CHARACTER = 1 TEXT = based_on_YPM_10892;
	TEXT   TAXON = 31 CHARACTER = 1 TEXT = based_on_PCHP_4062;
	TEXT   TAXON = 32 CHARACTER = 1 TEXT = 'based on Pritchard (2001)';
	TEXT   TAXON = 62 CHARACTER = 1 TEXT = ca._34cm;
	TEXT   TAXON = 63 CHARACTER = 1 TEXT = 'ca. 37 (nuchal missing in picture)';
	TEXT   TAXON = 64 CHARACTER = 1 TEXT = ca._43cm;
	TEXT   TAXON = 65 CHARACTER = 1 TEXT = ca._48cm;
	TEXT   TAXON = 66 CHARACTER = 1 TEXT = 'ca. 53.5cm, apparently overestimated, measured in person by Meylan as 47.5cm^n';
	TEXT   TAXON = 67 CHARACTER = 1 TEXT = 'ca. 53cm, see NWM 1437';
	TEXT   TAXON = 68 CHARACTER = 1 TEXT = 'ca. 51cm, see NWM 1437';
	TEXT   TAXON = 69 CHARACTER = 1 TEXT = 'ca. 49.5cm, see NWM 1437';
	TEXT   TAXON = 70 CHARACTER = 1 TEXT = 'ca. 49cm, see NWM 1437';
	TEXT   TAXON = 71 CHARACTER = 1 TEXT = 'ca. 46cm, measured at NMW';
	TEXT   TAXON = 72 CHARACTER = 1 TEXT = ca._42cm;
	TEXT   TAXON = 73 CHARACTER = 1 TEXT = ca._38.5;
	TEXT   TAXON = 74 CHARACTER = 1 TEXT = 'ca. 39cm^n';
	TEXT   TAXON = 75 CHARACTER = 1 TEXT = ca._21.5cm;
	TEXT   TAXON = 76 CHARACTER = 1 TEXT = ca._33cm;
	TEXT   TAXON = 77 CHARACTER = 1 TEXT = ca._42.5cm;
	TEXT   TAXON = 78 CHARACTER = 1 TEXT = ca._39.5cm;
	TEXT   TAXON = 79 CHARACTER = 1 TEXT = ca._19cm;
	TEXT   TAXON = 80 CHARACTER = 1 TEXT = 'ca. 24cm, erroneously reported as 325mm by Meylan (1987), likely a typo^n (235mm)';
	TEXT   TAXON = 81 CHARACTER = 1 TEXT = ca._23_cm;
	TEXT   TAXON = 82 CHARACTER = 1 TEXT = ca._20cm;
	TEXT   TAXON = 83 CHARACTER = 1 TEXT = ca._21.5cm;
	TEXT   TAXON = 84 CHARACTER = 1 TEXT = ca._19.5cm;
	TEXT   TAXON = 85 CHARACTER = 1 TEXT = ca._19cm;
	TEXT   TAXON = 86 CHARACTER = 1 TEXT = ca._14cm;
	TEXT   TAXON = 87 CHARACTER = 1 TEXT = ca._21cm;
	TEXT   TAXON = 88 CHARACTER = 1 TEXT = ca._20cm;
	TEXT   TAXON = 89 CHARACTER = 1 TEXT = ca._24;
	TEXT   TAXON = 90 CHARACTER = 1 TEXT = ca._18cm;
	TEXT   TAXON = 91 CHARACTER = 1 TEXT = ca._19.5cm;
	TEXT   TAXON = 92 CHARACTER = 1 TEXT = ca._17cm;
	TEXT   TAXON = 93 CHARACTER = 1 TEXT = ca._14cm;
	TEXT   TAXON = 94 CHARACTER = 1 TEXT = ca._20cm;
	TEXT   TAXON = 95 CHARACTER = 1 TEXT = ca._15cm;
	TEXT   TAXON = 96 CHARACTER = 1 TEXT = ca._15cm;
	TEXT   TAXON = 97 CHARACTER = 1 TEXT = ca._20cm;
	TEXT   TAXON = 98 CHARACTER = 1 TEXT = ca._15.5cm;
	TEXT   TAXON = 99 CHARACTER = 1 TEXT = ca._22cm;
	TEXT   TAXON = 100 CHARACTER = 1 TEXT = ca._22cm;
	TEXT   TAXON = 101 CHARACTER = 1 TEXT = ca._22.5cm;
	TEXT   TAXON = 102 CHARACTER = 1 TEXT = ca._19cm;
	TEXT   TAXON = 103 CHARACTER = 1 TEXT = ca._21.5cm;
	TEXT   TAXON = 104 CHARACTER = 1 TEXT = ca._17cm;
	TEXT   TAXON = 105 CHARACTER = 1 TEXT = 'no carapace, estimated 20-25cm';
	TEXT   TAXON = 106 CHARACTER = 1 TEXT = ca._25cm;
	TEXT   TAXON = 107 CHARACTER = 1 TEXT = 'ca. 16.5cm^n';
	TEXT   TAXON = 108 CHARACTER = 1 TEXT = 'carapace not included, estimated 30?35cm';
	TEXT   TAXON = 109 CHARACTER = 1 TEXT = ca._23.5cm;
	TEXT   TAXON = 110 CHARACTER = 1 TEXT = ca._26cm;
	TEXT   TAXON = 111 CHARACTER = 1 TEXT = '34.5cm (measured in person)';
	TEXT   TAXON = 112 CHARACTER = 1 TEXT = '37.5cm (measured in person)';
	TEXT   TAXON = 113 CHARACTER = 1 TEXT = ca._39.5;
	TEXT   TAXON = 114 CHARACTER = 1 TEXT = ca._42.5;
	TEXT   TAXON = 115 CHARACTER = 1 TEXT = ca._33.5cm;
	TEXT   TAXON = 116 CHARACTER = 1 TEXT = ca._29cm;
	TEXT   TAXON = 117 CHARACTER = 1 TEXT = ca._20cm;
	TEXT   TAXON = 118 CHARACTER = 1 TEXT = ca._23.5cm;
	TEXT   TAXON = 119 CHARACTER = 1 TEXT = ca._30.5;
	TEXT   TAXON = 120 CHARACTER = 1 TEXT = ca._20.5_cm;
	TEXT   TAXON = 121 CHARACTER = 1 TEXT = ca._29cm;
	TEXT   TAXON = 122 CHARACTER = 1 TEXT = ca._38_cm;
	TEXT   TAXON = 123 CHARACTER = 1 TEXT = ca._37.5_cm;
	TEXT   TAXON = 124 CHARACTER = 1 TEXT = ca._44cm;
	TEXT   TAXON = 125 CHARACTER = 1 TEXT = ca._35cm;
	TEXT   TAXON = 126 CHARACTER = 1 TEXT = ca._21.5;
	TEXT   TAXON = 127 CHARACTER = 1 TEXT = ca._26.5cm;
	TEXT   TAXON = 128 CHARACTER = 1 TEXT = ca._9cm;
	TEXT   TAXON = 129 CHARACTER = 1 TEXT = ca._18.5cm;
	TEXT   TAXON = 130 CHARACTER = 1 TEXT = 'no scale in picture, estimated 40-50cm';
	TEXT   TAXON = 131 CHARACTER = 1 TEXT = ca._50cm;
	TEXT   TAXON = 132 CHARACTER = 1 TEXT = ca._50cm;
	TEXT   TAXON = 133 CHARACTER = 1 TEXT = ca._19_cm;
	TEXT   TAXON = 134 CHARACTER = 1 TEXT = ca._29cm;
	TEXT   TAXON = 135 CHARACTER = 1 TEXT = '10.5 cm (measured in person)';
	TEXT   TAXON = 136 CHARACTER = 1 TEXT = 'ca. 19.5^n';
	TEXT   TAXON = 137 CHARACTER = 1 TEXT = 25.5cm;
	TEXT   TAXON = 138 CHARACTER = 1 TEXT = ca._32.5cm;
	TEXT   TAXON = 139 CHARACTER = 1 TEXT = 'ca. 16.5cm^n';
	TEXT   TAXON = 140 CHARACTER = 1 TEXT = 'ca. 12.5 cm (measured in person, but specimen is distorted)';
	TEXT   TAXON = 141 CHARACTER = 1 TEXT = 27.5cm;
	TEXT   TAXON = 142 CHARACTER = 1 TEXT = ca._15.5cm;
	TEXT   TAXON = 143 CHARACTER = 1 TEXT = ca._22_cm;
	TEXT   TAXON = 144 CHARACTER = 1 TEXT = ca._15cm;
	TEXT   TAXON = 145 CHARACTER = 1 TEXT = ca._25.5;
	TEXT   TAXON = 146 CHARACTER = 1 TEXT = ca._10cm;
	TEXT   TAXON = 147 CHARACTER = 1 TEXT = ca._12cm;
	TEXT   TAXON = 148 CHARACTER = 1 TEXT = 'ca. 19cm (estimated, as posterior part of carapace is missing)';
	TEXT   TAXON = 149 CHARACTER = 1 TEXT = 'carapace too partial to tell, estimated 10-20cm';
	TEXT   TAXON = 150 CHARACTER = 1 TEXT = ca._21.5cm;
	TEXT   TAXON = 151 CHARACTER = 1 TEXT = ca._21;
	TEXT   TAXON = 152 CHARACTER = 1 TEXT = ca._13.5cm;
	TEXT   TAXON = 153 CHARACTER = 1 TEXT = ca._16.5cm;
	TEXT   TAXON = 154 CHARACTER = 1 TEXT = ca._13cm;
	TEXT   TAXON = 155 CHARACTER = 1 TEXT = ca._20_cm;
	TEXT   TAXON = 156 CHARACTER = 1 TEXT = ca._18cm;
	TEXT   TAXON = 157 CHARACTER = 1 TEXT = ca._13cm;
	TEXT   TAXON = 158 CHARACTER = 1 TEXT = ca._25.5cm;
	TEXT   TAXON = 159 CHARACTER = 1 TEXT = 'scale lacking, probably 12-14cm';
	TEXT   TAXON = 160 CHARACTER = 1 TEXT = 'no carapace included, estimated 18?22cm^n';
	TEXT   TAXON = 161 CHARACTER = 1 TEXT = 'ca. 19.5 cm (posterior margin damaged)';
	TEXT   TAXON = 162 CHARACTER = 1 TEXT = ca._11cm;
	TEXT   TAXON = 163 CHARACTER = 1 TEXT = ca._24_cm;
	TEXT   TAXON = 164 CHARACTER = 1 TEXT = ca._24cm;
	TEXT   TAXON = 165 CHARACTER = 1 TEXT = ca._24cm;
	TEXT   TAXON = 166 CHARACTER = 1 TEXT = 'ca. 18cm^n';
	TEXT   TAXON = 167 CHARACTER = 1 TEXT = 'no carapace included, estimated 10-20cm';
	TEXT   TAXON = 168 CHARACTER = 1 TEXT = ca._16cm;
	TEXT   TAXON = 169 CHARACTER = 1 TEXT = ca._10cm;
	TEXT   TAXON = 170 CHARACTER = 1 TEXT = ca._14cm;
	TEXT   TAXON = 171 CHARACTER = 1 TEXT = ca._20.5cm;
	TEXT   TAXON = 172 CHARACTER = 1 TEXT = 'ca. 17cm (estimated from disarticulated specimen)';
	TEXT   TAXON = 173 CHARACTER = 1 TEXT = ca._17cm;
	TEXT   TAXON = 174 CHARACTER = 1 TEXT = ca._10.5cm;
	TEXT   TAXON = 175 CHARACTER = 1 TEXT = ca._16.5cm;
	TEXT   TAXON = 176 CHARACTER = 1 TEXT = ca._13.5cm;
	TEXT   TAXON = 177 CHARACTER = 1 TEXT = ca._8cm;
	TEXT   TAXON = 178 CHARACTER = 1 TEXT = ca._18cm;
	TEXT   TAXON = 179 CHARACTER = 1 TEXT = ca._17cm;
	TEXT   TAXON = 180 CHARACTER = 1 TEXT = ca._14_cm;
	TEXT   TAXON = 181 CHARACTER = 1 TEXT = ca._18_cm;
	TEXT   TAXON = 182 CHARACTER = 1 TEXT = ca._20cm;
	TEXT   TAXON = 183 CHARACTER = 1 TEXT = ca._24cm;
	TEXT   TAXON = 184 CHARACTER = 1 TEXT = 'specimens is disarticulated, estimated 20-30cm';
	TEXT   TAXON = 185 CHARACTER = 1 TEXT = ca._27cm;
	TEXT   TAXON = 186 CHARACTER = 1 TEXT = 'ca. 32cm, measured in person';
	TEXT   TAXON = 187 CHARACTER = 1 TEXT = 'no scale, estimated 20cm';
	TEXT   TAXON = 188 CHARACTER = 1 TEXT = ca._33.5cm;
	TEXT   TAXON = 189 CHARACTER = 1 TEXT = ca._14.5cm;
	TEXT   TAXON = 190 CHARACTER = 1 TEXT = 'ca. 38cm^n';
	TEXT   TAXON = 191 CHARACTER = 1 TEXT = ca._44cm;
	TEXT   TAXON = 192 CHARACTER = 1 TEXT = ca._30_cm;
	TEXT   TAXON = 193 CHARACTER = 1 TEXT = ca._34cm;
	TEXT   TAXON = 194 CHARACTER = 1 TEXT = 'ca. 33.5 cm^n';
	TEXT   TAXON = 195 CHARACTER = 1 TEXT = ca._16cm;
	TEXT   TAXON = 196 CHARACTER = 1 TEXT = ca._15cm;
	TEXT   TAXON = 197 CHARACTER = 1 TEXT = ca._17cm;
	TEXT   TAXON = 198 CHARACTER = 1 TEXT = ca._23cm;
	TEXT   TAXON = 199 CHARACTER = 1 TEXT = ca._13cm;
	TEXT   TAXON = 200 CHARACTER = 1 TEXT = 'ca .16cm (estimate, as nuchal is missing)';
	TEXT   TAXON = 201 CHARACTER = 1 TEXT = ca._12cm;
	TEXT   TAXON = 202 CHARACTER = 1 TEXT = ca._16cm;
	TEXT   TAXON = 203 CHARACTER = 1 TEXT = ca._10cm;
	TEXT   TAXON = 204 CHARACTER = 1 TEXT = ca._18cm;
	TEXT   TAXON = 205 CHARACTER = 1 TEXT = ca._18.5cm;
	TEXT   TAXON = 206 CHARACTER = 1 TEXT = ca._17cm;
	TEXT   TAXON = 207 CHARACTER = 1 TEXT = ca._16cm;
	TEXT   TAXON = 208 CHARACTER = 1 TEXT = ca._10.5cm;
	TEXT   TAXON = 209 CHARACTER = 1 TEXT = ca._14.5cm;
	TEXT   TAXON = 210 CHARACTER = 1 TEXT = 'ca. 15.5cm (estimate, nuchal missing)';
	TEXT   TAXON = 211 CHARACTER = 1 TEXT = ca._12.5cm;
	TEXT   TAXON = 212 CHARACTER = 1 TEXT = ca._15cm;
	TEXT   TAXON = 213 CHARACTER = 1 TEXT = ca._16.5cm;
	TEXT   TAXON = 214 CHARACTER = 1 TEXT = ca._20cm;
	TEXT   TAXON = 215 CHARACTER = 1 TEXT = ca._21cm;
	TEXT   TAXON = 216 CHARACTER = 1 TEXT = ca._19.5cm;
	TEXT   TAXON = 217 CHARACTER = 1 TEXT = ca._23cm;
	TEXT   TAXON = 218 CHARACTER = 1 TEXT = ca._22cm;
	TEXT   TAXON = 219 CHARACTER = 1 TEXT = ca._17cm;
	TEXT   TAXON = 220 CHARACTER = 1 TEXT = 'ca. 14.5cm (estimate, posterior part missing)';
	TEXT   TAXON = 221 CHARACTER = 1 TEXT = ca._21cm;
	TEXT   TAXON = 222 CHARACTER = 1 TEXT = ca._22cm;
	TEXT   TAXON = 223 CHARACTER = 1 TEXT = ca._12.5cm;
	TEXT   TAXON = 224 CHARACTER = 1 TEXT = 'ca. 10.5cm (estimate, nuchal missing)';
	TEXT   TAXON = 225 CHARACTER = 1 TEXT = ca._9cm;
	TEXT   TAXON = 226 CHARACTER = 1 TEXT = ca_12.5cm;
	TEXT   TAXON = 227 CHARACTER = 1 TEXT = ca._26cm;
	TEXT   TAXON = 228 CHARACTER = 1 TEXT = ca._24.5cm;
	TEXT   TAXON = 229 CHARACTER = 1 TEXT = ca._13cm;
	TEXT   TAXON = 230 CHARACTER = 1 TEXT = ca._20cm;
	TEXT   TAXON = 231 CHARACTER = 1 TEXT = ca._24cm;
	TEXT   TAXON = 232 CHARACTER = 1 TEXT = ca._21.5cm;
	TEXT   TAXON = 233 CHARACTER = 1 TEXT = ca._20.5cm;
	TEXT   TAXON = 234 CHARACTER = 1 TEXT = ca._11cm;
	TEXT   TAXON = 235 CHARACTER = 1 TEXT = ca._24.5cm;
	TEXT   TAXON = 236 CHARACTER = 1 TEXT = ca._16cm;
	TEXT   TAXON = 237 CHARACTER = 1 TEXT = ca._21cm;
	TEXT   TAXON = 238 CHARACTER = 1 TEXT = ca._25cm;
	TEXT   TAXON = 239 CHARACTER = 1 TEXT = ca._22.5cm;
	TEXT   TAXON = 240 CHARACTER = 1 TEXT = ca._24.5cm;
	TEXT   TAXON = 241 CHARACTER = 1 TEXT = ca._14cm;
	TEXT   TAXON = 242 CHARACTER = 1 TEXT = ca._9.5cm;
	TEXT   TAXON = 243 CHARACTER = 1 TEXT = ca._35cm;
	TEXT   TAXON = 244 CHARACTER = 1 TEXT = ca._29.5cm;
	TEXT   TAXON = 245 CHARACTER = 1 TEXT = ca._32cm;
	TEXT   TAXON = 246 CHARACTER = 1 TEXT = ca._30.5cm;
	TEXT   TAXON = 247 CHARACTER = 1 TEXT = ca._33cm;
	TEXT   TAXON = 248 CHARACTER = 1 TEXT = ca._10.5cm;
	TEXT   TAXON = 249 CHARACTER = 1 TEXT = ca._15.5cm;
	TEXT   TAXON = 250 CHARACTER = 1 TEXT = ca._15.5cm;
	TEXT   TAXON = 251 CHARACTER = 1 TEXT = ca._17cm;
	TEXT   TAXON = 252 CHARACTER = 1 TEXT = ca._16cm;
	TEXT   TAXON = 253 CHARACTER = 1 TEXT = ca._19.5cm;
	TEXT   TAXON = 254 CHARACTER = 1 TEXT = ca._16cm;
	TEXT   TAXON = 255 CHARACTER = 1 TEXT = ca._23.5cm;
	TEXT   TAXON = 256 CHARACTER = 1 TEXT = ca._23cm;
	TEXT   TAXON = 257 CHARACTER = 1 TEXT = ca._24.5cm;
	TEXT   TAXON = 258 CHARACTER = 1 TEXT = ca._28.5cm;
	TEXT   TAXON = 259 CHARACTER = 1 TEXT = ca._27cm;
	TEXT   TAXON = 260 CHARACTER = 1 TEXT = 'ca. 28.5cm (estimate, pygal region missing)';
	TEXT   TAXON = 261 CHARACTER = 1 TEXT = ca._31.5cm;
	TEXT   TAXON = 262 CHARACTER = 1 TEXT = ca._28.5cm;
	TEXT   TAXON = 263 CHARACTER = 1 TEXT = ca._29.5cm;
	TEXT   TAXON = 264 CHARACTER = 1 TEXT = ca._41cm;
	TEXT   TAXON = 265 CHARACTER = 1 TEXT = 22.5cm;
	TEXT   TAXON = 266 CHARACTER = 1 TEXT = ca._13cm;
	TEXT   TAXON = 267 CHARACTER = 1 TEXT = ca._10cm;
	TEXT   TAXON = 268 CHARACTER = 1 TEXT = ca._13cm;
	TEXT   TAXON = 269 CHARACTER = 1 TEXT = 'no carapace, estimated 15-20cm';
	TEXT   TAXON = 270 CHARACTER = 1 TEXT = 'no carapace, estimated 15-20cm';
	TEXT   TAXON = 271 CHARACTER = 1 TEXT = 'no carapace, ca. 20-25cm';
	TEXT   TAXON = 272 CHARACTER = 1 TEXT = 'no carapace, estimated 15-20cm';
	TEXT   TAXON = 273 CHARACTER = 1 TEXT = 'no carapace, estimated 25-30cm';
	TEXT   TAXON = 274 CHARACTER = 1 TEXT = 'no carapace, estimated 20-30cm';
	TEXT   TAXON = 275 CHARACTER = 1 TEXT = 'no carapace, estimated 25-35cm';
	TEXT   TAXON = 276 CHARACTER = 1 TEXT = 'no carapace, estimated 25?35cm';
	TEXT   TAXON = 277 CHARACTER = 1 TEXT = 'ca. 45.5cm (estimate, specimen partially disarticulated)';
	TEXT   TAXON = 278 CHARACTER = 1 TEXT = 'no carapace, estimated 30-40cm';
	TEXT   TAXON = 279 CHARACTER = 1 TEXT = 'no carapace, estimated 20?30cm';
	TEXT   TAXON = 280 CHARACTER = 1 TEXT = 'no carapace, estimated 40-50cm';
	TEXT   TAXON = 281 CHARACTER = 1 TEXT = 'no carapace, estimated 40-50cm';
	TEXT   TAXON = 282 CHARACTER = 1 TEXT = 'no carapace, estimated 20-30cm';
	TEXT   TAXON = 283 CHARACTER = 1 TEXT = 'no carapace, estimated 15?25cm';
	TEXT   TAXON = 284 CHARACTER = 1 TEXT = 'no carapace, estimated 30-40cm';
	TEXT   TAXON = 285 CHARACTER = 1 TEXT = ca._57cm;
	TEXT   TAXON = 286 CHARACTER = 1 TEXT = 'no carapace, estimated 25-35cm';
	TEXT   TAXON = 287 CHARACTER = 1 TEXT = ca._6cm;
	TEXT   TAXON = 288 CHARACTER = 1 TEXT = ca._44cm;
	TEXT   TAXON = 289 CHARACTER = 1 TEXT = ca._36.5cm;
	TEXT   TAXON = 290 CHARACTER = 1 TEXT = ca._18.5;
	TEXT   TAXON = 291 CHARACTER = 1 TEXT = ca._33.5cm;
	TEXT   TAXON = 292 CHARACTER = 1 TEXT = ca._25.5cm;
	TEXT   TAXON = 293 CHARACTER = 1 TEXT = ca._29cm;
	TEXT   TAXON = 294 CHARACTER = 1 TEXT = ca._44cm;
	TEXT   TAXON = 295 CHARACTER = 1 TEXT = ca._15cm;
	TEXT   TAXON = 296 CHARACTER = 1 TEXT = ca._14cm;
	TEXT   TAXON = 297 CHARACTER = 1 TEXT = 'ca. 16cm (estimate, nuchal missing)';
	TEXT   TAXON = 298 CHARACTER = 1 TEXT = ca._18cm;
	TEXT   TAXON = 299 CHARACTER = 1 TEXT = ca._8cm;
	TEXT   TAXON = 300 CHARACTER = 1 TEXT = ca._15.5cm;
	TEXT   TAXON = 301 CHARACTER = 1 TEXT = 'ca. 12cm, estimate of partially disarticulated specimen';
	TEXT   TAXON = 302 CHARACTER = 1 TEXT = ca._16_cm;
	TEXT   TAXON = 303 CHARACTER = 1 TEXT = ca._17cm;
	TEXT   TAXON = 304 CHARACTER = 1 TEXT = ca._9_cm;
	TEXT   TAXON = 305 CHARACTER = 1 TEXT = ca._4.5cm;
	TEXT   TAXON = 306 CHARACTER = 1 TEXT = ca._7cm;
	TEXT   TAXON = 307 CHARACTER = 1 TEXT = ca._7.5cm;
	TEXT   TAXON = 308 CHARACTER = 1 TEXT = ca._14cm;
	TEXT   TAXON = 309 CHARACTER = 1 TEXT = ca._16cm;
	TEXT   TAXON = 310 CHARACTER = 1 TEXT = 'ca. 5,5cm, disarticulated specimen';
	TEXT   TAXON = 311 CHARACTER = 1 TEXT = ca._14cm;
	TEXT   TAXON = 312 CHARACTER = 1 TEXT = ca._10.5cm;
	TEXT   TAXON = 313 CHARACTER = 1 TEXT = ca._9.5cm;
	TEXT   TAXON = 314 CHARACTER = 1 TEXT = ca._12.5_cm;
	TEXT   TAXON = 315 CHARACTER = 1 TEXT = ca._11_cm;
	TEXT   TAXON = 316 CHARACTER = 1 TEXT = ca._18_cm;
	TEXT   TAXON = 317 CHARACTER = 1 TEXT = ca._18cm;
	TEXT   TAXON = 318 CHARACTER = 1 TEXT = ca._14cm;
	TEXT   TAXON = 319 CHARACTER = 1 TEXT = ca._13.5cm;
	TEXT   TAXON = 320 CHARACTER = 1 TEXT = ca._18cm;
	TEXT   TAXON = 321 CHARACTER = 1 TEXT = ca._20.5;
	TEXT   TAXON = 322 CHARACTER = 1 TEXT = ca._16.5cm;
	TEXT   TAXON = 323 CHARACTER = 1 TEXT = ca._15cm;
	TEXT   TAXON = 324 CHARACTER = 1 TEXT = ca._34.5cm;
	TEXT   TAXON = 325 CHARACTER = 1 TEXT = 'ca. 23cm (carapace missing, but size estimated indirectly by measuring plastron and comparing to complete specimens)';
	TEXT   TAXON = 326 CHARACTER = 1 TEXT = 22cm;
	TEXT   TAXON = 327 CHARACTER = 1 TEXT = 'ca. 23 (estimate, though partially disarticulated)';
	TEXT   TAXON = 328 CHARACTER = 1 TEXT = ca._40cm;
	TEXT   TAXON = 329 CHARACTER = 1 TEXT = 'carapace not included, estimated 20-30cm';
	TEXT   TAXON = 330 CHARACTER = 1 TEXT = ca._40.5_cm;
	TEXT   TAXON = 331 CHARACTER = 1 TEXT = ca._26.5cm;
	TEXT   TAXON = 332 CHARACTER = 1 TEXT = ca._15cm;
	TEXT   TAXON = 333 CHARACTER = 1 TEXT = 14.5cm;
	TEXT   TAXON = 334 CHARACTER = 1 TEXT = ca._15cm;
	TEXT   TAXON = 335 CHARACTER = 1 TEXT = ca._37cm;
	TEXT   TAXON = 336 CHARACTER = 1 TEXT = ca._26_cm;
	TEXT   TAXON = 337 CHARACTER = 1 TEXT = 'carapace not included, estimated 25-45cm';
	TEXT   TAXON = 338 CHARACTER = 1 TEXT = ca._41cm;
	TEXT   TAXON = 339 CHARACTER = 1 TEXT = ca._39cm;
	TEXT   TAXON = 340 CHARACTER = 1 TEXT = ca._31.5_cm;
	TEXT   TAXON = 341 CHARACTER = 1 TEXT = ca._42.5cm;
	TEXT   TAXON = 342 CHARACTER = 1 TEXT = 'ca. 47.5cm (instead of 48.5cm, cited by Meylan 1987 from Annandale 1912)';
	TEXT   TAXON = 343 CHARACTER = 1 TEXT = ca._21.5_cm;
	TEXT   TAXON = 344 CHARACTER = 1 TEXT = ca._20cm;
	TEXT   TAXON = 345 CHARACTER = 1 TEXT = ca._29_cm;
	TEXT   TAXON = 346 CHARACTER = 1 TEXT = ca._25cm;
	TEXT   TAXON = 347 CHARACTER = 1 TEXT = ca._30cm;
	TEXT   TAXON = 348 CHARACTER = 1 TEXT = ca._20.5cm;
	TEXT   TAXON = 349 CHARACTER = 1 TEXT = ca._15.5cm;
	TEXT   TAXON = 350 CHARACTER = 1 TEXT = ca._22cm;
	TEXT   TAXON = 351 CHARACTER = 1 TEXT = ca._13cm;
	TEXT   TAXON = 352 CHARACTER = 1 TEXT = 'no carapace included, estimated 5-15cm';
	TEXT   TAXON = 353 CHARACTER = 1 TEXT = 'ca. 11.5cm (estimate, nuchal absent)';
	TEXT   TAXON = 354 CHARACTER = 1 TEXT = ca._13cm;
	TEXT   TAXON = 355 CHARACTER = 1 TEXT = ca._12.5cm;
	TEXT   TAXON = 356 CHARACTER = 1 TEXT = ca._17.5cm;
	TEXT   TAXON = 357 CHARACTER = 1 TEXT = ca._13cm;
	TEXT   TAXON = 358 CHARACTER = 1 TEXT = ca._27.5_cm;
	TEXT   TAXON = 359 CHARACTER = 1 TEXT = ca._25_cm;
	TEXT   TAXON = 360 CHARACTER = 1 TEXT = ca._20cm;
	TEXT   TAXON = 361 CHARACTER = 1 TEXT = ca._41.5;
	TEXT   TAXON = 362 CHARACTER = 1 TEXT = ca._24_cm;
	TEXT   TAXON = 363 CHARACTER = 1 TEXT = ca._20cm;
	TEXT   TAXON = 364 CHARACTER = 1 TEXT = ca._15cm;
	TEXT   TAXON = 365 CHARACTER = 1 TEXT = ca._38_cm;
	TEXT   TAXON = 366 CHARACTER = 1 TEXT = ca._33_cm;
	TEXT   TAXON = 367 CHARACTER = 1 TEXT = ca._17cm;
	TEXT   TAXON = 368 CHARACTER = 1 TEXT = 'ca. 35 cm (coarse estimate, as specimen is disarticulated)';
	TEXT   TAXON = 369 CHARACTER = 1 TEXT = 'no carapace included, estimated 20-30cm';
	TEXT   TAXON = 370 CHARACTER = 1 TEXT = ca._38.5_cm;
	TEXT   TAXON = 371 CHARACTER = 1 TEXT = ca._15.5;
	TEXT   TAXON = 372 CHARACTER = 1 TEXT = ca._10cm;
	TEXT   TAXON = 373 CHARACTER = 1 TEXT = 'ca. 20cm, but disarticulated';
	TEXT   TAXON = 374 CHARACTER = 1 TEXT = ca._8cm;
	TEXT   TAXON = 375 CHARACTER = 1 TEXT = ca._12.5cm;
	TEXT   TAXON = 376 CHARACTER = 1 TEXT = ca._10cm;
	TEXT   TAXON = 377 CHARACTER = 1 TEXT = ca._12.5cm;
	TEXT   TAXON = 378 CHARACTER = 1 TEXT = 'no scale in picture, ca. 13cm';
	TEXT   TAXON = 379 CHARACTER = 1 TEXT = ca._11_cm;
	TEXT   TAXON = 380 CHARACTER = 1 TEXT = '12.5 (measured in person)';
	TEXT   TAXON = 381 CHARACTER = 1 TEXT = ca._10cm;
	TEXT   TAXON = 382 CHARACTER = 1 TEXT = ca._13_cm;
	TEXT   TAXON = 383 CHARACTER = 1 TEXT = 'ca. 6cm^n';
	TEXT   TAXON = 384 CHARACTER = 1 TEXT = ca._9.5cm;
	TEXT   TAXON = 385 CHARACTER = 1 TEXT = ca._14_cm;
	TEXT   TAXON = 386 CHARACTER = 1 TEXT = ca._13.5cm;
	TEXT   TAXON = 387 CHARACTER = 1 TEXT = ca._10cm;
	TEXT   TAXON = 388 CHARACTER = 1 TEXT = ca._9cm;
	TEXT   TAXON = 389 CHARACTER = 1 TEXT = ca._7.5cm;
	TEXT   TAXON = 390 CHARACTER = 1 TEXT = ca._10cm;
	TEXT   TAXON = 391 CHARACTER = 1 TEXT = ca._13cm;
	TEXT   TAXON = 392 CHARACTER = 1 TEXT = ca._11cm;
	TEXT   TAXON = 393 CHARACTER = 1 TEXT = ca._11cm;
	TEXT   TAXON = 394 CHARACTER = 1 TEXT = ca._10cm;
	TEXT   TAXON = 395 CHARACTER = 1 TEXT = ca._13.5cm;
	TEXT   TAXON = 396 CHARACTER = 1 TEXT = ca._15cm;
	TEXT   TAXON = 397 CHARACTER = 1 TEXT = ca._11cm;
	TEXT   TAXON = 398 CHARACTER = 1 TEXT = ca._9.5cm;
	TEXT   TAXON = 399 CHARACTER = 1 TEXT = ca._12cm;
	TEXT   TAXON = 400 CHARACTER = 1 TEXT = ca._10cm;
	TEXT   TAXON = 401 CHARACTER = 1 TEXT = ca._16.5cm;
	TEXT   TAXON = 402 CHARACTER = 1 TEXT = ca._16.5cm;
	TEXT   TAXON = 403 CHARACTER = 1 TEXT = ca._17cm;
	TEXT   TAXON = 404 CHARACTER = 1 TEXT = ca._16.5cm;
	TEXT   TAXON = 405 CHARACTER = 1 TEXT = ca._17cm;
	TEXT   TAXON = 406 CHARACTER = 1 TEXT = ca._20cm;
	TEXT   TAXON = 407 CHARACTER = 1 TEXT = ca._9.5cm;
	TEXT   TAXON = 408 CHARACTER = 1 TEXT = ca._11cm;
	TEXT   TAXON = 409 CHARACTER = 1 TEXT = 'ca. 14 cm^n';
	TEXT   TAXON = 410 CHARACTER = 1 TEXT = ca._18.5cm;
	TEXT   TAXON = 411 CHARACTER = 1 TEXT = ca._11_cm;
	TEXT   TAXON = 412 CHARACTER = 1 TEXT = 'ca. 24 cm	';
	TEXT   TAXON = 413 CHARACTER = 1 TEXT = 'no scale, estimated 40cm';
	TEXT   TAXON = 414 CHARACTER = 1 TEXT = no_scale;
	TEXT   TAXON = 415 CHARACTER = 1 TEXT = ca._33.5cm;
	TEXT   TAXON = 416 CHARACTER = 1 TEXT = ca._79cm;
	TEXT   TAXON = 417 CHARACTER = 1 TEXT = ca._20cm;
	TEXT   TAXON = 418 CHARACTER = 1 TEXT = ca._18cm;
	TEXT   TAXON = 419 CHARACTER = 1 TEXT = ca._29cm;
	TEXT   TAXON = 420 CHARACTER = 1 TEXT = ca._18cm;
	TEXT   TAXON = 421 CHARACTER = 1 TEXT = 'no carapace, estimated 20-30cm';
	TEXT   TAXON = 422 CHARACTER = 1 TEXT = ca._52.5cm;
	TEXT   TAXON = 423 CHARACTER = 1 TEXT = 'no carapace, estimated 30-40cm';
	TEXT   TAXON = 424 CHARACTER = 1 TEXT = 'no carapace, estimated 55-65cm';
	TEXT   TAXON = 425 CHARACTER = 1 TEXT = ca._64cm;
	TEXT   TAXON = 426 CHARACTER = 1 TEXT = 'no carapace, estimated 15-25cm';
	TEXT   TAXON = 427 CHARACTER = 1 TEXT = ca._21.5cm;
	TEXT   TAXON = 428 CHARACTER = 1 TEXT = ca._71cm;
	TEXT   TAXON = 429 CHARACTER = 1 TEXT = 'no carapace, estimated 15-25cm';
	TEXT   TAXON = 430 CHARACTER = 1 TEXT = ca._22cm;
	TEXT   TAXON = 431 CHARACTER = 1 TEXT = ca._23.5cm;
	TEXT   TAXON = 432 CHARACTER = 1 TEXT = 'incomplete, estimated 40-50cm';
	TEXT   TAXON = 433 CHARACTER = 1 TEXT = ca._37cm;
	TEXT   TAXON = 434 CHARACTER = 1 TEXT = ca._27cm;
	TEXT   TAXON = 435 CHARACTER = 1 TEXT = ca._442cm;
	TEXT   TAXON = 436 CHARACTER = 1 TEXT = ca._24cm;
	TEXT   TAXON = 437 CHARACTER = 1 TEXT = ca._26.5cm;
	TEXT   TAXON = 438 CHARACTER = 1 TEXT = ca._28.5cm;
	TEXT   TAXON = 439 CHARACTER = 1 TEXT = ca._19.5cm;
	TEXT   TAXON = 440 CHARACTER = 1 TEXT = ca._44cm;
	TEXT   TAXON = 441 CHARACTER = 1 TEXT = ca._17cm;
	TEXT   TAXON = 442 CHARACTER = 1 TEXT = ca._13.5cm;
	TEXT   TAXON = 443 CHARACTER = 1 TEXT = ca._17.5cm;
	TEXT   TAXON = 444 CHARACTER = 1 TEXT = ca._34_cm;
	TEXT   TAXON = 445 CHARACTER = 1 TEXT = '49 cm (measured in person)^n';
	TEXT   TAXON = 446 CHARACTER = 1 TEXT = ca._34cm;
	TEXT   TAXON = 447 CHARACTER = 1 TEXT = ca._12.5cm;
	TEXT   TAXON = 448 CHARACTER = 1 TEXT = ca._27cm;
	TEXT   TAXON = 449 CHARACTER = 1 TEXT = ca._39cm;
	TEXT   TAXON = 450 CHARACTER = 1 TEXT = ca._39.5;
	TEXT   TAXON = 451 CHARACTER = 1 TEXT = 'ca. 36.5^n';
	TEXT   TAXON = 452 CHARACTER = 1 TEXT = ca._32.5;
	TEXT   TAXON = 453 CHARACTER = 1 TEXT = ca._32cm;
	TEXT   TAXON = 454 CHARACTER = 1 TEXT = ca._18_cm;
	TEXT   TAXON = 455 CHARACTER = 1 TEXT = ca._42cm;
	TEXT   TAXON = 456 CHARACTER = 1 TEXT = ca._37.5cm;
	TEXT   TAXON = 457 CHARACTER = 1 TEXT = ca._18cm;
	TEXT   TAXON = 458 CHARACTER = 1 TEXT = ca._24cm;
	TEXT   TAXON = 459 CHARACTER = 1 TEXT = ca._37_cm;
	TEXT   TAXON = 460 CHARACTER = 1 TEXT = ca._30_cm;
	TEXT   TAXON = 461 CHARACTER = 1 TEXT = ca._42.5cm;
	TEXT   TAXON = 462 CHARACTER = 1 TEXT = ca._36cm;
	TEXT   TAXON = 463 CHARACTER = 1 TEXT = ca._35.5cm;
	TEXT   TAXON = 464 CHARACTER = 1 TEXT = ca._20cm;
	TEXT   TAXON = 465 CHARACTER = 1 TEXT = ca._30cm;
	TEXT   TAXON = 466 CHARACTER = 1 TEXT = 'ca. 25cm, measured in person';
	TEXT   TAXON = 467 CHARACTER = 1 TEXT = ca._16cm;
	TEXT   TAXON = 468 CHARACTER = 1 TEXT = ca._17cm;
	TEXT   TAXON = 469 CHARACTER = 1 TEXT = 'ca. 14.5cm (estimate based on slightly disarticulated shell)^n';
	TEXT   TAXON = 470 CHARACTER = 1 TEXT = ca._40.5cm;
	TEXT   TAXON = 471 CHARACTER = 1 TEXT = ca._18cm;
	TEXT   TAXON = 472 CHARACTER = 1 TEXT = ca._33.5;
	TEXT   TAXON = 473 CHARACTER = 1 TEXT = ca._35.5;
	TEXT   TAXON = 474 CHARACTER = 1 TEXT = ca._22cm;
	TEXT   TAXON = 475 CHARACTER = 1 TEXT = ca._40.5;
	TEXT   TAXON = 476 CHARACTER = 1 TEXT = ca._36_cm;
	TEXT   TAXON = 477 CHARACTER = 1 TEXT = 'no scale, estimated 25-35cm';
	TEXT   TAXON = 478 CHARACTER = 1 TEXT = ca._15cm;
	TEXT   TAXON = 479 CHARACTER = 1 TEXT = ca._32_cm;
	TEXT   TAXON = 480 CHARACTER = 1 TEXT = ca._21_cm;
	TEXT   TAXON = 481 CHARACTER = 1 TEXT = ca._16_cm;
	TEXT   TAXON = 482 CHARACTER = 1 TEXT = ca._30_cm;
	TEXT   TAXON = 483 CHARACTER = 1 TEXT = 'no carapace, estimated 30-40cm';
	TEXT   TAXON = 484 CHARACTER = 1 TEXT = 'no carapace, estimated 40-50cm';
	TEXT   TAXON = 485 CHARACTER = 1 TEXT = ca._19.5cm;
	TEXT   TAXON = 486 CHARACTER = 1 TEXT = ca._43cm;
	TEXT   TAXON = 487 CHARACTER = 1 TEXT = ca._52cm;
	TEXT   TAXON = 488 CHARACTER = 1 TEXT = ca._35.5;
	TEXT   TAXON = 489 CHARACTER = 1 TEXT = ca._29.5;
	TEXT   TAXON = 490 CHARACTER = 1 TEXT = ca._15cm;
	TEXT   TAXON = 491 CHARACTER = 1 TEXT = ca._23cm;
	TEXT   TAXON = 492 CHARACTER = 1 TEXT = ca._37_cm;
	TEXT   TAXON = 493 CHARACTER = 1 TEXT = ca._33_cm;
	TEXT   TAXON = 494 CHARACTER = 1 TEXT = ca._32.5_cm;
	TEXT   TAXON = 495 CHARACTER = 1 TEXT = ca._25_cm;
	TEXT   TAXON = 496 CHARACTER = 1 TEXT = ca._34.5;
	TEXT   TAXON = 497 CHARACTER = 1 TEXT = ca._38cm;
	TEXT   TAXON = 498 CHARACTER = 1 TEXT = ca._32cm;
	TEXT   TAXON = 499 CHARACTER = 1 TEXT = ca._32cm;
	TEXT   TAXON = 500 CHARACTER = 1 TEXT = ca._26_cm;
	TEXT   TAXON = 501 CHARACTER = 1 TEXT = ca._23_cm;
	TEXT   TAXON = 502 CHARACTER = 1 TEXT = ca._22_cm;
	TEXT   TAXON = 503 CHARACTER = 1 TEXT = ca._21_cm;
	TEXT   TAXON = 504 CHARACTER = 1 TEXT = ca._26_cm;
	TEXT   TAXON = 505 CHARACTER = 1 TEXT = ca._15_cm;
	TEXT   TAXON = 506 CHARACTER = 1 TEXT = ca._27cm;
	TEXT   TAXON = 507 CHARACTER = 1 TEXT = ca._21.5cm;
	TEXT   TAXON = 508 CHARACTER = 1 TEXT = ca.16.5cm;
	TEXT   TAXON = 509 CHARACTER = 1 TEXT = ca._18.5cm;
	TEXT   TAXON = 510 CHARACTER = 1 TEXT = ca._20cm;
	TEXT   TAXON = 511 CHARACTER = 1 TEXT = ca.28.5cm;
	TEXT   TAXON = 512 CHARACTER = 1 TEXT = ca._20cm;
	TEXT   TAXON = 513 CHARACTER = 1 TEXT = ca._27.5cm;
	TEXT   TAXON = 514 CHARACTER = 1 TEXT = ca._25cm;
	TEXT   TAXON = 515 CHARACTER = 1 TEXT = ca._13.5cm;
	TEXT   TAXON = 516 CHARACTER = 1 TEXT = ca._16cm;
	TEXT   TAXON = 517 CHARACTER = 1 TEXT = ca.20cm;
	TEXT   TAXON = 518 CHARACTER = 1 TEXT = ca._15.5cm;
	TEXT   TAXON = 519 CHARACTER = 1 TEXT = ca._18.5cm;
	TEXT   TAXON = 520 CHARACTER = 1 TEXT = ca._28cm;
	TEXT   TAXON = 521 CHARACTER = 1 TEXT = ca._15cm;
	TEXT   TAXON = 522 CHARACTER = 1 TEXT = ca._18cm;
	TEXT   TAXON = 523 CHARACTER = 1 TEXT = ca._18.5cm;
	TEXT   TAXON = 524 CHARACTER = 1 TEXT = ca._24.5;
	TEXT   TAXON = 525 CHARACTER = 1 TEXT = ca._21cm;
	TEXT   TAXON = 526 CHARACTER = 1 TEXT = ca._27cm;
	TEXT   TAXON = 527 CHARACTER = 1 TEXT = ca._22.5;
	TEXT   TAXON = 528 CHARACTER = 1 TEXT = ca._24cm;
	TEXT   TAXON = 529 CHARACTER = 1 TEXT = ca._25.5cm;
	TEXT   TAXON = 530 CHARACTER = 1 TEXT = ca._20.5cm;
	TEXT   TAXON = 531 CHARACTER = 1 TEXT = ca._24.5cm;
	TEXT   TAXON = 532 CHARACTER = 1 TEXT = ca._18cm;
	TEXT   TAXON = 533 CHARACTER = 1 TEXT = ca._13.5cm;
	TEXT   TAXON = 534 CHARACTER = 1 TEXT = ca._14cm;
	TEXT   TAXON = 535 CHARACTER = 1 TEXT = 'no carapace included, estimated 17-23cm';
	TEXT   TAXON = 536 CHARACTER = 1 TEXT = ca._9.5cm;
	TEXT   TAXON = 537 CHARACTER = 1 TEXT = ca._10.5cm;
	TEXT   TAXON = 538 CHARACTER = 1 TEXT = ca._10_cm;
	TEXT   TAXON = 539 CHARACTER = 1 TEXT = ca._9cm;
	TEXT   TAXON = 540 CHARACTER = 1 TEXT = ca._10_cm;
	TEXT   TAXON = 541 CHARACTER = 1 TEXT = ca._14_cm;
	TEXT   TAXON = 542 CHARACTER = 1 TEXT = 8.5_cm;
	TEXT   TAXON = 543 CHARACTER = 1 TEXT = ca._11cm;
	TEXT   TAXON = 544 CHARACTER = 1 TEXT = 'specimen disarticulated, probably around 10cm';
	TEXT   TAXON = 545 CHARACTER = 1 TEXT = 'specimen incomplete, estimated 12cm';
	TEXT   TAXON = 546 CHARACTER = 1 TEXT = ca._8cm;
	TEXT   TAXON = 547 CHARACTER = 1 TEXT = estimated_ca._13_cm;
	TEXT   TAXON = 548 CHARACTER = 1 TEXT = 22_cm;
	TEXT   TAXON = 549 CHARACTER = 1 TEXT = ca._18cm;
	TEXT   TAXON = 550 CHARACTER = 1 TEXT = ca._16.5cm;
	TEXT   TAXON = 551 CHARACTER = 1 TEXT = 'no carapace included, estimated 20-25cm';
	TEXT   TAXON = 552 CHARACTER = 1 TEXT = 'no carapace included, estimated 20-25cm';
	TEXT   TAXON = 553 CHARACTER = 1 TEXT = ca._21.5;
	TEXT   TAXON = 554 CHARACTER = 1 TEXT = ca._10cm;
	TEXT   TAXON = 555 CHARACTER = 1 TEXT = ca._7cm;
	TEXT   TAXON = 556 CHARACTER = 1 TEXT = ca._19cm;
	TEXT   TAXON = 557 CHARACTER = 1 TEXT = ca._9cm;
	TEXT   TAXON = 558 CHARACTER = 1 TEXT = ca._7cm;
	TEXT   TAXON = 559 CHARACTER = 1 TEXT = ca._13.5cm;
	TEXT   TAXON = 560 CHARACTER = 1 TEXT = ca._19.5cm;
	TEXT   TAXON = 561 CHARACTER = 1 TEXT = ca._20cm;
	TEXT   TAXON = 562 CHARACTER = 1 TEXT = ca._15.5cm;
	TEXT   TAXON = 563 CHARACTER = 1 TEXT = 'disarticulated specimen, about 20cm';
	TEXT   TAXON = 564 CHARACTER = 1 TEXT = ca._24cm;
	TEXT   TAXON = 565 CHARACTER = 1 TEXT = ca._9cm;
	TEXT   TAXON = 566 CHARACTER = 1 TEXT = ca._18_cm;
	TEXT   TAXON = 567 CHARACTER = 1 TEXT = ca._18cm;
	TEXT   TAXON = 568 CHARACTER = 1 TEXT = ca._20cm;
	TEXT   TAXON = 569 CHARACTER = 1 TEXT = ca._20cm;
	TEXT   TAXON = 570 CHARACTER = 1 TEXT = ca._25_cm;
	TEXT   TAXON = 571 CHARACTER = 1 TEXT = ca._22_cm;
	TEXT   TAXON = 572 CHARACTER = 1 TEXT = ca._13cm;
	TEXT   TAXON = 573 CHARACTER = 1 TEXT = ca._23_cm;
	TEXT   TAXON = 574 CHARACTER = 1 TEXT = ca._30.5cm;
	TEXT   TAXON = 575 CHARACTER = 1 TEXT = ca._30cm;
	TEXT   TAXON = 576 CHARACTER = 1 TEXT = ca._31.5cm;
	TEXT   TAXON = 577 CHARACTER = 1 TEXT = ca._19cm;
	TEXT   TAXON = 578 CHARACTER = 1 TEXT = ca._26cm;
	TEXT   TAXON = 579 CHARACTER = 1 TEXT = ca._22cm;
	TEXT   TAXON = 580 CHARACTER = 1 TEXT = ca._26cm;
	TEXT   TAXON = 581 CHARACTER = 1 TEXT = ca._26.5;
	TEXT   TAXON = 582 CHARACTER = 1 TEXT = ca._20cm;
	TEXT   TAXON = 583 CHARACTER = 1 TEXT = 'oblique view, estimated 20-30cm';
	TEXT   TAXON = 584 CHARACTER = 1 TEXT = 18.2cm;
	TEXT   TAXON = 585 CHARACTER = 1 TEXT = ca._31_cm;
	TEXT   TAXON = 586 CHARACTER = 1 TEXT = ca._20.5cm;
	TEXT   TAXON = 587 CHARACTER = 1 TEXT = '55cm according to Farkas et al. 2011^n';
	TEXT   TAXON = 588 CHARACTER = 1 TEXT = ca._30cm;
	TEXT   TAXON = 589 CHARACTER = 1 TEXT = ca._46cm;
	TEXT   TAXON = 590 CHARACTER = 1 TEXT = 'ca. 35cm (nuchal absent)';
	TEXT   TAXON = 591 CHARACTER = 1 TEXT = 44.6cm_according_to_Farkas_et_al._2011;

	TEXT   TAXON = 105 CHARACTER = 3 TEXT = ?;
	TEXT   TAXON = 108 CHARACTER = 3 TEXT = no_carapace;
	TEXT   TAXON = 113 CHARACTER = 3 TEXT = covered_by_skin;
	TEXT   TAXON = 160 CHARACTER = 3 TEXT = no_carapace_included;
	TEXT   TAXON = 167 CHARACTER = 3 TEXT = no_carapace_included;
	TEXT   TAXON = 168 CHARACTER = 3 TEXT = covered_by_skin;
	TEXT   TAXON = 269 CHARACTER = 3 TEXT = no_carapace_included;
	TEXT   TAXON = 270 CHARACTER = 3 TEXT = no_carapace_included;
	TEXT   TAXON = 271 CHARACTER = 3 TEXT = no_carapace_included;
	TEXT   TAXON = 272 CHARACTER = 3 TEXT = no_carapace_included;
	TEXT   TAXON = 273 CHARACTER = 3 TEXT = no_carapace_included;
	TEXT   TAXON = 274 CHARACTER = 3 TEXT = no_carapace_included;
	TEXT   TAXON = 275 CHARACTER = 3 TEXT = no_carapace_included;
	TEXT   TAXON = 276 CHARACTER = 3 TEXT = no_carapace_included;
	TEXT   TAXON = 278 CHARACTER = 3 TEXT = no_carapace_included;
	TEXT   TAXON = 279 CHARACTER = 3 TEXT = no_carapace_included;
	TEXT   TAXON = 280 CHARACTER = 3 TEXT = no_carapace_included;
	TEXT   TAXON = 281 CHARACTER = 3 TEXT = no_carapace_included;
	TEXT   TAXON = 282 CHARACTER = 3 TEXT = no_carapace_included;
	TEXT   TAXON = 283 CHARACTER = 3 TEXT = no_carapace_included;
	TEXT   TAXON = 284 CHARACTER = 3 TEXT = no_carapace_included;
	TEXT   TAXON = 286 CHARACTER = 3 TEXT = no_carapace_included;
	TEXT   TAXON = 287 CHARACTER = 3 TEXT = no_carapace_included;
	TEXT   TAXON = 294 CHARACTER = 3 TEXT = covered_by_skin;
	TEXT   TAXON = 325 CHARACTER = 3 TEXT = no_carapace_available;
	TEXT   TAXON = 329 CHARACTER = 3 TEXT = carapace_not_included;
	TEXT   TAXON = 337 CHARACTER = 3 TEXT = carapace_not_included;
	TEXT   TAXON = 350 CHARACTER = 3 TEXT = covered_by_skin;
	TEXT   TAXON = 352 CHARACTER = 3 TEXT = no_carapace_included;
	TEXT   TAXON = 369 CHARACTER = 3 TEXT = no_carapace_included;
	TEXT   TAXON = 384 CHARACTER = 3 TEXT = no_appropriate_view_available;
	TEXT   TAXON = 421 CHARACTER = 3 TEXT = no_carapace_included;
	TEXT   TAXON = 423 CHARACTER = 3 TEXT = no_carapace_included;
	TEXT   TAXON = 424 CHARACTER = 3 TEXT = no_carapace_included;
	TEXT   TAXON = 426 CHARACTER = 3 TEXT = no_carapace_included;
	TEXT   TAXON = 429 CHARACTER = 3 TEXT = no_carapace_included;
	TEXT   TAXON = 483 CHARACTER = 3 TEXT = no_carapace;
	TEXT   TAXON = 484 CHARACTER = 3 TEXT = no_carapace;
	TEXT   TAXON = 487 CHARACTER = 3 TEXT = covered_by_skin;
	TEXT   TAXON = 493 CHARACTER = 3 TEXT = covered_by_skin;
	TEXT   TAXON = 535 CHARACTER = 3 TEXT = no_carapace;
	TEXT   TAXON = 551 CHARACTER = 3 TEXT = no_carapace;
	TEXT   TAXON = 552 CHARACTER = 3 TEXT = no_carapace;

	TEXT   TAXON = 82 CHARACTER = 4 TEXT = sculpturing_partially_obscured_by_skin;
	TEXT   TAXON = 105 CHARACTER = 4 TEXT = no_carapace;
	TEXT   TAXON = 108 CHARACTER = 4 TEXT = no_carapace;
	TEXT   TAXON = 160 CHARACTER = 4 TEXT = no_carapace_included;
	TEXT   TAXON = 167 CHARACTER = 4 TEXT = no_carapace_included;
	TEXT   TAXON = 269 CHARACTER = 4 TEXT = no_carapace;
	TEXT   TAXON = 270 CHARACTER = 4 TEXT = no_carapace;
	TEXT   TAXON = 271 CHARACTER = 4 TEXT = no_carapace;
	TEXT   TAXON = 272 CHARACTER = 4 TEXT = no_carapace;
	TEXT   TAXON = 273 CHARACTER = 4 TEXT = no_carapace;
	TEXT   TAXON = 274 CHARACTER = 4 TEXT = no_carapace;
	TEXT   TAXON = 275 CHARACTER = 4 TEXT = no_carapace;
	TEXT   TAXON = 276 CHARACTER = 4 TEXT = 'no carapace1	';
	TEXT   TAXON = 278 CHARACTER = 4 TEXT = no_carapace;
	TEXT   TAXON = 279 CHARACTER = 4 TEXT = no_carapace;
	TEXT   TAXON = 280 CHARACTER = 4 TEXT = no_carapace;
	TEXT   TAXON = 281 CHARACTER = 4 TEXT = no_carapace;
	TEXT   TAXON = 282 CHARACTER = 4 TEXT = no_carapace;
	TEXT   TAXON = 283 CHARACTER = 4 TEXT = no_carapace;
	TEXT   TAXON = 284 CHARACTER = 4 TEXT = no_carapace;
	TEXT   TAXON = 286 CHARACTER = 4 TEXT = no_carapace;
	TEXT   TAXON = 287 CHARACTER = 4 TEXT = no_sculpturing_developed_yet;
	TEXT   TAXON = 300 CHARACTER = 4 TEXT = 'not quite clear, carapace covered in skin';
	TEXT   TAXON = 305 CHARACTER = 4 TEXT = too_young_to_have_developed_sculpturing;
	TEXT   TAXON = 321 CHARACTER = 4 TEXT = no_appropriate_view_available;
	TEXT   TAXON = 325 CHARACTER = 4 TEXT = no_carapace;
	TEXT   TAXON = 329 CHARACTER = 4 TEXT = no_carapace;
	TEXT   TAXON = 337 CHARACTER = 4 TEXT = no_carapace;
	TEXT   TAXON = 344 CHARACTER = 4 TEXT = embedded_in_skin;
	TEXT   TAXON = 352 CHARACTER = 4 TEXT = no_carapace;
	TEXT   TAXON = 369 CHARACTER = 4 TEXT = no_carapace_included;
	TEXT   TAXON = 374 CHARACTER = 4 TEXT = covered_in_skin;
	TEXT   TAXON = 421 CHARACTER = 4 TEXT = no_carapace;
	TEXT   TAXON = 423 CHARACTER = 4 TEXT = no_carapace_included;
	TEXT   TAXON = 424 CHARACTER = 4 TEXT = no_carapace_included;
	TEXT   TAXON = 426 CHARACTER = 4 TEXT = no_carapace_included;
	TEXT   TAXON = 429 CHARACTER = 4 TEXT = no_carapace_included;
	TEXT   TAXON = 483 CHARACTER = 4 TEXT = no_carapace;
	TEXT   TAXON = 484 CHARACTER = 4 TEXT = 'embedded in skin^n';
	TEXT   TAXON = 535 CHARACTER = 4 TEXT = no_carapace;
	TEXT   TAXON = 538 CHARACTER = 4 TEXT = covered_by_skin;
	TEXT   TAXON = 542 CHARACTER = 4 TEXT = appropriate_view_not_available;
	TEXT   TAXON = 550 CHARACTER = 4 TEXT = covered_by_skin;
	TEXT   TAXON = 551 CHARACTER = 4 TEXT = no_carapace;
	TEXT   TAXON = 552 CHARACTER = 4 TEXT = no_carapace;
	TEXT   TAXON = 574 CHARACTER = 4 TEXT = covered_by_skin;
	TEXT   TAXON = 575 CHARACTER = 4 TEXT = covered_by_skin;
	TEXT   TAXON = 576 CHARACTER = 4 TEXT = covered_by_skin;
	TEXT   TAXON = 577 CHARACTER = 4 TEXT = covered_by_skin;
	TEXT   TAXON = 578 CHARACTER = 4 TEXT = covered_by_skin;
	TEXT   TAXON = 579 CHARACTER = 4 TEXT = covered_by_skin;
	TEXT   TAXON = 580 CHARACTER = 4 TEXT = covered_by_skin;
	TEXT   TAXON = 581 CHARACTER = 4 TEXT = covered_by_skin;
	TEXT   TAXON = 582 CHARACTER = 4 TEXT = covered_by_skin;
	TEXT   TAXON = 583 CHARACTER = 4 TEXT = covered_by_skin;

	TEXT   TAXON = 105 CHARACTER = 5 TEXT = no_carapace;
	TEXT   TAXON = 108 CHARACTER = 5 TEXT = no_carapace;
	TEXT   TAXON = 160 CHARACTER = 5 TEXT = no_carapace_included;
	TEXT   TAXON = 167 CHARACTER = 5 TEXT = no_carapace_included;
	TEXT   TAXON = 187 CHARACTER = 5 TEXT = faint_but_present;
	TEXT   TAXON = 216 CHARACTER = 5 TEXT = 'not clear, specimen partially covered in skin';
	TEXT   TAXON = 228 CHARACTER = 5 TEXT = 'not clear, specimen partially covered in skin';
	TEXT   TAXON = 232 CHARACTER = 5 TEXT = 'not clear, specimen partially covered in skin';
	TEXT   TAXON = 234 CHARACTER = 5 TEXT = 'not clear, specimen partially covered in skin';
	TEXT   TAXON = 269 CHARACTER = 5 TEXT = no_carapace;
	TEXT   TAXON = 270 CHARACTER = 5 TEXT = no_carapace;
	TEXT   TAXON = 271 CHARACTER = 5 TEXT = no_carapace;
	TEXT   TAXON = 272 CHARACTER = 5 TEXT = no_carapace;
	TEXT   TAXON = 273 CHARACTER = 5 TEXT = no_carapace;
	TEXT   TAXON = 274 CHARACTER = 5 TEXT = no_carapace;
	TEXT   TAXON = 275 CHARACTER = 5 TEXT = no_carapace;
	TEXT   TAXON = 276 CHARACTER = 5 TEXT = no_carapace;
	TEXT   TAXON = 278 CHARACTER = 5 TEXT = no_carapace;
	TEXT   TAXON = 279 CHARACTER = 5 TEXT = no_carapace;
	TEXT   TAXON = 280 CHARACTER = 5 TEXT = no_carapace;
	TEXT   TAXON = 281 CHARACTER = 5 TEXT = no_carapace;
	TEXT   TAXON = 282 CHARACTER = 5 TEXT = no_carapace;
	TEXT   TAXON = 283 CHARACTER = 5 TEXT = no_carapace;
	TEXT   TAXON = 284 CHARACTER = 5 TEXT = no_carapace;
	TEXT   TAXON = 286 CHARACTER = 5 TEXT = no_carapace;
	TEXT   TAXON = 305 CHARACTER = 5 TEXT = too_young_to_have_developed_sculpturing;
	TEXT   TAXON = 306 CHARACTER = 5 TEXT = no_appropriate_view_available;
	TEXT   TAXON = 321 CHARACTER = 5 TEXT = no_appropriate_view_available;
	TEXT   TAXON = 322 CHARACTER = 5 TEXT = no_appropriate_view_available;
	TEXT   TAXON = 325 CHARACTER = 5 TEXT = no_carapace;
	TEXT   TAXON = 329 CHARACTER = 5 TEXT = no_carapace;
	TEXT   TAXON = 337 CHARACTER = 5 TEXT = no_carapace;
	TEXT   TAXON = 344 CHARACTER = 5 TEXT = embedded_in_skin;
	TEXT   TAXON = 352 CHARACTER = 5 TEXT = no_carapace;
	TEXT   TAXON = 369 CHARACTER = 5 TEXT = no_carapace_included;
	TEXT   TAXON = 374 CHARACTER = 5 TEXT = covered_in_skin;
	TEXT   TAXON = 384 CHARACTER = 5 TEXT = not_visible_in_pictures;
	TEXT   TAXON = 421 CHARACTER = 5 TEXT = no_carapace;
	TEXT   TAXON = 423 CHARACTER = 5 TEXT = no_carapace_included;
	TEXT   TAXON = 424 CHARACTER = 5 TEXT = no_carapace_included;
	TEXT   TAXON = 426 CHARACTER = 5 TEXT = no_carapace_included;
	TEXT   TAXON = 429 CHARACTER = 5 TEXT = no_carapace_included;
	TEXT   TAXON = 483 CHARACTER = 5 TEXT = 'no carapace^n';
	TEXT   TAXON = 484 CHARACTER = 5 TEXT = 'embedded in skin^n';
	TEXT   TAXON = 535 CHARACTER = 5 TEXT = no_carapace;
	TEXT   TAXON = 550 CHARACTER = 5 TEXT = covered_by_skin;
	TEXT   TAXON = 551 CHARACTER = 5 TEXT = no_carapace;
	TEXT   TAXON = 552 CHARACTER = 5 TEXT = no_carapace;
	TEXT   TAXON = 574 CHARACTER = 5 TEXT = covered_by_skin;
	TEXT   TAXON = 575 CHARACTER = 5 TEXT = covered_by_skin;
	TEXT   TAXON = 576 CHARACTER = 5 TEXT = covered_by_skin;
	TEXT   TAXON = 577 CHARACTER = 5 TEXT = covered_by_skin;
	TEXT   TAXON = 578 CHARACTER = 5 TEXT = covered_by_skin;
	TEXT   TAXON = 579 CHARACTER = 5 TEXT = covered_by_skin;
	TEXT   TAXON = 580 CHARACTER = 5 TEXT = covered_by_skin;
	TEXT   TAXON = 581 CHARACTER = 5 TEXT = covered_by_skin;
	TEXT   TAXON = 582 CHARACTER = 5 TEXT = covered_by_skin;
	TEXT   TAXON = 583 CHARACTER = 5 TEXT = covered_by_skin;

	TEXT   TAXON = 82 CHARACTER = 6 TEXT = sculpturing_partially_obscured_by_skin;
	TEXT   TAXON = 105 CHARACTER = 6 TEXT = no_carapace;
	TEXT   TAXON = 108 CHARACTER = 6 TEXT = no_carapace;
	TEXT   TAXON = 160 CHARACTER = 6 TEXT = no_carapace_included;
	TEXT   TAXON = 167 CHARACTER = 6 TEXT = no_carapace_included;
	TEXT   TAXON = 269 CHARACTER = 6 TEXT = no_carapace;
	TEXT   TAXON = 270 CHARACTER = 6 TEXT = no_carapace;
	TEXT   TAXON = 271 CHARACTER = 6 TEXT = no_carapace;
	TEXT   TAXON = 272 CHARACTER = 6 TEXT = no_carapace;
	TEXT   TAXON = 273 CHARACTER = 6 TEXT = no_carapace;
	TEXT   TAXON = 274 CHARACTER = 6 TEXT = no_carapace;
	TEXT   TAXON = 275 CHARACTER = 6 TEXT = no_carapace;
	TEXT   TAXON = 276 CHARACTER = 6 TEXT = no_carapace;
	TEXT   TAXON = 278 CHARACTER = 6 TEXT = no_carapace;
	TEXT   TAXON = 279 CHARACTER = 6 TEXT = no_carapace;
	TEXT   TAXON = 280 CHARACTER = 6 TEXT = no_carapace;
	TEXT   TAXON = 281 CHARACTER = 6 TEXT = no_carapace;
	TEXT   TAXON = 282 CHARACTER = 6 TEXT = no_carapace;
	TEXT   TAXON = 283 CHARACTER = 6 TEXT = no_carapace;
	TEXT   TAXON = 284 CHARACTER = 6 TEXT = no_carapace;
	TEXT   TAXON = 286 CHARACTER = 6 TEXT = no_carapace;
	TEXT   TAXON = 287 CHARACTER = 6 TEXT = no_sculpturing_developed_yet;
	TEXT   TAXON = 305 CHARACTER = 6 TEXT = too_young_to_have_developed_sculpturing;
	TEXT   TAXON = 306 CHARACTER = 6 TEXT = no_appropriate_view_available;
	TEXT   TAXON = 321 CHARACTER = 6 TEXT = no_appropriate_view_available;
	TEXT   TAXON = 325 CHARACTER = 6 TEXT = no_carapace;
	TEXT   TAXON = 329 CHARACTER = 6 TEXT = no_carapace;
	TEXT   TAXON = 337 CHARACTER = 6 TEXT = no_carapace;
	TEXT   TAXON = 344 CHARACTER = 6 TEXT = embedded_in_skin;
	TEXT   TAXON = 352 CHARACTER = 6 TEXT = no_carapace;
	TEXT   TAXON = 369 CHARACTER = 6 TEXT = no_carapace_included;
	TEXT   TAXON = 374 CHARACTER = 6 TEXT = covered_in_skin;
	TEXT   TAXON = 421 CHARACTER = 6 TEXT = no_carapace;
	TEXT   TAXON = 423 CHARACTER = 6 TEXT = no_carapace_included;
	TEXT   TAXON = 424 CHARACTER = 6 TEXT = no_carapace_included;
	TEXT   TAXON = 426 CHARACTER = 6 TEXT = no_carapace_included;
	TEXT   TAXON = 429 CHARACTER = 6 TEXT = no_carapace_included;
	TEXT   TAXON = 483 CHARACTER = 6 TEXT = no_carapace;
	TEXT   TAXON = 484 CHARACTER = 6 TEXT = 'embedded in skin^n';
	TEXT   TAXON = 535 CHARACTER = 6 TEXT = no_carapace;
	TEXT   TAXON = 538 CHARACTER = 6 TEXT = covered_by_skin;
	TEXT   TAXON = 542 CHARACTER = 6 TEXT = appropriate_view_not_available;
	TEXT   TAXON = 550 CHARACTER = 6 TEXT = covered_by_skin;
	TEXT   TAXON = 551 CHARACTER = 6 TEXT = no_carapace;
	TEXT   TAXON = 552 CHARACTER = 6 TEXT = no_carapace;
	TEXT   TAXON = 574 CHARACTER = 6 TEXT = covered_by_skin;
	TEXT   TAXON = 575 CHARACTER = 6 TEXT = covered_by_skin;
	TEXT   TAXON = 576 CHARACTER = 6 TEXT = covered_by_skin;
	TEXT   TAXON = 577 CHARACTER = 6 TEXT = covered_by_skin;
	TEXT   TAXON = 578 CHARACTER = 6 TEXT = covered_by_skin;
	TEXT   TAXON = 579 CHARACTER = 6 TEXT = covered_by_skin;
	TEXT   TAXON = 580 CHARACTER = 6 TEXT = covered_by_skin;
	TEXT   TAXON = 581 CHARACTER = 6 TEXT = covered_by_skin;
	TEXT   TAXON = 582 CHARACTER = 6 TEXT = covered_by_skin;
	TEXT   TAXON = 583 CHARACTER = 6 TEXT = covered_by_skin;

	TEXT   TAXON = 105 CHARACTER = 7 TEXT = no_carapace;
	TEXT   TAXON = 108 CHARACTER = 7 TEXT = no_carapace;
	TEXT   TAXON = 160 CHARACTER = 7 TEXT = no_carapace_included;
	TEXT   TAXON = 167 CHARACTER = 7 TEXT = no_carapace_included;
	TEXT   TAXON = 182 CHARACTER = 7 TEXT = margins_covered_in_skin;
	TEXT   TAXON = 183 CHARACTER = 7 TEXT = margins_covered_in_skin;
	TEXT   TAXON = 185 CHARACTER = 7 TEXT = margins_covered_in_skin;
	TEXT   TAXON = 187 CHARACTER = 7 TEXT = margins_covered_in_skin;
	TEXT   TAXON = 189 CHARACTER = 7 TEXT = margins_covered_in_skin;
	TEXT   TAXON = 193 CHARACTER = 7 TEXT = margins_covered_in_skin;
	TEXT   TAXON = 216 CHARACTER = 7 TEXT = 'not clear, specimen partially covered in skin';
	TEXT   TAXON = 228 CHARACTER = 7 TEXT = 'not clear, specimen partially covered in skin';
	TEXT   TAXON = 232 CHARACTER = 7 TEXT = 'not clear, specimen partially covered in skin';
	TEXT   TAXON = 234 CHARACTER = 7 TEXT = 'not clear, specimen partially covered in skin';
	TEXT   TAXON = 235 CHARACTER = 7 TEXT = 'not clear, specimen partially covered in skin';
	TEXT   TAXON = 240 CHARACTER = 7 TEXT = 'not clear, specimen partially covered in skin';
	TEXT   TAXON = 249 CHARACTER = 7 TEXT = 'not clear, specimen partially covered in skin';
	TEXT   TAXON = 250 CHARACTER = 7 TEXT = 'not clear, specimen partially covered in skin';
	TEXT   TAXON = 251 CHARACTER = 7 TEXT = 'not clear, specimen partially covered in skin';
	TEXT   TAXON = 269 CHARACTER = 7 TEXT = no_carapace;
	TEXT   TAXON = 270 CHARACTER = 7 TEXT = no_carapace;
	TEXT   TAXON = 271 CHARACTER = 7 TEXT = no_carapace;
	TEXT   TAXON = 272 CHARACTER = 7 TEXT = no_carapace;
	TEXT   TAXON = 273 CHARACTER = 7 TEXT = no_carapace;
	TEXT   TAXON = 274 CHARACTER = 7 TEXT = no_carapace;
	TEXT   TAXON = 275 CHARACTER = 7 TEXT = no_carapace;
	TEXT   TAXON = 276 CHARACTER = 7 TEXT = no_carapace;
	TEXT   TAXON = 278 CHARACTER = 7 TEXT = no_carapace;
	TEXT   TAXON = 279 CHARACTER = 7 TEXT = no_carapace;
	TEXT   TAXON = 280 CHARACTER = 7 TEXT = no_carapace;
	TEXT   TAXON = 281 CHARACTER = 7 TEXT = no_carapace;
	TEXT   TAXON = 282 CHARACTER = 7 TEXT = no_carapace;
	TEXT   TAXON = 283 CHARACTER = 7 TEXT = no_carapace;
	TEXT   TAXON = 284 CHARACTER = 7 TEXT = no_carapace;
	TEXT   TAXON = 286 CHARACTER = 7 TEXT = no_carapace;
	TEXT   TAXON = 287 CHARACTER = 7 TEXT = no_sculpturing_developed_yet;
	TEXT   TAXON = 290 CHARACTER = 7 TEXT = embedded_in_skin;
	TEXT   TAXON = 291 CHARACTER = 7 TEXT = embedded_in_skin;
	TEXT   TAXON = 294 CHARACTER = 7 TEXT = surrounded_by_skin;
	TEXT   TAXON = 305 CHARACTER = 7 TEXT = too_young_to_have_developed_sculpturing;
	TEXT   TAXON = 306 CHARACTER = 7 TEXT = no_appropriate_view_available;
	TEXT   TAXON = 316 CHARACTER = 7 TEXT = embedded_in_skin;
	TEXT   TAXON = 321 CHARACTER = 7 TEXT = no_appropriate_view_available;
	TEXT   TAXON = 325 CHARACTER = 7 TEXT = no_carapace;
	TEXT   TAXON = 326 CHARACTER = 7 TEXT = covered_in_skin;
	TEXT   TAXON = 329 CHARACTER = 7 TEXT = no_carapace;
	TEXT   TAXON = 335 CHARACTER = 7 TEXT = embedded_in_skin;
	TEXT   TAXON = 336 CHARACTER = 7 TEXT = embedded_in_skin;
	TEXT   TAXON = 337 CHARACTER = 7 TEXT = no_carapace;
	TEXT   TAXON = 338 CHARACTER = 7 TEXT = embedded_in_skin;
	TEXT   TAXON = 339 CHARACTER = 7 TEXT = embedded_in_skin;
	TEXT   TAXON = 341 CHARACTER = 7 TEXT = embedded_in_skin;
	TEXT   TAXON = 342 CHARACTER = 7 TEXT = embedded_in_skin;
	TEXT   TAXON = 344 CHARACTER = 7 TEXT = embedded_in_skin;
	TEXT   TAXON = 345 CHARACTER = 7 TEXT = embedded_in_skin;
	TEXT   TAXON = 346 CHARACTER = 7 TEXT = embedded_in_skin;
	TEXT   TAXON = 348 CHARACTER = 7 TEXT = embedded_in_skin;
	TEXT   TAXON = 349 CHARACTER = 7 TEXT = embedded_in_skin;
	TEXT   TAXON = 350 CHARACTER = 7 TEXT = embedded_in_skin;
	TEXT   TAXON = 352 CHARACTER = 7 TEXT = no_carapace;
	TEXT   TAXON = 358 CHARACTER = 7 TEXT = embedded_in_skin;
	TEXT   TAXON = 359 CHARACTER = 7 TEXT = embedded_in_skin;
	TEXT   TAXON = 360 CHARACTER = 7 TEXT = embedded_in_skin;
	TEXT   TAXON = 362 CHARACTER = 7 TEXT = embedded_in_skin;
	TEXT   TAXON = 363 CHARACTER = 7 TEXT = embedded_in_skin;
	TEXT   TAXON = 364 CHARACTER = 7 TEXT = embedded_in_skin;
	TEXT   TAXON = 366 CHARACTER = 7 TEXT = embedded_in_skin;
	TEXT   TAXON = 367 CHARACTER = 7 TEXT = embedded_in_skin;
	TEXT   TAXON = 369 CHARACTER = 7 TEXT = not_included_in_specimen;
	TEXT   TAXON = 370 CHARACTER = 7 TEXT = embedded_in_skin;
	TEXT   TAXON = 374 CHARACTER = 7 TEXT = covered_in_skin;
	TEXT   TAXON = 376 CHARACTER = 7 TEXT = covered_in_skin;
	TEXT   TAXON = 377 CHARACTER = 7 TEXT = covered_in_skin;
	TEXT   TAXON = 383 CHARACTER = 7 TEXT = embedded_in_skin;
	TEXT   TAXON = 384 CHARACTER = 7 TEXT = embedded_in_skin;
	TEXT   TAXON = 385 CHARACTER = 7 TEXT = embedded_in_skin;
	TEXT   TAXON = 408 CHARACTER = 7 TEXT = covered_in_skin;
	TEXT   TAXON = 410 CHARACTER = 7 TEXT = covered_in_skin;
	TEXT   TAXON = 421 CHARACTER = 7 TEXT = no_carapace;
	TEXT   TAXON = 423 CHARACTER = 7 TEXT = no_carapace_included;
	TEXT   TAXON = 424 CHARACTER = 7 TEXT = no_carapace_included;
	TEXT   TAXON = 426 CHARACTER = 7 TEXT = no_carapace_included;
	TEXT   TAXON = 429 CHARACTER = 7 TEXT = no_carapace_included;
	TEXT   TAXON = 447 CHARACTER = 7 TEXT = covered_by_skin;
	TEXT   TAXON = 448 CHARACTER = 7 TEXT = embedded_in_skin;
	TEXT   TAXON = 451 CHARACTER = 7 TEXT = 'embedded in skin^n';
	TEXT   TAXON = 452 CHARACTER = 7 TEXT = embedded_in_skin;
	TEXT   TAXON = 454 CHARACTER = 7 TEXT = embedded_in_skin;
	TEXT   TAXON = 460 CHARACTER = 7 TEXT = 'embedded in skin^n';
	TEXT   TAXON = 463 CHARACTER = 7 TEXT = 'embedded in skin^n';
	TEXT   TAXON = 466 CHARACTER = 7 TEXT = 'embedded in skin^n';
	TEXT   TAXON = 479 CHARACTER = 7 TEXT = embedded_in_skin;
	TEXT   TAXON = 480 CHARACTER = 7 TEXT = embedded_in_skin;
	TEXT   TAXON = 483 CHARACTER = 7 TEXT = no_carapace;
	TEXT   TAXON = 484 CHARACTER = 7 TEXT = 'embedded in skin^n';
	TEXT   TAXON = 485 CHARACTER = 7 TEXT = embedded_in_skin;
	TEXT   TAXON = 487 CHARACTER = 7 TEXT = embedded_in_skin;
	TEXT   TAXON = 492 CHARACTER = 7 TEXT = embedded_in_skin;
	TEXT   TAXON = 493 CHARACTER = 7 TEXT = embedded_in_skin;
	TEXT   TAXON = 499 CHARACTER = 7 TEXT = embedded_in_skin;
	TEXT   TAXON = 500 CHARACTER = 7 TEXT = embedded_in_skin;
	TEXT   TAXON = 506 CHARACTER = 7 TEXT = embedded_in_skin;
	TEXT   TAXON = 531 CHARACTER = 7 TEXT = embedded_in_skin;
	TEXT   TAXON = 533 CHARACTER = 7 TEXT = embedded_in_skin;
	TEXT   TAXON = 534 CHARACTER = 7 TEXT = embedded_in_skin;
	TEXT   TAXON = 535 CHARACTER = 7 TEXT = no_carapace;
	TEXT   TAXON = 538 CHARACTER = 7 TEXT = covered_by_skin;
	TEXT   TAXON = 545 CHARACTER = 7 TEXT = covered_by_skin;
	TEXT   TAXON = 549 CHARACTER = 7 TEXT = covered_by_skin;
	TEXT   TAXON = 550 CHARACTER = 7 TEXT = covered_by_skin;
	TEXT   TAXON = 551 CHARACTER = 7 TEXT = no_carapace;
	TEXT   TAXON = 552 CHARACTER = 7 TEXT = no_carapace;
	TEXT   TAXON = 567 CHARACTER = 7 TEXT = embedded_in_skin;
	TEXT   TAXON = 571 CHARACTER = 7 TEXT = embedded_in_skin;
	TEXT   TAXON = 574 CHARACTER = 7 TEXT = covered_by_skin;
	TEXT   TAXON = 575 CHARACTER = 7 TEXT = covered_by_skin;
	TEXT   TAXON = 576 CHARACTER = 7 TEXT = covered_by_skin;
	TEXT   TAXON = 577 CHARACTER = 7 TEXT = covered_by_skin;
	TEXT   TAXON = 578 CHARACTER = 7 TEXT = covered_by_skin;
	TEXT   TAXON = 579 CHARACTER = 7 TEXT = covered_by_skin;
	TEXT   TAXON = 580 CHARACTER = 7 TEXT = covered_by_skin;
	TEXT   TAXON = 581 CHARACTER = 7 TEXT = covered_by_skin;
	TEXT   TAXON = 582 CHARACTER = 7 TEXT = covered_by_skin;
	TEXT   TAXON = 583 CHARACTER = 7 TEXT = covered_by_skin;

	TEXT   TAXON = 63 CHARACTER = 9 TEXT = nuchal_not_in_pictures;
	TEXT   TAXON = 80 CHARACTER = 9 TEXT = prenuchal_not_apparent_from_images;
	TEXT   TAXON = 81 CHARACTER = 9 TEXT = prenuchal_not_apparent_from_images;
	TEXT   TAXON = 83 CHARACTER = 9 TEXT = prenuchal_not_apparent_from_images;
	TEXT   TAXON = 84 CHARACTER = 9 TEXT = prenuchal_not_apparent_from_images;
	TEXT   TAXON = 85 CHARACTER = 9 TEXT = prenuchal_not_apparent_from_images;
	TEXT   TAXON = 86 CHARACTER = 9 TEXT = prenuchal_not_apparent_from_images;
	TEXT   TAXON = 87 CHARACTER = 9 TEXT = prenuchal_not_apparent_from_images;
	TEXT   TAXON = 88 CHARACTER = 9 TEXT = prenuchal_not_apparent_from_images;
	TEXT   TAXON = 89 CHARACTER = 9 TEXT = prenuchal_not_apparent_from_images;
	TEXT   TAXON = 90 CHARACTER = 9 TEXT = prenuchal_not_apparent_from_images;
	TEXT   TAXON = 91 CHARACTER = 9 TEXT = prenuchal_not_apparent_from_images;
	TEXT   TAXON = 92 CHARACTER = 9 TEXT = prenuchal_not_apparent_from_images;
	TEXT   TAXON = 93 CHARACTER = 9 TEXT = prenuchal_not_apparent_from_images;
	TEXT   TAXON = 94 CHARACTER = 9 TEXT = prenuchal_not_apparent_from_images;
	TEXT   TAXON = 95 CHARACTER = 9 TEXT = prenuchal_not_apparent_from_images;
	TEXT   TAXON = 96 CHARACTER = 9 TEXT = prenuchal_not_apparent_from_images;
	TEXT   TAXON = 97 CHARACTER = 9 TEXT = prenuchal_not_apparent_from_images;
	TEXT   TAXON = 98 CHARACTER = 9 TEXT = prenuchal_not_apparent_from_images;
	TEXT   TAXON = 99 CHARACTER = 9 TEXT = prenuchal_not_apparent_from_images;
	TEXT   TAXON = 100 CHARACTER = 9 TEXT = prenuchal_not_apparent_from_images;
	TEXT   TAXON = 101 CHARACTER = 9 TEXT = prenuchal_not_apparent_from_images;
	TEXT   TAXON = 102 CHARACTER = 9 TEXT = prenuchal_not_apparent_from_images;
	TEXT   TAXON = 103 CHARACTER = 9 TEXT = prenuchal_not_apparent_from_images;
	TEXT   TAXON = 104 CHARACTER = 9 TEXT = prenuchal_not_apparent_from_images;
	TEXT   TAXON = 105 CHARACTER = 9 TEXT = no_carapace;
	TEXT   TAXON = 106 CHARACTER = 9 TEXT = prenuchal_not_apparent_from_images;
	TEXT   TAXON = 108 CHARACTER = 9 TEXT = no_carapace;
	TEXT   TAXON = 135 CHARACTER = 9 TEXT = not_included_in_mount;
	TEXT   TAXON = 146 CHARACTER = 9 TEXT = not_apparent_from_pictures;
	TEXT   TAXON = 147 CHARACTER = 9 TEXT = not_apparent_from_pictures;
	TEXT   TAXON = 148 CHARACTER = 9 TEXT = not_apparent_from_pictures;
	TEXT   TAXON = 149 CHARACTER = 9 TEXT = not_apparent_from_pictures;
	TEXT   TAXON = 150 CHARACTER = 9 TEXT = strongly_suggested_by_discrete_anterior_notch__;
	TEXT   TAXON = 151 CHARACTER = 9 TEXT = strongly_suggested_by_anterior_notch_discrete_;
	TEXT   TAXON = 154 CHARACTER = 9 TEXT = not_apparent_from_pictures;
	TEXT   TAXON = 155 CHARACTER = 9 TEXT = strongly_suggested_by_discrete_anterior_notch__;
	TEXT   TAXON = 156 CHARACTER = 9 TEXT = not_apparent_from_pictures;
	TEXT   TAXON = 157 CHARACTER = 9 TEXT = not_apparent_from_pictures;
	TEXT   TAXON = 158 CHARACTER = 9 TEXT = not_apparent_from_pictures;
	TEXT   TAXON = 159 CHARACTER = 9 TEXT = not_apparent_from_pictures;
	TEXT   TAXON = 160 CHARACTER = 9 TEXT = no_carapace_included;
	TEXT   TAXON = 166 CHARACTER = 9 TEXT = not_apparent_from_pictures;
	TEXT   TAXON = 167 CHARACTER = 9 TEXT = no_carapace_included;
	TEXT   TAXON = 179 CHARACTER = 9 TEXT = not_apparent_from_pictures;
	TEXT   TAXON = 269 CHARACTER = 9 TEXT = no_carapace;
	TEXT   TAXON = 270 CHARACTER = 9 TEXT = no_carapace;
	TEXT   TAXON = 271 CHARACTER = 9 TEXT = no_carapace;
	TEXT   TAXON = 272 CHARACTER = 9 TEXT = no_carapace;
	TEXT   TAXON = 273 CHARACTER = 9 TEXT = no_carapace;
	TEXT   TAXON = 274 CHARACTER = 9 TEXT = no_carapace;
	TEXT   TAXON = 275 CHARACTER = 9 TEXT = no_carapace;
	TEXT   TAXON = 276 CHARACTER = 9 TEXT = no_carapace;
	TEXT   TAXON = 278 CHARACTER = 9 TEXT = no_carapace;
	TEXT   TAXON = 279 CHARACTER = 9 TEXT = no_carapace;
	TEXT   TAXON = 280 CHARACTER = 9 TEXT = no_carapace;
	TEXT   TAXON = 281 CHARACTER = 9 TEXT = no_carapace;
	TEXT   TAXON = 282 CHARACTER = 9 TEXT = no_carapace;
	TEXT   TAXON = 283 CHARACTER = 9 TEXT = no_carapace;
	TEXT   TAXON = 284 CHARACTER = 9 TEXT = no_carapace;
	TEXT   TAXON = 286 CHARACTER = 9 TEXT = no_carapace;
	TEXT   TAXON = 325 CHARACTER = 9 TEXT = no_carapace;
	TEXT   TAXON = 329 CHARACTER = 9 TEXT = no_carapace;
	TEXT   TAXON = 337 CHARACTER = 9 TEXT = no_carapace;
	TEXT   TAXON = 352 CHARACTER = 9 TEXT = no_carapace;
	TEXT   TAXON = 369 CHARACTER = 9 TEXT = no_carapace_included;
	TEXT   TAXON = 421 CHARACTER = 9 TEXT = no_carapace;
	TEXT   TAXON = 423 CHARACTER = 9 TEXT = no_carapace_included;
	TEXT   TAXON = 424 CHARACTER = 9 TEXT = no_carapace_included;
	TEXT   TAXON = 426 CHARACTER = 9 TEXT = no_carapace_included;
	TEXT   TAXON = 429 CHARACTER = 9 TEXT = no_carapace_included;
	TEXT   TAXON = 483 CHARACTER = 9 TEXT = no_carapace;
	TEXT   TAXON = 484 CHARACTER = 9 TEXT = 'embedded in skin^n';
	TEXT   TAXON = 535 CHARACTER = 9 TEXT = no_carapace;
	TEXT   TAXON = 551 CHARACTER = 9 TEXT = no_carapace;
	TEXT   TAXON = 552 CHARACTER = 9 TEXT = no_carapace;

	TEXT   TAXON = 105 CHARACTER = 10 TEXT = no_carapace;
	TEXT   TAXON = 108 CHARACTER = 10 TEXT = no_carapace;
	TEXT   TAXON = 135 CHARACTER = 10 TEXT = not_included_in_mount;
	TEXT   TAXON = 142 CHARACTER = 10 TEXT = not_included_in_the_specimen;
	TEXT   TAXON = 146 CHARACTER = 10 TEXT = not_apparent_from_pictures;
	TEXT   TAXON = 148 CHARACTER = 10 TEXT = not_apparent_from_pictures;
	TEXT   TAXON = 149 CHARACTER = 10 TEXT = not_apparent_from_pictures;
	TEXT   TAXON = 151 CHARACTER = 10 TEXT = not_apparent_from_pictures;
	TEXT   TAXON = 154 CHARACTER = 10 TEXT = not_apparent_from_pictures;
	TEXT   TAXON = 156 CHARACTER = 10 TEXT = not_apparent_from_pictures;
	TEXT   TAXON = 159 CHARACTER = 10 TEXT = not_apparent_from_pictures;
	TEXT   TAXON = 160 CHARACTER = 10 TEXT = no_carapace_included;
	TEXT   TAXON = 161 CHARACTER = 10 TEXT = not_apparent_from_pictures;
	TEXT   TAXON = 166 CHARACTER = 10 TEXT = not_apparent_from_pictures;
	TEXT   TAXON = 167 CHARACTER = 10 TEXT = no_carapace_included;
	TEXT   TAXON = 174 CHARACTER = 10 TEXT = not_apparent_from_pictures;
	TEXT   TAXON = 175 CHARACTER = 10 TEXT = not_apparent_from_pictures;
	TEXT   TAXON = 176 CHARACTER = 10 TEXT = not_apparent_from_pictures;
	TEXT   TAXON = 177 CHARACTER = 10 TEXT = not_apparent_from_pictures;
	TEXT   TAXON = 179 CHARACTER = 10 TEXT = not_apparent_from_pictures;
	TEXT   TAXON = 269 CHARACTER = 10 TEXT = no_carapace;
	TEXT   TAXON = 270 CHARACTER = 10 TEXT = no_carapace;
	TEXT   TAXON = 271 CHARACTER = 10 TEXT = no_carapace;
	TEXT   TAXON = 272 CHARACTER = 10 TEXT = no_carapace;
	TEXT   TAXON = 273 CHARACTER = 10 TEXT = no_carapace;
	TEXT   TAXON = 274 CHARACTER = 10 TEXT = no_carapace;
	TEXT   TAXON = 275 CHARACTER = 10 TEXT = no_carapace;
	TEXT   TAXON = 276 CHARACTER = 10 TEXT = no_carapace;
	TEXT   TAXON = 278 CHARACTER = 10 TEXT = no_carapace;
	TEXT   TAXON = 279 CHARACTER = 10 TEXT = no_carapace;
	TEXT   TAXON = 280 CHARACTER = 10 TEXT = no_carapace;
	TEXT   TAXON = 281 CHARACTER = 10 TEXT = no_carapace;
	TEXT   TAXON = 282 CHARACTER = 10 TEXT = no_carapace;
	TEXT   TAXON = 283 CHARACTER = 10 TEXT = no_carapace;
	TEXT   TAXON = 284 CHARACTER = 10 TEXT = no_carapace;
	TEXT   TAXON = 286 CHARACTER = 10 TEXT = no_carapace;
	TEXT   TAXON = 325 CHARACTER = 10 TEXT = no_carapace;
	TEXT   TAXON = 329 CHARACTER = 10 TEXT = no_carapace;
	TEXT   TAXON = 337 CHARACTER = 10 TEXT = no_carapace;
	TEXT   TAXON = 352 CHARACTER = 10 TEXT = no_carapace;
	TEXT   TAXON = 369 CHARACTER = 10 TEXT = no_carapace_included;
	TEXT   TAXON = 421 CHARACTER = 10 TEXT = no_carapace;
	TEXT   TAXON = 423 CHARACTER = 10 TEXT = no_carapace_included;
	TEXT   TAXON = 424 CHARACTER = 10 TEXT = no_carapace_included;
	TEXT   TAXON = 426 CHARACTER = 10 TEXT = no_carapace_included;
	TEXT   TAXON = 429 CHARACTER = 10 TEXT = no_carapace_included;
	TEXT   TAXON = 483 CHARACTER = 10 TEXT = no_carapace;
	TEXT   TAXON = 484 CHARACTER = 10 TEXT = 'embedded in skin^n';
	TEXT   TAXON = 535 CHARACTER = 10 TEXT = no_carapace;
	TEXT   TAXON = 551 CHARACTER = 10 TEXT = no_carapace;
	TEXT   TAXON = 552 CHARACTER = 10 TEXT = no_carapace;

	TEXT   TAXON = 1 CHARACTER = 11 TEXT = extremely_small;
	TEXT   TAXON = 2 CHARACTER = 11 TEXT = 'PIN 3640-3: ca. 23%; ';
	TEXT   TAXON = 3 CHARACTER = 11 TEXT = 'PCHP 14: ca. 39%';
	TEXT   TAXON = 62 CHARACTER = 11 TEXT = 'ca. 30% (coarse estimate as ribs are damaged)';
	TEXT   TAXON = 63 CHARACTER = 11 TEXT = no_nuchal_included_in_specimen;
	TEXT   TAXON = 64 CHARACTER = 11 TEXT = '30%	';
	TEXT   TAXON = 65 CHARACTER = 11 TEXT = 47%;
	TEXT   TAXON = 66 CHARACTER = 11 TEXT = 45%;
	TEXT   TAXON = 67 CHARACTER = 11 TEXT = 45%;
	TEXT   TAXON = 68 CHARACTER = 11 TEXT = 45%;
	TEXT   TAXON = 69 CHARACTER = 11 TEXT = sutures_unclear;
	TEXT   TAXON = 70 CHARACTER = 11 TEXT = sutures_unclear;
	TEXT   TAXON = 71 CHARACTER = 11 TEXT = no_clear_dorsal_view_available;
	TEXT   TAXON = 72 CHARACTER = 11 TEXT = 43%;
	TEXT   TAXON = 73 CHARACTER = 11 TEXT = 37%;
	TEXT   TAXON = 74 CHARACTER = 11 TEXT = 40%;
	TEXT   TAXON = 75 CHARACTER = 11 TEXT = 28%;
	TEXT   TAXON = 76 CHARACTER = 11 TEXT = 33%;
	TEXT   TAXON = 77 CHARACTER = 11 TEXT = 43%;
	TEXT   TAXON = 78 CHARACTER = 11 TEXT = ribs_damaged;
	TEXT   TAXON = 79 CHARACTER = 11 TEXT = 45%;
	TEXT   TAXON = 80 CHARACTER = 11 TEXT = 53%;
	TEXT   TAXON = 81 CHARACTER = 11 TEXT = ca._47%;
	TEXT   TAXON = 82 CHARACTER = 11 TEXT = 51%;
	TEXT   TAXON = 83 CHARACTER = 11 TEXT = 58%;
	TEXT   TAXON = 84 CHARACTER = 11 TEXT = 46%;
	TEXT   TAXON = 85 CHARACTER = 11 TEXT = 50%;
	TEXT   TAXON = 86 CHARACTER = 11 TEXT = 45%;
	TEXT   TAXON = 87 CHARACTER = 11 TEXT = 51%;
	TEXT   TAXON = 88 CHARACTER = 11 TEXT = 48%;
	TEXT   TAXON = 89 CHARACTER = 11 TEXT = 52%;
	TEXT   TAXON = 90 CHARACTER = 11 TEXT = 46%;
	TEXT   TAXON = 91 CHARACTER = 11 TEXT = 46%;
	TEXT   TAXON = 92 CHARACTER = 11 TEXT = 47%;
	TEXT   TAXON = 93 CHARACTER = 11 TEXT = 46%;
	TEXT   TAXON = 94 CHARACTER = 11 TEXT = 49%;
	TEXT   TAXON = 95 CHARACTER = 11 TEXT = ca._49%;
	TEXT   TAXON = 96 CHARACTER = 11 TEXT = 48%;
	TEXT   TAXON = 97 CHARACTER = 11 TEXT = 49%;
	TEXT   TAXON = 98 CHARACTER = 11 TEXT = 51%;
	TEXT   TAXON = 99 CHARACTER = 11 TEXT = 54%;
	TEXT   TAXON = 100 CHARACTER = 11 TEXT = damaged_specimen;
	TEXT   TAXON = 101 CHARACTER = 11 TEXT = 54%;
	TEXT   TAXON = 102 CHARACTER = 11 TEXT = 55%;
	TEXT   TAXON = 103 CHARACTER = 11 TEXT = 55%;
	TEXT   TAXON = 104 CHARACTER = 11 TEXT = 49%;
	TEXT   TAXON = 105 CHARACTER = 11 TEXT = no_carapace;
	TEXT   TAXON = 106 CHARACTER = 11 TEXT = ca._47%;
	TEXT   TAXON = 107 CHARACTER = 11 TEXT = 43%;
	TEXT   TAXON = 108 CHARACTER = 11 TEXT = no_carapace;
	TEXT   TAXON = 109 CHARACTER = 11 TEXT = 46%;
	TEXT   TAXON = 110 CHARACTER = 11 TEXT = 44%;
	TEXT   TAXON = 111 CHARACTER = 11 TEXT = 52%;
	TEXT   TAXON = 112 CHARACTER = 11 TEXT = 44%;
	TEXT   TAXON = 113 CHARACTER = 11 TEXT = covered_by_skin;
	TEXT   TAXON = 114 CHARACTER = 11 TEXT = 48%;
	TEXT   TAXON = 115 CHARACTER = 11 TEXT = covered_by_skin;
	TEXT   TAXON = 116 CHARACTER = 11 TEXT = ca._40%;
	TEXT   TAXON = 117 CHARACTER = 11 TEXT = ca._42%;
	TEXT   TAXON = 118 CHARACTER = 11 TEXT = 35%;
	TEXT   TAXON = 119 CHARACTER = 11 TEXT = 41%;
	TEXT   TAXON = 120 CHARACTER = 11 TEXT = ca._36%;
	TEXT   TAXON = 121 CHARACTER = 11 TEXT = 39%;
	TEXT   TAXON = 122 CHARACTER = 11 TEXT = 43%;
	TEXT   TAXON = 123 CHARACTER = 11 TEXT = 40%;
	TEXT   TAXON = 124 CHARACTER = 11 TEXT = 43%;
	TEXT   TAXON = 125 CHARACTER = 11 TEXT = covered_by_skin;
	TEXT   TAXON = 126 CHARACTER = 11 TEXT = 43%;
	TEXT   TAXON = 127 CHARACTER = 11 TEXT = 46%;
	TEXT   TAXON = 128 CHARACTER = 11 TEXT = 22%;
	TEXT   TAXON = 129 CHARACTER = 11 TEXT = 44%;
	TEXT   TAXON = 130 CHARACTER = 11 TEXT = oblique_perspective;
	TEXT   TAXON = 131 CHARACTER = 11 TEXT = 42%;
	TEXT   TAXON = 132 CHARACTER = 11 TEXT = 44%;
	TEXT   TAXON = 133 CHARACTER = 11 TEXT = 55%;
	TEXT   TAXON = 134 CHARACTER = 11 TEXT = 44%;
	TEXT   TAXON = 135 CHARACTER = 11 TEXT = 40%;
	TEXT   TAXON = 136 CHARACTER = 11 TEXT = 43%;
	TEXT   TAXON = 137 CHARACTER = 11 TEXT = 45%;
	TEXT   TAXON = 138 CHARACTER = 11 TEXT = '41%^n';
	TEXT   TAXON = 139 CHARACTER = 11 TEXT = 42%;
	TEXT   TAXON = 140 CHARACTER = 11 TEXT = 43%;
	TEXT   TAXON = 141 CHARACTER = 11 TEXT = '45%^n';
	TEXT   TAXON = 142 CHARACTER = 11 TEXT = 46%;
	TEXT   TAXON = 143 CHARACTER = 11 TEXT = hard_to_see;
	TEXT   TAXON = 144 CHARACTER = 11 TEXT = sutures_not_clear;
	TEXT   TAXON = 145 CHARACTER = 11 TEXT = 51%;
	TEXT   TAXON = 146 CHARACTER = 11 TEXT = 37%;
	TEXT   TAXON = 147 CHARACTER = 11 TEXT = 44%;
	TEXT   TAXON = 148 CHARACTER = 11 TEXT = '44%^n';
	TEXT   TAXON = 149 CHARACTER = 11 TEXT = 42%;
	TEXT   TAXON = 150 CHARACTER = 11 TEXT = 44%;
	TEXT   TAXON = 151 CHARACTER = 11 TEXT = 46%;
	TEXT   TAXON = 152 CHARACTER = 11 TEXT = 44%;
	TEXT   TAXON = 153 CHARACTER = 11 TEXT = 44%;
	TEXT   TAXON = 154 CHARACTER = 11 TEXT = 47%;
	TEXT   TAXON = 155 CHARACTER = 11 TEXT = 46%;
	TEXT   TAXON = 156 CHARACTER = 11 TEXT = 45%;
	TEXT   TAXON = 157 CHARACTER = 11 TEXT = 45%;
	TEXT   TAXON = 158 CHARACTER = 11 TEXT = 44%;
	TEXT   TAXON = 159 CHARACTER = 11 TEXT = ribs_damaged;
	TEXT   TAXON = 160 CHARACTER = 11 TEXT = no_carapace_included;
	TEXT   TAXON = 161 CHARACTER = 11 TEXT = not_fully_preserved;
	TEXT   TAXON = 162 CHARACTER = 11 TEXT = 41%;
	TEXT   TAXON = 163 CHARACTER = 11 TEXT = 53%;
	TEXT   TAXON = 164 CHARACTER = 11 TEXT = covered_by_skin;
	TEXT   TAXON = 165 CHARACTER = 11 TEXT = sutures_not_clear;
	TEXT   TAXON = 166 CHARACTER = 11 TEXT = 40%;
	TEXT   TAXON = 167 CHARACTER = 11 TEXT = no_carapace_included;
	TEXT   TAXON = 168 CHARACTER = 11 TEXT = covered_by_skin;
	TEXT   TAXON = 169 CHARACTER = 11 TEXT = 43%;
	TEXT   TAXON = 170 CHARACTER = 11 TEXT = covered_by_skin;
	TEXT   TAXON = 171 CHARACTER = 11 TEXT = covered_by_skin;
	TEXT   TAXON = 172 CHARACTER = 11 TEXT = specimen_flat;
	TEXT   TAXON = 173 CHARACTER = 11 TEXT = covered_by_skin;
	TEXT   TAXON = 174 CHARACTER = 11 TEXT = 36%;
	TEXT   TAXON = 175 CHARACTER = 11 TEXT = 47%;
	TEXT   TAXON = 176 CHARACTER = 11 TEXT = 41%;
	TEXT   TAXON = 177 CHARACTER = 11 TEXT = 28%;
	TEXT   TAXON = 178 CHARACTER = 11 TEXT = '35%^n';
	TEXT   TAXON = 179 CHARACTER = 11 TEXT = 35%;
	TEXT   TAXON = 180 CHARACTER = 11 TEXT = covered_by_skin;
	TEXT   TAXON = 181 CHARACTER = 11 TEXT = ca._40%;
	TEXT   TAXON = 182 CHARACTER = 11 TEXT = 31%;
	TEXT   TAXON = 183 CHARACTER = 11 TEXT = ca._43%;
	TEXT   TAXON = 184 CHARACTER = 11 TEXT = '49% (estimate based on disarticulated specimen)';
	TEXT   TAXON = 185 CHARACTER = 11 TEXT = carapace_covered_in_skin;
	TEXT   TAXON = 186 CHARACTER = 11 TEXT = 55%;
	TEXT   TAXON = 187 CHARACTER = 11 TEXT = 43%;
	TEXT   TAXON = 188 CHARACTER = 11 TEXT = 52%;
	TEXT   TAXON = 189 CHARACTER = 11 TEXT = ribs_covered_in_skin;
	TEXT   TAXON = 190 CHARACTER = 11 TEXT = ca._52%;
	TEXT   TAXON = 191 CHARACTER = 11 TEXT = ca._54%;
	TEXT   TAXON = 192 CHARACTER = 11 TEXT = ca._53%;
	TEXT   TAXON = 193 CHARACTER = 11 TEXT = sutures_not_clear;
	TEXT   TAXON = 194 CHARACTER = 11 TEXT = 53%;
	TEXT   TAXON = 195 CHARACTER = 11 TEXT = 43%;
	TEXT   TAXON = 196 CHARACTER = 11 TEXT = no_nuchal_callosity;
	TEXT   TAXON = 197 CHARACTER = 11 TEXT = ca._47%;
	TEXT   TAXON = 198 CHARACTER = 11 TEXT = ca._40%;
	TEXT   TAXON = 199 CHARACTER = 11 TEXT = no_nuchal_callosity;
	TEXT   TAXON = 200 CHARACTER = 11 TEXT = nuchal_not_included;
	TEXT   TAXON = 201 CHARACTER = 11 TEXT = no_nuchal_callosity;
	TEXT   TAXON = 202 CHARACTER = 11 TEXT = 36%;
	TEXT   TAXON = 203 CHARACTER = 11 TEXT = 43%;
	TEXT   TAXON = 204 CHARACTER = 11 TEXT = 45%;
	TEXT   TAXON = 205 CHARACTER = 11 TEXT = 50%;
	TEXT   TAXON = 206 CHARACTER = 11 TEXT = 46%;
	TEXT   TAXON = 207 CHARACTER = 11 TEXT = no_nuchal_callosity;
	TEXT   TAXON = 208 CHARACTER = 11 TEXT = no_nuchal_callosity;
	TEXT   TAXON = 209 CHARACTER = 11 TEXT = no_nuchal_callosity;
	TEXT   TAXON = 210 CHARACTER = 11 TEXT = no_nuchal_included;
	TEXT   TAXON = 211 CHARACTER = 11 TEXT = no_nuchal_callosity;
	TEXT   TAXON = 212 CHARACTER = 11 TEXT = 40%;
	TEXT   TAXON = 213 CHARACTER = 11 TEXT = 39%;
	TEXT   TAXON = 214 CHARACTER = 11 TEXT = 47%;
	TEXT   TAXON = 215 CHARACTER = 11 TEXT = 42%;
	TEXT   TAXON = 216 CHARACTER = 11 TEXT = 37%;
	TEXT   TAXON = 217 CHARACTER = 11 TEXT = 47%;
	TEXT   TAXON = 218 CHARACTER = 11 TEXT = sutures_not_clear;
	TEXT   TAXON = 219 CHARACTER = 11 TEXT = no_nuchal_callosity;
	TEXT   TAXON = 220 CHARACTER = 11 TEXT = 36%;
	TEXT   TAXON = 221 CHARACTER = 11 TEXT = 36%;
	TEXT   TAXON = 222 CHARACTER = 11 TEXT = 41%;
	TEXT   TAXON = 223 CHARACTER = 11 TEXT = no_nuchal_callosity;
	TEXT   TAXON = 224 CHARACTER = 11 TEXT = no_nuchal_included;
	TEXT   TAXON = 225 CHARACTER = 11 TEXT = no_nuchal_included;
	TEXT   TAXON = 226 CHARACTER = 11 TEXT = no_nuchal_included;
	TEXT   TAXON = 227 CHARACTER = 11 TEXT = 49%;
	TEXT   TAXON = 228 CHARACTER = 11 TEXT = 48%;
	TEXT   TAXON = 229 CHARACTER = 11 TEXT = no_nuchal_included;
	TEXT   TAXON = 230 CHARACTER = 11 TEXT = 43%;
	TEXT   TAXON = 231 CHARACTER = 11 TEXT = 43%;
	TEXT   TAXON = 232 CHARACTER = 11 TEXT = ribs_covered_by_skin;
	TEXT   TAXON = 233 CHARACTER = 11 TEXT = 48%;
	TEXT   TAXON = 234 CHARACTER = 11 TEXT = no_nuchal_callosity;
	TEXT   TAXON = 235 CHARACTER = 11 TEXT = 46%;
	TEXT   TAXON = 236 CHARACTER = 11 TEXT = 40%;
	TEXT   TAXON = 237 CHARACTER = 11 TEXT = 40%;
	TEXT   TAXON = 238 CHARACTER = 11 TEXT = 53%;
	TEXT   TAXON = 239 CHARACTER = 11 TEXT = 55%;
	TEXT   TAXON = 240 CHARACTER = 11 TEXT = 44%;
	TEXT   TAXON = 241 CHARACTER = 11 TEXT = no_nuchal_callosity;
	TEXT   TAXON = 242 CHARACTER = 11 TEXT = no_nuchal_callosity;
	TEXT   TAXON = 243 CHARACTER = 11 TEXT = 52%;
	TEXT   TAXON = 244 CHARACTER = 11 TEXT = 48%;
	TEXT   TAXON = 245 CHARACTER = 11 TEXT = 51%;
	TEXT   TAXON = 246 CHARACTER = 11 TEXT = 49%;
	TEXT   TAXON = 247 CHARACTER = 11 TEXT = 56%;
	TEXT   TAXON = 248 CHARACTER = 11 TEXT = no_nuchal_callosity;
	TEXT   TAXON = 250 CHARACTER = 11 TEXT = 39%;
	TEXT   TAXON = 251 CHARACTER = 11 TEXT = 13%;
	TEXT   TAXON = 252 CHARACTER = 11 TEXT = 10%;
	TEXT   TAXON = 253 CHARACTER = 11 TEXT = 48%;
	TEXT   TAXON = 254 CHARACTER = 11 TEXT = 32%;
	TEXT   TAXON = 255 CHARACTER = 11 TEXT = 43%;
	TEXT   TAXON = 256 CHARACTER = 11 TEXT = 45%;
	TEXT   TAXON = 257 CHARACTER = 11 TEXT = 47%;
	TEXT   TAXON = 258 CHARACTER = 11 TEXT = 57%;
	TEXT   TAXON = 259 CHARACTER = 11 TEXT = 55%;
	TEXT   TAXON = 260 CHARACTER = 11 TEXT = 49%;
	TEXT   TAXON = 261 CHARACTER = 11 TEXT = 48%;
	TEXT   TAXON = 262 CHARACTER = 11 TEXT = 50%;
	TEXT   TAXON = 263 CHARACTER = 11 TEXT = 53%;
	TEXT   TAXON = 264 CHARACTER = 11 TEXT = 62%;
	TEXT   TAXON = 265 CHARACTER = 11 TEXT = 39%;
	TEXT   TAXON = 266 CHARACTER = 11 TEXT = no_nuchal_callosity;
	TEXT   TAXON = 267 CHARACTER = 11 TEXT = no_nuchal_callosity;
	TEXT   TAXON = 268 CHARACTER = 11 TEXT = 28%;
	TEXT   TAXON = 269 CHARACTER = 11 TEXT = no_carapace_included;
	TEXT   TAXON = 270 CHARACTER = 11 TEXT = no_carapace_included;
	TEXT   TAXON = 271 CHARACTER = 11 TEXT = no_carapace_included;
	TEXT   TAXON = 272 CHARACTER = 11 TEXT = no_carapace_included;
	TEXT   TAXON = 273 CHARACTER = 11 TEXT = no_carapace_included;
	TEXT   TAXON = 274 CHARACTER = 11 TEXT = no_carapace_included;
	TEXT   TAXON = 275 CHARACTER = 11 TEXT = no_carapace_included;
	TEXT   TAXON = 276 CHARACTER = 11 TEXT = no_carapace_included;
	TEXT   TAXON = 277 CHARACTER = 11 TEXT = 58%;
	TEXT   TAXON = 278 CHARACTER = 11 TEXT = no_carapace_included;
	TEXT   TAXON = 279 CHARACTER = 11 TEXT = no_carapace_included;
	TEXT   TAXON = 280 CHARACTER = 11 TEXT = no_carapace_included;
	TEXT   TAXON = 281 CHARACTER = 11 TEXT = no_carapace_included;
	TEXT   TAXON = 282 CHARACTER = 11 TEXT = no_carapace_included;
	TEXT   TAXON = 283 CHARACTER = 11 TEXT = no_carapace_included;
	TEXT   TAXON = 284 CHARACTER = 11 TEXT = no_carapace_included;
	TEXT   TAXON = 285 CHARACTER = 11 TEXT = 64%;
	TEXT   TAXON = 286 CHARACTER = 11 TEXT = no_carapace_included;
	TEXT   TAXON = 287 CHARACTER = 11 TEXT = no_nuchal_callosity;
	TEXT   TAXON = 288 CHARACTER = 11 TEXT = 55%;
	TEXT   TAXON = 289 CHARACTER = 11 TEXT = 57%;
	TEXT   TAXON = 290 CHARACTER = 11 TEXT = 43%;
	TEXT   TAXON = 291 CHARACTER = 11 TEXT = ribs_covered_in_skin;
	TEXT   TAXON = 292 CHARACTER = 11 TEXT = 44%;
	TEXT   TAXON = 293 CHARACTER = 11 TEXT = ribs_covered_in_skin;
	TEXT   TAXON = 294 CHARACTER = 11 TEXT = covered_by_skin;
	TEXT   TAXON = 295 CHARACTER = 11 TEXT = no_substantial_nuchal_callosity;
	TEXT   TAXON = 296 CHARACTER = 11 TEXT = no_substantial_nuchal_callosity;
	TEXT   TAXON = 297 CHARACTER = 11 TEXT = nuchal_not_preserved;
	TEXT   TAXON = 298 CHARACTER = 11 TEXT = 44%;
	TEXT   TAXON = 299 CHARACTER = 11 TEXT = no_nuchal_callosity;
	TEXT   TAXON = 300 CHARACTER = 11 TEXT = no_nuchal_callosity;
	TEXT   TAXON = 301 CHARACTER = 11 TEXT = 48%;
	TEXT   TAXON = 302 CHARACTER = 11 TEXT = ca._55%;
	TEXT   TAXON = 303 CHARACTER = 11 TEXT = nuchal_covered_in_skin;
	TEXT   TAXON = 304 CHARACTER = 11 TEXT = no_callosity;
	TEXT   TAXON = 305 CHARACTER = 11 TEXT = no_callosity;
	TEXT   TAXON = 306 CHARACTER = 11 TEXT = no_callosity;
	TEXT   TAXON = 307 CHARACTER = 11 TEXT = no_callosity;
	TEXT   TAXON = 308 CHARACTER = 11 TEXT = 34%;
	TEXT   TAXON = 309 CHARACTER = 11 TEXT = 33%;
	TEXT   TAXON = 310 CHARACTER = 11 TEXT = no_callosity;
	TEXT   TAXON = 311 CHARACTER = 11 TEXT = 33%;
	TEXT   TAXON = 312 CHARACTER = 11 TEXT = no_callosity;
	TEXT   TAXON = 314 CHARACTER = 11 TEXT = 47%;
	TEXT   TAXON = 317 CHARACTER = 11 TEXT = 41%;
	TEXT   TAXON = 318 CHARACTER = 11 TEXT = no_callosity;
	TEXT   TAXON = 319 CHARACTER = 11 TEXT = no_callosity;
	TEXT   TAXON = 320 CHARACTER = 11 TEXT = 26%;
	TEXT   TAXON = 321 CHARACTER = 11 TEXT = no_dorsal_view_available;
	TEXT   TAXON = 322 CHARACTER = 11 TEXT = no_callosity;
	TEXT   TAXON = 324 CHARACTER = 11 TEXT = 47%;
	TEXT   TAXON = 325 CHARACTER = 11 TEXT = no_carapace_available;
	TEXT   TAXON = 326 CHARACTER = 11 TEXT = covered_in_skin;
	TEXT   TAXON = 327 CHARACTER = 11 TEXT = '42% (estimated, as disarticulated)';
	TEXT   TAXON = 328 CHARACTER = 11 TEXT = 51%;
	TEXT   TAXON = 329 CHARACTER = 11 TEXT = carapace_not_included;
	TEXT   TAXON = 330 CHARACTER = 11 TEXT = 53%;
	TEXT   TAXON = 331 CHARACTER = 11 TEXT = 48%;
	TEXT   TAXON = 332 CHARACTER = 11 TEXT = 36%;
	TEXT   TAXON = 333 CHARACTER = 11 TEXT = 34%;
	TEXT   TAXON = 334 CHARACTER = 11 TEXT = 36%;
	TEXT   TAXON = 335 CHARACTER = 11 TEXT = 50%;
	TEXT   TAXON = 336 CHARACTER = 11 TEXT = ca._43%;
	TEXT   TAXON = 337 CHARACTER = 11 TEXT = carapace_not_included;
	TEXT   TAXON = 338 CHARACTER = 11 TEXT = disarticulated;
	TEXT   TAXON = 339 CHARACTER = 11 TEXT = 46%;
	TEXT   TAXON = 340 CHARACTER = 11 TEXT = 51%;
	TEXT   TAXON = 341 CHARACTER = 11 TEXT = covered_by_skin;
	TEXT   TAXON = 342 CHARACTER = 11 TEXT = 55%;
	TEXT   TAXON = 343 CHARACTER = 11 TEXT = 39%;
	TEXT   TAXON = 344 CHARACTER = 11 TEXT = covered_by_skin;
	TEXT   TAXON = 345 CHARACTER = 11 TEXT = 46%;
	TEXT   TAXON = 346 CHARACTER = 11 TEXT = 44%;
	TEXT   TAXON = 347 CHARACTER = 11 TEXT = ca._53%;
	TEXT   TAXON = 348 CHARACTER = 11 TEXT = ribs_covered_in_skin;
	TEXT   TAXON = 349 CHARACTER = 11 TEXT = ribs_covered_in_skin;
	TEXT   TAXON = 350 CHARACTER = 11 TEXT = ribs_covered_in_skin;
	TEXT   TAXON = 351 CHARACTER = 11 TEXT = 30%;
	TEXT   TAXON = 352 CHARACTER = 11 TEXT = no_carapace_included;
	TEXT   TAXON = 353 CHARACTER = 11 TEXT = nuchal_not_included;
	TEXT   TAXON = 354 CHARACTER = 11 TEXT = 36%;
	TEXT   TAXON = 355 CHARACTER = 11 TEXT = 36%;
	TEXT   TAXON = 356 CHARACTER = 11 TEXT = 47%;
	TEXT   TAXON = 357 CHARACTER = 11 TEXT = 44%;
	TEXT   TAXON = 358 CHARACTER = 11 TEXT = 44%;
	TEXT   TAXON = 359 CHARACTER = 11 TEXT = 48%;
	TEXT   TAXON = 360 CHARACTER = 11 TEXT = 47%;
	TEXT   TAXON = 361 CHARACTER = 11 TEXT = 59%;
	TEXT   TAXON = 362 CHARACTER = 11 TEXT = 53%;
	TEXT   TAXON = 363 CHARACTER = 11 TEXT = 44%;
	TEXT   TAXON = 364 CHARACTER = 11 TEXT = no_callosity;
	TEXT   TAXON = 365 CHARACTER = 11 TEXT = 62%;
	TEXT   TAXON = 366 CHARACTER = 11 TEXT = 46%;
	TEXT   TAXON = 367 CHARACTER = 11 TEXT = ribs_covered_in_skin;
	TEXT   TAXON = 368 CHARACTER = 11 TEXT = '48%	';
	TEXT   TAXON = 369 CHARACTER = 11 TEXT = no_carapace_included;
	TEXT   TAXON = 370 CHARACTER = 11 TEXT = 53%;
	TEXT   TAXON = 371 CHARACTER = 11 TEXT = 53%;
	TEXT   TAXON = 372 CHARACTER = 11 TEXT = 33%;
	TEXT   TAXON = 373 CHARACTER = 11 TEXT = 38%;
	TEXT   TAXON = 374 CHARACTER = 11 TEXT = ribs_covered_in_skin;
	TEXT   TAXON = 375 CHARACTER = 11 TEXT = 60%;
	TEXT   TAXON = 376 CHARACTER = 11 TEXT = ribs_covered_in_skin;
	TEXT   TAXON = 377 CHARACTER = 11 TEXT = ribs_covered_in_skin;
	TEXT   TAXON = 378 CHARACTER = 11 TEXT = 51%;
	TEXT   TAXON = 379 CHARACTER = 11 TEXT = 44%;
	TEXT   TAXON = 380 CHARACTER = 11 TEXT = 62%;
	TEXT   TAXON = 381 CHARACTER = 11 TEXT = 47%;
	TEXT   TAXON = 382 CHARACTER = 11 TEXT = 51%;
	TEXT   TAXON = 383 CHARACTER = 11 TEXT = ribs_covered_in_skin;
	TEXT   TAXON = 384 CHARACTER = 11 TEXT = no_appropriate_view_available;
	TEXT   TAXON = 385 CHARACTER = 11 TEXT = 48%;
	TEXT   TAXON = 386 CHARACTER = 11 TEXT = 56%;
	TEXT   TAXON = 387 CHARACTER = 11 TEXT = 53%;
	TEXT   TAXON = 388 CHARACTER = 11 TEXT = 47%;
	TEXT   TAXON = 389 CHARACTER = 11 TEXT = no_nuchal_callosity;
	TEXT   TAXON = 390 CHARACTER = 11 TEXT = 49%;
	TEXT   TAXON = 391 CHARACTER = 11 TEXT = 56%;
	TEXT   TAXON = 392 CHARACTER = 11 TEXT = 48%;
	TEXT   TAXON = 393 CHARACTER = 11 TEXT = 51%;
	TEXT   TAXON = 394 CHARACTER = 11 TEXT = 50%;
	TEXT   TAXON = 395 CHARACTER = 11 TEXT = 48%;
	TEXT   TAXON = 396 CHARACTER = 11 TEXT = 62%;
	TEXT   TAXON = 397 CHARACTER = 11 TEXT = no_nuchal_callosity;
	TEXT   TAXON = 398 CHARACTER = 11 TEXT = 32%;
	TEXT   TAXON = 399 CHARACTER = 11 TEXT = 55%;
	TEXT   TAXON = 400 CHARACTER = 11 TEXT = no_nuchal_callosity;
	TEXT   TAXON = 401 CHARACTER = 11 TEXT = 62%;
	TEXT   TAXON = 402 CHARACTER = 11 TEXT = 58%;
	TEXT   TAXON = 403 CHARACTER = 11 TEXT = 55%;
	TEXT   TAXON = 404 CHARACTER = 11 TEXT = 57%;
	TEXT   TAXON = 405 CHARACTER = 11 TEXT = 55%;
	TEXT   TAXON = 406 CHARACTER = 11 TEXT = 55%;
	TEXT   TAXON = 407 CHARACTER = 11 TEXT = 45%;
	TEXT   TAXON = 408 CHARACTER = 11 TEXT = ribs_covered_in_skin;
	TEXT   TAXON = 409 CHARACTER = 11 TEXT = no_nuchal_callosity;
	TEXT   TAXON = 410 CHARACTER = 11 TEXT = ribs_covered_in_skin;
	TEXT   TAXON = 411 CHARACTER = 11 TEXT = 55%;
	TEXT   TAXON = 412 CHARACTER = 11 TEXT = 42%;
	TEXT   TAXON = 413 CHARACTER = 11 TEXT = no_appropriate_view_available;
	TEXT   TAXON = 414 CHARACTER = 11 TEXT = '57% (view not ideal)';
	TEXT   TAXON = 415 CHARACTER = 11 TEXT = 46%;
	TEXT   TAXON = 416 CHARACTER = 11 TEXT = '58% (view not optimal)';
	TEXT   TAXON = 417 CHARACTER = 11 TEXT = 39%;
	TEXT   TAXON = 418 CHARACTER = 11 TEXT = 35%;
	TEXT   TAXON = 419 CHARACTER = 11 TEXT = 38%;
	TEXT   TAXON = 420 CHARACTER = 11 TEXT = '45% (flat specimen in dorsal view)';
	TEXT   TAXON = 421 CHARACTER = 11 TEXT = no_carapace_included;
	TEXT   TAXON = 422 CHARACTER = 11 TEXT = 44%;
	TEXT   TAXON = 423 CHARACTER = 11 TEXT = no_carapace_included;
	TEXT   TAXON = 424 CHARACTER = 11 TEXT = no_carapace_included;
	TEXT   TAXON = 425 CHARACTER = 11 TEXT = 49%;
	TEXT   TAXON = 426 CHARACTER = 11 TEXT = no_carapace_included;
	TEXT   TAXON = 427 CHARACTER = 11 TEXT = 37%;
	TEXT   TAXON = 428 CHARACTER = 11 TEXT = 53%;
	TEXT   TAXON = 429 CHARACTER = 11 TEXT = no_carapace_included;
	TEXT   TAXON = 430 CHARACTER = 11 TEXT = 47%;
	TEXT   TAXON = 431 CHARACTER = 11 TEXT = 45%;
	TEXT   TAXON = 432 CHARACTER = 11 TEXT = no_nuchal_included;
	TEXT   TAXON = 433 CHARACTER = 11 TEXT = 56%;
	TEXT   TAXON = 434 CHARACTER = 11 TEXT = 48%;
	TEXT   TAXON = 435 CHARACTER = 11 TEXT = 46%;
	TEXT   TAXON = 436 CHARACTER = 11 TEXT = 45%;
	TEXT   TAXON = 437 CHARACTER = 11 TEXT = 47%;
	TEXT   TAXON = 438 CHARACTER = 11 TEXT = 50%;
	TEXT   TAXON = 439 CHARACTER = 11 TEXT = 37%;
	TEXT   TAXON = 440 CHARACTER = 11 TEXT = 50%;
	TEXT   TAXON = 441 CHARACTER = 11 TEXT = 36%;
	TEXT   TAXON = 442 CHARACTER = 11 TEXT = 34%;
	TEXT   TAXON = 443 CHARACTER = 11 TEXT = 36%;
	TEXT   TAXON = 444 CHARACTER = 11 TEXT = 43%;
	TEXT   TAXON = 445 CHARACTER = 11 TEXT = 52%;
	TEXT   TAXON = 446 CHARACTER = 11 TEXT = 47%;
	TEXT   TAXON = 447 CHARACTER = 11 TEXT = ribs_covered_by_skin;
	TEXT   TAXON = 448 CHARACTER = 11 TEXT = 44%;
	TEXT   TAXON = 449 CHARACTER = 11 TEXT = 51%;
	TEXT   TAXON = 450 CHARACTER = 11 TEXT = 44%;
	TEXT   TAXON = 451 CHARACTER = 11 TEXT = 44%;
	TEXT   TAXON = 452 CHARACTER = 11 TEXT = '44%^n';
	TEXT   TAXON = 453 CHARACTER = 11 TEXT = 50%;
	TEXT   TAXON = 454 CHARACTER = 11 TEXT = 37%;
	TEXT   TAXON = 455 CHARACTER = 11 TEXT = 56%;
	TEXT   TAXON = 456 CHARACTER = 11 TEXT = 57%;
	TEXT   TAXON = 457 CHARACTER = 11 TEXT = 52%;
	TEXT   TAXON = 458 CHARACTER = 11 TEXT = 57%;
	TEXT   TAXON = 459 CHARACTER = 11 TEXT = 58%;
	TEXT   TAXON = 460 CHARACTER = 11 TEXT = 55%;
	TEXT   TAXON = 461 CHARACTER = 11 TEXT = 42%;
	TEXT   TAXON = 462 CHARACTER = 11 TEXT = 51%;
	TEXT   TAXON = 463 CHARACTER = 11 TEXT = ribs_covered_by_skin;
	TEXT   TAXON = 464 CHARACTER = 11 TEXT = 43%;
	TEXT   TAXON = 465 CHARACTER = 11 TEXT = 48%;
	TEXT   TAXON = 466 CHARACTER = 11 TEXT = 51%;
	TEXT   TAXON = 467 CHARACTER = 11 TEXT = 37%;
	TEXT   TAXON = 468 CHARACTER = 11 TEXT = 39%;
	TEXT   TAXON = 469 CHARACTER = 11 TEXT = 25%;
	TEXT   TAXON = 470 CHARACTER = 11 TEXT = 54%;
	TEXT   TAXON = 471 CHARACTER = 11 TEXT = 37%;
	TEXT   TAXON = 472 CHARACTER = 11 TEXT = 48%;
	TEXT   TAXON = 473 CHARACTER = 11 TEXT = 63%;
	TEXT   TAXON = 474 CHARACTER = 11 TEXT = 36%;
	TEXT   TAXON = 475 CHARACTER = 11 TEXT = 55%;
	TEXT   TAXON = 476 CHARACTER = 11 TEXT = 62%;
	TEXT   TAXON = 477 CHARACTER = 11 TEXT = 36%;
	TEXT   TAXON = 478 CHARACTER = 11 TEXT = 34%;
	TEXT   TAXON = 479 CHARACTER = 11 TEXT = 39%;
	TEXT   TAXON = 480 CHARACTER = 11 TEXT = 40%;
	TEXT   TAXON = 481 CHARACTER = 11 TEXT = 29%;
	TEXT   TAXON = 482 CHARACTER = 11 TEXT = 46%;
	TEXT   TAXON = 483 CHARACTER = 11 TEXT = no_carapace;
	TEXT   TAXON = 484 CHARACTER = 11 TEXT = no_carapace;
	TEXT   TAXON = 485 CHARACTER = 11 TEXT = ribs_covered_in_skin;
	TEXT   TAXON = 486 CHARACTER = 11 TEXT = '50%^n';
	TEXT   TAXON = 487 CHARACTER = 11 TEXT = ribs_covered_in_skin;
	TEXT   TAXON = 488 CHARACTER = 11 TEXT = 60;
	TEXT   TAXON = 489 CHARACTER = 11 TEXT = 45%;
	TEXT   TAXON = 490 CHARACTER = 11 TEXT = 44%;
	TEXT   TAXON = 491 CHARACTER = 11 TEXT = 44%;
	TEXT   TAXON = 492 CHARACTER = 11 TEXT = covered_by_skin;
	TEXT   TAXON = 493 CHARACTER = 11 TEXT = 50%;
	TEXT   TAXON = 494 CHARACTER = 11 TEXT = 47%;
	TEXT   TAXON = 495 CHARACTER = 11 TEXT = 37%;
	TEXT   TAXON = 496 CHARACTER = 11 TEXT = ribs_damaged;
	TEXT   TAXON = 497 CHARACTER = 11 TEXT = 52%;
	TEXT   TAXON = 498 CHARACTER = 11 TEXT = 55%;
	TEXT   TAXON = 499 CHARACTER = 11 TEXT = 48%;
	TEXT   TAXON = 500 CHARACTER = 11 TEXT = 51%;
	TEXT   TAXON = 501 CHARACTER = 11 TEXT = 52%;
	TEXT   TAXON = 502 CHARACTER = 11 TEXT = 48%;
	TEXT   TAXON = 503 CHARACTER = 11 TEXT = 45%;
	TEXT   TAXON = 504 CHARACTER = 11 TEXT = 52%;
	TEXT   TAXON = 505 CHARACTER = 11 TEXT = callosity_too_poorly_ossified;
	TEXT   TAXON = 506 CHARACTER = 11 TEXT = ribs_hidden_in_skin;
	TEXT   TAXON = 507 CHARACTER = 11 TEXT = '44% (estimate from partially disarticulated specimen)';
	TEXT   TAXON = 508 CHARACTER = 11 TEXT = 32%;
	TEXT   TAXON = 509 CHARACTER = 11 TEXT = 42%;
	TEXT   TAXON = 510 CHARACTER = 11 TEXT = 34%;
	TEXT   TAXON = 511 CHARACTER = 11 TEXT = 50%;
	TEXT   TAXON = 512 CHARACTER = 11 TEXT = 34%;
	TEXT   TAXON = 513 CHARACTER = 11 TEXT = 51%;
	TEXT   TAXON = 514 CHARACTER = 11 TEXT = 51%;
	TEXT   TAXON = 515 CHARACTER = 11 TEXT = 36%;
	TEXT   TAXON = 516 CHARACTER = 11 TEXT = 26%;
	TEXT   TAXON = 517 CHARACTER = 11 TEXT = 47%;
	TEXT   TAXON = 518 CHARACTER = 11 TEXT = 38%;
	TEXT   TAXON = 519 CHARACTER = 11 TEXT = 36%;
	TEXT   TAXON = 520 CHARACTER = 11 TEXT = 56%;
	TEXT   TAXON = 521 CHARACTER = 11 TEXT = 47%;
	TEXT   TAXON = 522 CHARACTER = 11 TEXT = 46%;
	TEXT   TAXON = 523 CHARACTER = 11 TEXT = 43%;
	TEXT   TAXON = 524 CHARACTER = 11 TEXT = 47%;
	TEXT   TAXON = 525 CHARACTER = 11 TEXT = 40%;
	TEXT   TAXON = 526 CHARACTER = 11 TEXT = 56%;
	TEXT   TAXON = 527 CHARACTER = 11 TEXT = 47%;
	TEXT   TAXON = 528 CHARACTER = 11 TEXT = 52%;
	TEXT   TAXON = 529 CHARACTER = 11 TEXT = 42%;
	TEXT   TAXON = 530 CHARACTER = 11 TEXT = 50%;
	TEXT   TAXON = 531 CHARACTER = 11 TEXT = ribs_hidden_in_skin;
	TEXT   TAXON = 532 CHARACTER = 11 TEXT = '31% (estimated from partially disarticulated specimen)';
	TEXT   TAXON = 533 CHARACTER = 11 TEXT = ribs_hidden_in_skin;
	TEXT   TAXON = 534 CHARACTER = 11 TEXT = ribs_hidden_in_skin;
	TEXT   TAXON = 535 CHARACTER = 11 TEXT = no_carapace_included;
	TEXT   TAXON = 536 CHARACTER = 11 TEXT = 23%;
	TEXT   TAXON = 537 CHARACTER = 11 TEXT = 42%;
	TEXT   TAXON = 538 CHARACTER = 11 TEXT = covered_in_skin;
	TEXT   TAXON = 539 CHARACTER = 11 TEXT = 42%;
	TEXT   TAXON = 540 CHARACTER = 11 TEXT = 46%;
	TEXT   TAXON = 541 CHARACTER = 11 TEXT = 48%;
	TEXT   TAXON = 542 CHARACTER = 11 TEXT = 19%;
	TEXT   TAXON = 543 CHARACTER = 11 TEXT = 20%;
	TEXT   TAXON = 544 CHARACTER = 11 TEXT = specimen_disarticulated;
	TEXT   TAXON = 545 CHARACTER = 11 TEXT = 46%;
	TEXT   TAXON = 546 CHARACTER = 11 TEXT = 43%;
	TEXT   TAXON = 547 CHARACTER = 11 TEXT = 38%;
	TEXT   TAXON = 548 CHARACTER = 11 TEXT = 49%;
	TEXT   TAXON = 549 CHARACTER = 11 TEXT = ribs_covered_in_skin;
	TEXT   TAXON = 550 CHARACTER = 11 TEXT = ribs_covered_in_skin;
	TEXT   TAXON = 551 CHARACTER = 11 TEXT = no_carapace_included;
	TEXT   TAXON = 552 CHARACTER = 11 TEXT = no_carapace_included;
	TEXT   TAXON = 553 CHARACTER = 11 TEXT = 40;
	TEXT   TAXON = 554 CHARACTER = 11 TEXT = 41%;
	TEXT   TAXON = 555 CHARACTER = 11 TEXT = 20%;
	TEXT   TAXON = 556 CHARACTER = 11 TEXT = 42%;
	TEXT   TAXON = 557 CHARACTER = 11 TEXT = 12%;
	TEXT   TAXON = 558 CHARACTER = 11 TEXT = no_nuchal_callosity;
	TEXT   TAXON = 559 CHARACTER = 11 TEXT = 26%;
	TEXT   TAXON = 560 CHARACTER = 11 TEXT = 39%;
	TEXT   TAXON = 561 CHARACTER = 11 TEXT = 47%;
	TEXT   TAXON = 562 CHARACTER = 11 TEXT = 38%;
	TEXT   TAXON = 563 CHARACTER = 11 TEXT = '41% (estimate based on partially disarticulated specimen)';
	TEXT   TAXON = 564 CHARACTER = 11 TEXT = 41%;
	TEXT   TAXON = 565 CHARACTER = 11 TEXT = 16%;
	TEXT   TAXON = 566 CHARACTER = 11 TEXT = 'too poorly ossified^n';
	TEXT   TAXON = 567 CHARACTER = 11 TEXT = 50%;
	TEXT   TAXON = 568 CHARACTER = 11 TEXT = 51%;
	TEXT   TAXON = 569 CHARACTER = 11 TEXT = 40%;
	TEXT   TAXON = 570 CHARACTER = 11 TEXT = '46%	';
	TEXT   TAXON = 571 CHARACTER = 11 TEXT = 40%;
	TEXT   TAXON = 572 CHARACTER = 11 TEXT = 45%;
	TEXT   TAXON = 573 CHARACTER = 11 TEXT = 48%;
	TEXT   TAXON = 574 CHARACTER = 11 TEXT = ribs_hidden_in_skin;
	TEXT   TAXON = 575 CHARACTER = 11 TEXT = ribs_hidden_in_skin;
	TEXT   TAXON = 576 CHARACTER = 11 TEXT = ribs_hidden_in_skin;
	TEXT   TAXON = 577 CHARACTER = 11 TEXT = ribs_hidden_in_skin;
	TEXT   TAXON = 578 CHARACTER = 11 TEXT = ribs_hidden_in_skin;
	TEXT   TAXON = 579 CHARACTER = 11 TEXT = ribs_hidden_in_skin;
	TEXT   TAXON = 580 CHARACTER = 11 TEXT = ribs_hidden_in_skin;
	TEXT   TAXON = 581 CHARACTER = 11 TEXT = ribs_hidden_in_skin;
	TEXT   TAXON = 582 CHARACTER = 11 TEXT = ribs_hidden_in_skin;
	TEXT   TAXON = 583 CHARACTER = 11 TEXT = ribs_hidden_in_skin;
	TEXT   TAXON = 584 CHARACTER = 11 TEXT = ribs_hidden_in_skin;
	TEXT   TAXON = 585 CHARACTER = 11 TEXT = 52%;
	TEXT   TAXON = 586 CHARACTER = 11 TEXT = 49%;
	TEXT   TAXON = 587 CHARACTER = 11 TEXT = '64%, though somewhat distorted';
	TEXT   TAXON = 588 CHARACTER = 11 TEXT = 32%;
	TEXT   TAXON = 589 CHARACTER = 11 TEXT = rib_ends_missing;
	TEXT   TAXON = 590 CHARACTER = 11 TEXT = rib_ends_missing;
	TEXT   TAXON = 591 CHARACTER = 11 TEXT = 57%;

	TEXT   TAXON = 2 CHARACTER = 12 TEXT = 'PIN 3640-3: ca. 76%';
	TEXT   TAXON = 3 CHARACTER = 12 TEXT = 'PCHP 14: ca. 119%';
	TEXT   TAXON = 62 CHARACTER = 12 TEXT = '35% (flat specimen in dorsal view)';
	TEXT   TAXON = 63 CHARACTER = 12 TEXT = nuchal_not_included_in_photographs;
	TEXT   TAXON = 64 CHARACTER = 12 TEXT = '85% (flat specimen in dorsal view)';
	TEXT   TAXON = 65 CHARACTER = 12 TEXT = '52% (in oblique view)';
	TEXT   TAXON = 66 CHARACTER = 12 TEXT = specimen_damaged;
	TEXT   TAXON = 67 CHARACTER = 12 TEXT = sutures_not_quite_clear;
	TEXT   TAXON = 68 CHARACTER = 12 TEXT = '48% (in oblique view)';
	TEXT   TAXON = 69 CHARACTER = 12 TEXT = sutures_not_clear;
	TEXT   TAXON = 70 CHARACTER = 12 TEXT = '49% (in oblique view)';
	TEXT   TAXON = 71 CHARACTER = 12 TEXT = '51% (in oblique view)';
	TEXT   TAXON = 72 CHARACTER = 12 TEXT = '49% (in oblique view)';
	TEXT   TAXON = 73 CHARACTER = 12 TEXT = '48% (flat specimen in dorsal view)';
	TEXT   TAXON = 74 CHARACTER = 12 TEXT = '48% (in oblique view)';
	TEXT   TAXON = 75 CHARACTER = 12 TEXT = '49% (in oblique view)';
	TEXT   TAXON = 76 CHARACTER = 12 TEXT = '50% (in oblique view)';
	TEXT   TAXON = 77 CHARACTER = 12 TEXT = '40% (in oblique view)';
	TEXT   TAXON = 78 CHARACTER = 12 TEXT = '52% (taken from oblique view)';
	TEXT   TAXON = 79 CHARACTER = 12 TEXT = no_oblique_view_available;
	TEXT   TAXON = 80 CHARACTER = 12 TEXT = no_oblique_view_available;
	TEXT   TAXON = 81 CHARACTER = 12 TEXT = '62% (taken from oblique view)';
	TEXT   TAXON = 82 CHARACTER = 12 TEXT = '52% (in oblique view)';
	TEXT   TAXON = 83 CHARACTER = 12 TEXT = '60% (in oblique view)';
	TEXT   TAXON = 84 CHARACTER = 12 TEXT = 63%;
	TEXT   TAXON = 85 CHARACTER = 12 TEXT = 54%;
	TEXT   TAXON = 86 CHARACTER = 12 TEXT = 53%;
	TEXT   TAXON = 87 CHARACTER = 12 TEXT = 65%;
	TEXT   TAXON = 88 CHARACTER = 12 TEXT = 47%;
	TEXT   TAXON = 89 CHARACTER = 12 TEXT = '54% (in oblique view)';
	TEXT   TAXON = 90 CHARACTER = 12 TEXT = '57% (in oblique view)';
	TEXT   TAXON = 91 CHARACTER = 12 TEXT = '57% (in oblique view)';
	TEXT   TAXON = 92 CHARACTER = 12 TEXT = '45% (in oblique view)';
	TEXT   TAXON = 93 CHARACTER = 12 TEXT = '60% (flat specimen in dorsal view)';
	TEXT   TAXON = 94 CHARACTER = 12 TEXT = '52%  (flat specimen in dorsal view)';
	TEXT   TAXON = 95 CHARACTER = 12 TEXT = '52% (flat specimen in dorsal view)';
	TEXT   TAXON = 96 CHARACTER = 12 TEXT = '58% (oblique view)';
	TEXT   TAXON = 97 CHARACTER = 12 TEXT = '48% (in oblique view)';
	TEXT   TAXON = 98 CHARACTER = 12 TEXT = '52% (flat specimen in dorsal view)';
	TEXT   TAXON = 99 CHARACTER = 12 TEXT = '66% (in oblique view)';
	TEXT   TAXON = 100 CHARACTER = 12 TEXT = '70% (flat specimen in dorsal view)';
	TEXT   TAXON = 101 CHARACTER = 12 TEXT = '50%  (in oblique view)';
	TEXT   TAXON = 102 CHARACTER = 12 TEXT = '47%  (in oblique view)';
	TEXT   TAXON = 103 CHARACTER = 12 TEXT = '61%  (in oblique view)';
	TEXT   TAXON = 104 CHARACTER = 12 TEXT = '48%  (in oblique view)';
	TEXT   TAXON = 105 CHARACTER = 12 TEXT = no_carapace;
	TEXT   TAXON = 106 CHARACTER = 12 TEXT = '51% (taken from oblique view)';
	TEXT   TAXON = 107 CHARACTER = 12 TEXT = '58% (flat specimen in dorsal view)';
	TEXT   TAXON = 108 CHARACTER = 12 TEXT = no_carapace;
	TEXT   TAXON = 109 CHARACTER = 12 TEXT = 74%_oblique_view!;
	TEXT   TAXON = 110 CHARACTER = 12 TEXT = '49% (flat specimen in dorsal view)';
	TEXT   TAXON = 111 CHARACTER = 12 TEXT = '66% (taken from oblique view)';
	TEXT   TAXON = 112 CHARACTER = 12 TEXT = '69% (taken from oblique view)';
	TEXT   TAXON = 113 CHARACTER = 12 TEXT = covered_by_skin;
	TEXT   TAXON = 114 CHARACTER = 12 TEXT = '56% (taken from oblique view)';
	TEXT   TAXON = 115 CHARACTER = 12 TEXT = covered_by_skin;
	TEXT   TAXON = 116 CHARACTER = 12 TEXT = '76% (taken from oblique view)';
	TEXT   TAXON = 117 CHARACTER = 12 TEXT = '56% (taken from oblique view)';
	TEXT   TAXON = 118 CHARACTER = 12 TEXT = '67% (taken from oblique view)';
	TEXT   TAXON = 119 CHARACTER = 12 TEXT = '55% (oblique view)';
	TEXT   TAXON = 120 CHARACTER = 12 TEXT = '72% (taken from oblique view)';
	TEXT   TAXON = 121 CHARACTER = 12 TEXT = '53% (flat specimen in dorsal view)';
	TEXT   TAXON = 122 CHARACTER = 12 TEXT = '74% (taken from oblique view)';
	TEXT   TAXON = 123 CHARACTER = 12 TEXT = '71% (taken from oblique view)';
	TEXT   TAXON = 124 CHARACTER = 12 TEXT = '72% (taken from oblique view)';
	TEXT   TAXON = 125 CHARACTER = 12 TEXT = covered_by_skin;
	TEXT   TAXON = 126 CHARACTER = 12 TEXT = '104% (taken from oblique view)';
	TEXT   TAXON = 127 CHARACTER = 12 TEXT = '67% (taken from oblique view)';
	TEXT   TAXON = 128 CHARACTER = 12 TEXT = '48% (taken from oblique view)';
	TEXT   TAXON = 129 CHARACTER = 12 TEXT = '65% (taken from oblique view)';
	TEXT   TAXON = 130 CHARACTER = 12 TEXT = no_appropriate_view_available;
	TEXT   TAXON = 131 CHARACTER = 12 TEXT = no_appropriate_view_available;
	TEXT   TAXON = 132 CHARACTER = 12 TEXT = no_appropriate_view_available;
	TEXT   TAXON = 134 CHARACTER = 12 TEXT = '74% (taken from oblique view)';
	TEXT   TAXON = 135 CHARACTER = 12 TEXT = '83% (taken from oblique view)';
	TEXT   TAXON = 136 CHARACTER = 12 TEXT = '87% (taken from oblique view)';
	TEXT   TAXON = 137 CHARACTER = 12 TEXT = '77% (taken from oblique view)';
	TEXT   TAXON = 138 CHARACTER = 12 TEXT = '70% (taken from oblique view)';
	TEXT   TAXON = 139 CHARACTER = 12 TEXT = '79% (taken from oblique view)';
	TEXT   TAXON = 140 CHARACTER = 12 TEXT = '83% (taken from oblique view)';
	TEXT   TAXON = 141 CHARACTER = 12 TEXT = '69% (taken from oblique view)';
	TEXT   TAXON = 142 CHARACTER = 12 TEXT = '77% (taken in oblique view)';
	TEXT   TAXON = 143 CHARACTER = 12 TEXT = no_appropriate_view_available;
	TEXT   TAXON = 144 CHARACTER = 12 TEXT = '61% (taken in oblique view)';
	TEXT   TAXON = 145 CHARACTER = 12 TEXT = '65% (taken in oblique view)';
	TEXT   TAXON = 146 CHARACTER = 12 TEXT = '69% (taken in oblique view)';
	TEXT   TAXON = 147 CHARACTER = 12 TEXT = '69% (taken in oblique view)';
	TEXT   TAXON = 148 CHARACTER = 12 TEXT = '68% (taken in oblique view)';
	TEXT   TAXON = 149 CHARACTER = 12 TEXT = no_appropriate_view_available;
	TEXT   TAXON = 150 CHARACTER = 12 TEXT = '63% (taken in oblique view)';
	TEXT   TAXON = 151 CHARACTER = 12 TEXT = '70% (taken in oblique view)';
	TEXT   TAXON = 152 CHARACTER = 12 TEXT = '71% (taken in oblique view)';
	TEXT   TAXON = 153 CHARACTER = 12 TEXT = '69% (taken in oblique view)';
	TEXT   TAXON = 154 CHARACTER = 12 TEXT = '81% (taken in oblique view)';
	TEXT   TAXON = 155 CHARACTER = 12 TEXT = '55% (taken in oblique view)';
	TEXT   TAXON = 156 CHARACTER = 12 TEXT = specimen_incomplete;
	TEXT   TAXON = 157 CHARACTER = 12 TEXT = '57% (taken in oblique view)';
	TEXT   TAXON = 158 CHARACTER = 12 TEXT = specimen_incomplete;
	TEXT   TAXON = 159 CHARACTER = 12 TEXT = '71% (taken in oblique view)';
	TEXT   TAXON = 160 CHARACTER = 12 TEXT = no_carapace_included;
	TEXT   TAXON = 161 CHARACTER = 12 TEXT = no_appropriate_view_available;
	TEXT   TAXON = 162 CHARACTER = 12 TEXT = covered_by_skin;
	TEXT   TAXON = 163 CHARACTER = 12 TEXT = '55% (taken from oblique view)';
	TEXT   TAXON = 164 CHARACTER = 12 TEXT = covered_by_skin;
	TEXT   TAXON = 165 CHARACTER = 12 TEXT = '70% (taken from oblique view)';
	TEXT   TAXON = 166 CHARACTER = 12 TEXT = '68% (taken in oblique view)';
	TEXT   TAXON = 167 CHARACTER = 12 TEXT = no_carapace_included;
	TEXT   TAXON = 168 CHARACTER = 12 TEXT = 'covered by skin	';
	TEXT   TAXON = 169 CHARACTER = 12 TEXT = no_appropriate_view_available;
	TEXT   TAXON = 170 CHARACTER = 12 TEXT = no_appropriate_view_available;
	TEXT   TAXON = 171 CHARACTER = 12 TEXT = no_appropriate_view_available;
	TEXT   TAXON = 172 CHARACTER = 12 TEXT = '75% (disarticulated specimen in dorsal view)';
	TEXT   TAXON = 173 CHARACTER = 12 TEXT = no_appropriate_view_available;
	TEXT   TAXON = 174 CHARACTER = 12 TEXT = '57% (flat specimen in dorsal view)';
	TEXT   TAXON = 175 CHARACTER = 12 TEXT = '66% (taken in oblique view)';
	TEXT   TAXON = 176 CHARACTER = 12 TEXT = '64% (taken in oblique view)';
	TEXT   TAXON = 177 CHARACTER = 12 TEXT = '47% (flat specimen in dorsal view)';
	TEXT   TAXON = 178 CHARACTER = 12 TEXT = '66% (taken from oblique view)';
	TEXT   TAXON = 179 CHARACTER = 12 TEXT = '84% (taken from oblique view)';
	TEXT   TAXON = 181 CHARACTER = 12 TEXT = '51% (flat specimen in dorsal view)';
	TEXT   TAXON = 182 CHARACTER = 12 TEXT = 'covered by skin	';
	TEXT   TAXON = 183 CHARACTER = 12 TEXT = '75% (taken from oblique view)';
	TEXT   TAXON = 184 CHARACTER = 12 TEXT = disarticulated_specimen;
	TEXT   TAXON = 185 CHARACTER = 12 TEXT = covered_by_skin;
	TEXT   TAXON = 186 CHARACTER = 12 TEXT = '112% (taken in oblique view)';
	TEXT   TAXON = 187 CHARACTER = 12 TEXT = '64% (taken in oblique view)';
	TEXT   TAXON = 188 CHARACTER = 12 TEXT = '78% (taken in oblique view)';
	TEXT   TAXON = 189 CHARACTER = 12 TEXT = '38% (taken in oblique view)';
	TEXT   TAXON = 190 CHARACTER = 12 TEXT = '90% (taken from oblique view)';
	TEXT   TAXON = 191 CHARACTER = 12 TEXT = '98% (taken in oblique view)';
	TEXT   TAXON = 192 CHARACTER = 12 TEXT = '62% (flat specimen in dorsal view)';
	TEXT   TAXON = 193 CHARACTER = 12 TEXT = '97% (taken from oblique view)';
	TEXT   TAXON = 194 CHARACTER = 12 TEXT = '97% (flat specimen in dorsal view)';
	TEXT   TAXON = 195 CHARACTER = 12 TEXT = '50%  (flat specimen in dorsal view)';
	TEXT   TAXON = 196 CHARACTER = 12 TEXT = no_callosity;
	TEXT   TAXON = 197 CHARACTER = 12 TEXT = '55%  (flat specimen in dorsal view)';
	TEXT   TAXON = 198 CHARACTER = 12 TEXT = '63% (flat specimen in dorsal view)';
	TEXT   TAXON = 199 CHARACTER = 12 TEXT = no_callosity;
	TEXT   TAXON = 200 CHARACTER = 12 TEXT = nuchal_not_included;
	TEXT   TAXON = 201 CHARACTER = 12 TEXT = no_callosity;
	TEXT   TAXON = 202 CHARACTER = 12 TEXT = '70% (flat specimen in dorsal view)';
	TEXT   TAXON = 203 CHARACTER = 12 TEXT = '59% (flat specimen in dorsal view)';
	TEXT   TAXON = 204 CHARACTER = 12 TEXT = '71% (flat specimen in dorsal view)';
	TEXT   TAXON = 205 CHARACTER = 12 TEXT = '56% (flat specimen in dorsal view)';
	TEXT   TAXON = 206 CHARACTER = 12 TEXT = '55% (flat specimen in dorsal view)';
	TEXT   TAXON = 207 CHARACTER = 12 TEXT = no_callosity;
	TEXT   TAXON = 208 CHARACTER = 12 TEXT = no_callosity;
	TEXT   TAXON = 209 CHARACTER = 12 TEXT = no_callosity;
	TEXT   TAXON = 210 CHARACTER = 12 TEXT = no_nuchal_included;
	TEXT   TAXON = 211 CHARACTER = 12 TEXT = no_nuchal_included;
	TEXT   TAXON = 212 CHARACTER = 12 TEXT = '51% (flat specimen in dorsal view)';
	TEXT   TAXON = 213 CHARACTER = 12 TEXT = '59% (flat specimen in dorsal view)';
	TEXT   TAXON = 214 CHARACTER = 12 TEXT = '72%  (flat specimen in dorsal view)';
	TEXT   TAXON = 215 CHARACTER = 12 TEXT = '67% (flat specimen in dorsal view)';
	TEXT   TAXON = 216 CHARACTER = 12 TEXT = '51%  (flat specimen in dorsal view)';
	TEXT   TAXON = 217 CHARACTER = 12 TEXT = '57%  (flat specimen in dorsal view)';
	TEXT   TAXON = 218 CHARACTER = 12 TEXT = '62% (flat specimen in dorsal view)';
	TEXT   TAXON = 219 CHARACTER = 12 TEXT = no_callosity;
	TEXT   TAXON = 220 CHARACTER = 12 TEXT = '47% (flat specimen in dorsal view)';
	TEXT   TAXON = 221 CHARACTER = 12 TEXT = no_callosity;
	TEXT   TAXON = 222 CHARACTER = 12 TEXT = '53% (flat specimen in dorsal view)';
	TEXT   TAXON = 223 CHARACTER = 12 TEXT = no_callosity;
	TEXT   TAXON = 224 CHARACTER = 12 TEXT = nuchal_absent;
	TEXT   TAXON = 225 CHARACTER = 12 TEXT = no_callosity;
	TEXT   TAXON = 226 CHARACTER = 12 TEXT = no_callosity;
	TEXT   TAXON = 227 CHARACTER = 12 TEXT = '76% (flat specimen in dorsal view)';
	TEXT   TAXON = 228 CHARACTER = 12 TEXT = '46% (flat specimen in dorsal view)';
	TEXT   TAXON = 229 CHARACTER = 12 TEXT = no_callosity;
	TEXT   TAXON = 230 CHARACTER = 12 TEXT = '79% (flat specimen in dorsal view)';
	TEXT   TAXON = 231 CHARACTER = 12 TEXT = '76% (flat specimen in dorsal view)';
	TEXT   TAXON = 232 CHARACTER = 12 TEXT = '64% (flat specimen in dorsal view)';
	TEXT   TAXON = 233 CHARACTER = 12 TEXT = too_scoliotic_to_be_meaningful;
	TEXT   TAXON = 234 CHARACTER = 12 TEXT = no_callosity;
	TEXT   TAXON = 235 CHARACTER = 12 TEXT = '77% (flat specimen in dorsal view)';
	TEXT   TAXON = 236 CHARACTER = 12 TEXT = '50% (flat specimen in dorsal view)';
	TEXT   TAXON = 237 CHARACTER = 12 TEXT = '54% (flat specimen in dorsal view)';
	TEXT   TAXON = 238 CHARACTER = 12 TEXT = '60% (flat specimen in dorsal view)';
	TEXT   TAXON = 239 CHARACTER = 12 TEXT = '73% (flat specimen in dorsal view)';
	TEXT   TAXON = 240 CHARACTER = 12 TEXT = covered_by_skin;
	TEXT   TAXON = 241 CHARACTER = 12 TEXT = no_callosity;
	TEXT   TAXON = 242 CHARACTER = 12 TEXT = no_callosity;
	TEXT   TAXON = 243 CHARACTER = 12 TEXT = '90% (flat specimen in dorsal view)';
	TEXT   TAXON = 244 CHARACTER = 12 TEXT = '66% (flat specimen in dorsal view)';
	TEXT   TAXON = 245 CHARACTER = 12 TEXT = '85% (flat specimen in dorsal view)';
	TEXT   TAXON = 246 CHARACTER = 12 TEXT = '81% (flat specimen in dorsal view)';
	TEXT   TAXON = 247 CHARACTER = 12 TEXT = '85% (flat specimen in dorsal view)';
	TEXT   TAXON = 248 CHARACTER = 12 TEXT = no_callosity;
	TEXT   TAXON = 249 CHARACTER = 12 TEXT = 56%;
	TEXT   TAXON = 250 CHARACTER = 12 TEXT = covered_by_skin;
	TEXT   TAXON = 251 CHARACTER = 12 TEXT = '62% (flat specimen in dorsal view)';
	TEXT   TAXON = 252 CHARACTER = 12 TEXT = '52% (flat specimen in dorsal view)';
	TEXT   TAXON = 253 CHARACTER = 12 TEXT = '56% (flat specimen in dorsal view)';
	TEXT   TAXON = 254 CHARACTER = 12 TEXT = '55% (flat specimen in dorsal view)';
	TEXT   TAXON = 255 CHARACTER = 12 TEXT = '62% (flat specimen in dorsal view)';
	TEXT   TAXON = 256 CHARACTER = 12 TEXT = '80% (flat specimen in dorsal view)';
	TEXT   TAXON = 257 CHARACTER = 12 TEXT = '74% (flat specimen in dorsal view)';
	TEXT   TAXON = 258 CHARACTER = 12 TEXT = '97% (flat specimen in dorsal view)';
	TEXT   TAXON = 259 CHARACTER = 12 TEXT = '66% (flat specimen in dorsal view)';
	TEXT   TAXON = 260 CHARACTER = 12 TEXT = '73% (flat specimen in dorsal view)';
	TEXT   TAXON = 261 CHARACTER = 12 TEXT = '67% (flat specimen in dorsal view)';
	TEXT   TAXON = 262 CHARACTER = 12 TEXT = '87% (flat specimen in dorsal view)';
	TEXT   TAXON = 263 CHARACTER = 12 TEXT = '92% (flat specimen in dorsal view)';
	TEXT   TAXON = 264 CHARACTER = 12 TEXT = '97% (flat specimen in dorsal view)';
	TEXT   TAXON = 265 CHARACTER = 12 TEXT = '60% (flat specimen in dorsal view)';
	TEXT   TAXON = 266 CHARACTER = 12 TEXT = 'no callosity (flat specimen in dorsal view)';
	TEXT   TAXON = 267 CHARACTER = 12 TEXT = 'no callosity (flat specimen in dorsal view)';
	TEXT   TAXON = 268 CHARACTER = 12 TEXT = '75% (flat specimen in dorsal view)';
	TEXT   TAXON = 269 CHARACTER = 12 TEXT = no_carapace_included;
	TEXT   TAXON = 270 CHARACTER = 12 TEXT = no_carapace_included;
	TEXT   TAXON = 271 CHARACTER = 12 TEXT = no_carapace_included;
	TEXT   TAXON = 272 CHARACTER = 12 TEXT = no_carapace_included;
	TEXT   TAXON = 273 CHARACTER = 12 TEXT = no_carapace_included;
	TEXT   TAXON = 274 CHARACTER = 12 TEXT = no_carapace_included;
	TEXT   TAXON = 275 CHARACTER = 12 TEXT = no_carapace_included;
	TEXT   TAXON = 276 CHARACTER = 12 TEXT = no_carapace_included;
	TEXT   TAXON = 277 CHARACTER = 12 TEXT = '113% (flat specimen in dorsal view)';
	TEXT   TAXON = 278 CHARACTER = 12 TEXT = no_carapace_included;
	TEXT   TAXON = 279 CHARACTER = 12 TEXT = no_carapace_included;
	TEXT   TAXON = 280 CHARACTER = 12 TEXT = no_carapace_included;
	TEXT   TAXON = 281 CHARACTER = 12 TEXT = no_carapace_included;
	TEXT   TAXON = 282 CHARACTER = 12 TEXT = no_carapace_included;
	TEXT   TAXON = 283 CHARACTER = 12 TEXT = no_carapace_included;
	TEXT   TAXON = 284 CHARACTER = 12 TEXT = no_carapace_included;
	TEXT   TAXON = 285 CHARACTER = 12 TEXT = '111% (flat specimen in dorsal view)';
	TEXT   TAXON = 286 CHARACTER = 12 TEXT = no_carapace_included;
	TEXT   TAXON = 287 CHARACTER = 12 TEXT = no_callosity;
	TEXT   TAXON = 288 CHARACTER = 12 TEXT = '103% (taken in oblique view)';
	TEXT   TAXON = 289 CHARACTER = 12 TEXT = '110% (flat specimen in dorsal view)';
	TEXT   TAXON = 290 CHARACTER = 12 TEXT = '86% (taken from oblique view)';
	TEXT   TAXON = 291 CHARACTER = 12 TEXT = covered_by_skin;
	TEXT   TAXON = 292 CHARACTER = 12 TEXT = '73% (flat specimen in dorsal view)';
	TEXT   TAXON = 293 CHARACTER = 12 TEXT = '79% (taken in oblique view)';
	TEXT   TAXON = 294 CHARACTER = 12 TEXT = covered_by_skin;
	TEXT   TAXON = 295 CHARACTER = 12 TEXT = '25% (flat specimen in dorsal view)';
	TEXT   TAXON = 296 CHARACTER = 12 TEXT = '33% (flat specimen in dorsal view)';
	TEXT   TAXON = 297 CHARACTER = 12 TEXT = nuchal_not_preserved;
	TEXT   TAXON = 298 CHARACTER = 12 TEXT = '27% (flat specimen in dorsal view)';
	TEXT   TAXON = 299 CHARACTER = 12 TEXT = no_nuchal_callosity;
	TEXT   TAXON = 300 CHARACTER = 12 TEXT = '23% (flat specimen in dorsal view)';
	TEXT   TAXON = 301 CHARACTER = 12 TEXT = '30% (flat specimen in dorsal view)';
	TEXT   TAXON = 302 CHARACTER = 12 TEXT = '29% (flat specimen in dorsal view)';
	TEXT   TAXON = 303 CHARACTER = 12 TEXT = '19% (flat specimen in dorsal view)';
	TEXT   TAXON = 304 CHARACTER = 12 TEXT = callosity_absent;
	TEXT   TAXON = 305 CHARACTER = 12 TEXT = no_callosity;
	TEXT   TAXON = 306 CHARACTER = 12 TEXT = no_callosity;
	TEXT   TAXON = 307 CHARACTER = 12 TEXT = no_nuchal_callosity;
	TEXT   TAXON = 308 CHARACTER = 12 TEXT = 29%;
	TEXT   TAXON = 309 CHARACTER = 12 TEXT = specimen_incomplete;
	TEXT   TAXON = 310 CHARACTER = 12 TEXT = no_nuchal_callosity;
	TEXT   TAXON = 311 CHARACTER = 12 TEXT = specimen_incomplete;
	TEXT   TAXON = 312 CHARACTER = 12 TEXT = no_callosity;
	TEXT   TAXON = 313 CHARACTER = 12 TEXT = no_callosity;
	TEXT   TAXON = 314 CHARACTER = 12 TEXT = '28% (flat specimen in dorsal view)';
	TEXT   TAXON = 315 CHARACTER = 12 TEXT = callosity_absent;
	TEXT   TAXON = 316 CHARACTER = 12 TEXT = '26% (flat specimen in dorsal view)';
	TEXT   TAXON = 317 CHARACTER = 12 TEXT = '85% (taken in oblique view)';
	TEXT   TAXON = 318 CHARACTER = 12 TEXT = no_callosity;
	TEXT   TAXON = 319 CHARACTER = 12 TEXT = no_callosity;
	TEXT   TAXON = 320 CHARACTER = 12 TEXT = 82%;
	TEXT   TAXON = 321 CHARACTER = 12 TEXT = no_appropriate_view_available;
	TEXT   TAXON = 322 CHARACTER = 12 TEXT = no_appropriate_view_available;
	TEXT   TAXON = 323 CHARACTER = 12 TEXT = no_callosity_present;
	TEXT   TAXON = 324 CHARACTER = 12 TEXT = '88% (flat specimen in dorsal view)';
	TEXT   TAXON = 325 CHARACTER = 12 TEXT = no_carapace_available;
	TEXT   TAXON = 326 CHARACTER = 12 TEXT = '102% (taken from oblique view)';
	TEXT   TAXON = 327 CHARACTER = 12 TEXT = anterior_margin_damaged;
	TEXT   TAXON = 328 CHARACTER = 12 TEXT = '57% (flat specimen in dorsal view)';
	TEXT   TAXON = 329 CHARACTER = 12 TEXT = carapace_not_included;
	TEXT   TAXON = 330 CHARACTER = 12 TEXT = '73% (taken from oblique view)';
	TEXT   TAXON = 331 CHARACTER = 12 TEXT = 59%;
	TEXT   TAXON = 332 CHARACTER = 12 TEXT = 54%;
	TEXT   TAXON = 333 CHARACTER = 12 TEXT = 54%;
	TEXT   TAXON = 334 CHARACTER = 12 TEXT = '63% (flat specimen in dorsal view)';
	TEXT   TAXON = 335 CHARACTER = 12 TEXT = covered_by_skin;
	TEXT   TAXON = 336 CHARACTER = 12 TEXT = '51% (taken in oblique view)';
	TEXT   TAXON = 337 CHARACTER = 12 TEXT = carapace_not_included;
	TEXT   TAXON = 338 CHARACTER = 12 TEXT = specimen_incomplete;
	TEXT   TAXON = 339 CHARACTER = 12 TEXT = '72% (estimate based on a disarticulated, flat specimen)';
	TEXT   TAXON = 340 CHARACTER = 12 TEXT = covered_by_skin;
	TEXT   TAXON = 342 CHARACTER = 12 TEXT = 'covered by skin^n';
	TEXT   TAXON = 343 CHARACTER = 12 TEXT = '62% (taken from oblique view)';
	TEXT   TAXON = 344 CHARACTER = 12 TEXT = covered_by_skin;
	TEXT   TAXON = 345 CHARACTER = 12 TEXT = '56% (taken from oblique view)';
	TEXT   TAXON = 346 CHARACTER = 12 TEXT = '59% (taken from oblique view)';
	TEXT   TAXON = 347 CHARACTER = 12 TEXT = '35% (taken in oblique view)';
	TEXT   TAXON = 348 CHARACTER = 12 TEXT = '29% (flat specimen in dorsal view)';
	TEXT   TAXON = 349 CHARACTER = 12 TEXT = '26% (flat specimen in dorsal view)';
	TEXT   TAXON = 350 CHARACTER = 12 TEXT = covered_by_tissue;
	TEXT   TAXON = 351 CHARACTER = 12 TEXT = 50%;
	TEXT   TAXON = 352 CHARACTER = 12 TEXT = no_carapace_included;
	TEXT   TAXON = 353 CHARACTER = 12 TEXT = nuchal_not_included;
	TEXT   TAXON = 354 CHARACTER = 12 TEXT = '39% (flat specimen in dorsal view)';
	TEXT   TAXON = 355 CHARACTER = 12 TEXT = 47%;
	TEXT   TAXON = 356 CHARACTER = 12 TEXT = '55% (flat specimen in dorsal view)';
	TEXT   TAXON = 357 CHARACTER = 12 TEXT = '64% (flat specimen in dorsal view)';
	TEXT   TAXON = 358 CHARACTER = 12 TEXT = '53% (taken from oblique view)';
	TEXT   TAXON = 359 CHARACTER = 12 TEXT = '59% (taken from oblique view)';
	TEXT   TAXON = 360 CHARACTER = 12 TEXT = '53% (taken from oblique view)';
	TEXT   TAXON = 361 CHARACTER = 12 TEXT = '64% (taken from oblique view)';
	TEXT   TAXON = 362 CHARACTER = 12 TEXT = '58% (taken from oblique view)';
	TEXT   TAXON = 363 CHARACTER = 12 TEXT = '54% (taken from oblique view)';
	TEXT   TAXON = 364 CHARACTER = 12 TEXT = covered_by_tissue;
	TEXT   TAXON = 365 CHARACTER = 12 TEXT = no_appropriate_view_available;
	TEXT   TAXON = 366 CHARACTER = 12 TEXT = '49% (taken from oblique view)';
	TEXT   TAXON = 367 CHARACTER = 12 TEXT = '44% (taken in oblique view)';
	TEXT   TAXON = 368 CHARACTER = 12 TEXT = '75% (an estimate based on disarticulated specimen)';
	TEXT   TAXON = 369 CHARACTER = 12 TEXT = no_carapace_included;
	TEXT   TAXON = 370 CHARACTER = 12 TEXT = covered_by_skin;
	TEXT   TAXON = 371 CHARACTER = 12 TEXT = '80% (taken from oblique view)';
	TEXT   TAXON = 372 CHARACTER = 12 TEXT = '54% (taken in oblique view)';
	TEXT   TAXON = 373 CHARACTER = 12 TEXT = '72% (taken in oblique view)';
	TEXT   TAXON = 374 CHARACTER = 12 TEXT = covered_by_skin;
	TEXT   TAXON = 375 CHARACTER = 12 TEXT = '59% (taken in oblique view)';
	TEXT   TAXON = 376 CHARACTER = 12 TEXT = '43% (taken in oblique view)';
	TEXT   TAXON = 377 CHARACTER = 12 TEXT = '43% (taken in oblique view)';
	TEXT   TAXON = 378 CHARACTER = 12 TEXT = sutures_not_clear;
	TEXT   TAXON = 379 CHARACTER = 12 TEXT = '44% (taken in oblique view)';
	TEXT   TAXON = 380 CHARACTER = 12 TEXT = '56% (taken from oblique view)';
	TEXT   TAXON = 381 CHARACTER = 12 TEXT = '47% (flat specimen in dorsal view)';
	TEXT   TAXON = 382 CHARACTER = 12 TEXT = '56% (straight view of flat specimen)';
	TEXT   TAXON = 383 CHARACTER = 12 TEXT = '46% (taken in oblique view)';
	TEXT   TAXON = 384 CHARACTER = 12 TEXT = no_appropriate_view_available;
	TEXT   TAXON = 385 CHARACTER = 12 TEXT = '62% (taken in oblique view)';
	TEXT   TAXON = 386 CHARACTER = 12 TEXT = specimen_damaged;
	TEXT   TAXON = 387 CHARACTER = 12 TEXT = '79% (flat specimen in dorsal view)';
	TEXT   TAXON = 388 CHARACTER = 12 TEXT = 55%;
	TEXT   TAXON = 389 CHARACTER = 12 TEXT = '35% (flat specimen in dorsal view)';
	TEXT   TAXON = 390 CHARACTER = 12 TEXT = '55% (flat specimen in dorsal view)';
	TEXT   TAXON = 391 CHARACTER = 12 TEXT = '60% (flat specimen in dorsal view)';
	TEXT   TAXON = 392 CHARACTER = 12 TEXT = '43% (flat specimen in dorsal view)';
	TEXT   TAXON = 393 CHARACTER = 12 TEXT = '66% (flat specimen in dorsal view)';
	TEXT   TAXON = 394 CHARACTER = 12 TEXT = '61% (flat specimen in dorsal view)';
	TEXT   TAXON = 395 CHARACTER = 12 TEXT = 46%;
	TEXT   TAXON = 396 CHARACTER = 12 TEXT = '58% (flat specimen in dorsal view)';
	TEXT   TAXON = 397 CHARACTER = 12 TEXT = '40% (flat specimen in dorsal view)';
	TEXT   TAXON = 398 CHARACTER = 12 TEXT = '78% (flat specimen in dorsal view)';
	TEXT   TAXON = 399 CHARACTER = 12 TEXT = '83% (flat specimen in dorsal view)';
	TEXT   TAXON = 400 CHARACTER = 12 TEXT = '43% (flat specimen in dorsal view)';
	TEXT   TAXON = 401 CHARACTER = 12 TEXT = '79% (taken in oblique view)';
	TEXT   TAXON = 402 CHARACTER = 12 TEXT = '67% (taken in oblique view)';
	TEXT   TAXON = 403 CHARACTER = 12 TEXT = '36% (flat specimen in dorsal view )';
	TEXT   TAXON = 404 CHARACTER = 12 TEXT = '51% (flat specimen in dorsal view)';
	TEXT   TAXON = 405 CHARACTER = 12 TEXT = '63% (taken in oblique view)';
	TEXT   TAXON = 406 CHARACTER = 12 TEXT = '67% (taken in oblique view)';
	TEXT   TAXON = 407 CHARACTER = 12 TEXT = '66% (taken in oblique view)';
	TEXT   TAXON = 408 CHARACTER = 12 TEXT = covered_by_skin;
	TEXT   TAXON = 409 CHARACTER = 12 TEXT = '32% (flat specimen in dorsal view)';
	TEXT   TAXON = 410 CHARACTER = 12 TEXT = covered_by_skin;
	TEXT   TAXON = 411 CHARACTER = 12 TEXT = sutures_contradictory;
	TEXT   TAXON = 412 CHARACTER = 12 TEXT = '66% (straight view of flat specimen)';
	TEXT   TAXON = 413 CHARACTER = 12 TEXT = sutures_unclear;
	TEXT   TAXON = 414 CHARACTER = 12 TEXT = sutures_unclear;
	TEXT   TAXON = 415 CHARACTER = 12 TEXT = '70% (flat specimen in dorsal view)';
	TEXT   TAXON = 416 CHARACTER = 12 TEXT = '78% (flat specimen in dorsal view)';
	TEXT   TAXON = 417 CHARACTER = 12 TEXT = '62% (taken in oblique view)';
	TEXT   TAXON = 418 CHARACTER = 12 TEXT = '81% (flat specimen in dorsal view)';
	TEXT   TAXON = 419 CHARACTER = 12 TEXT = 64%;
	TEXT   TAXON = 420 CHARACTER = 12 TEXT = '58% (taken in oblique view)';
	TEXT   TAXON = 421 CHARACTER = 12 TEXT = no_carapace_included;
	TEXT   TAXON = 422 CHARACTER = 12 TEXT = '60% (flat specimen in dorsal view)';
	TEXT   TAXON = 423 CHARACTER = 12 TEXT = no_carapace_included;
	TEXT   TAXON = 424 CHARACTER = 12 TEXT = no_carapace_included;
	TEXT   TAXON = 425 CHARACTER = 12 TEXT = '70% (flat specimen in dorsal view)';
	TEXT   TAXON = 426 CHARACTER = 12 TEXT = no_carapace_included;
	TEXT   TAXON = 427 CHARACTER = 12 TEXT = '74% (flat specimen in dorsal view)';
	TEXT   TAXON = 428 CHARACTER = 12 TEXT = '74% (flat specimen in dorsal view)';
	TEXT   TAXON = 429 CHARACTER = 12 TEXT = no_carapace_included;
	TEXT   TAXON = 430 CHARACTER = 12 TEXT = '81% (taken in oblique view)';
	TEXT   TAXON = 431 CHARACTER = 12 TEXT = '80% (taken in oblique view)';
	TEXT   TAXON = 432 CHARACTER = 12 TEXT = nuchal_not_included;
	TEXT   TAXON = 433 CHARACTER = 12 TEXT = '72% (taken in oblique view)';
	TEXT   TAXON = 434 CHARACTER = 12 TEXT = '80% (taken in oblique view)';
	TEXT   TAXON = 435 CHARACTER = 12 TEXT = '62%  (taken in oblique view)';
	TEXT   TAXON = 436 CHARACTER = 12 TEXT = '83% (taken in oblique view)';
	TEXT   TAXON = 437 CHARACTER = 12 TEXT = '81% (taken in oblique view)';
	TEXT   TAXON = 438 CHARACTER = 12 TEXT = sutures_unclear;
	TEXT   TAXON = 439 CHARACTER = 12 TEXT = 72%;
	TEXT   TAXON = 440 CHARACTER = 12 TEXT = '72% (taken in oblique view)';
	TEXT   TAXON = 441 CHARACTER = 12 TEXT = 73%;
	TEXT   TAXON = 442 CHARACTER = 12 TEXT = 73%;
	TEXT   TAXON = 443 CHARACTER = 12 TEXT = 70%;
	TEXT   TAXON = 444 CHARACTER = 12 TEXT = '67% (taken in oblique view)';
	TEXT   TAXON = 445 CHARACTER = 12 TEXT = '81% (taken from oblique view)';
	TEXT   TAXON = 446 CHARACTER = 12 TEXT = 73%;
	TEXT   TAXON = 447 CHARACTER = 12 TEXT = sutures_not_clear;
	TEXT   TAXON = 448 CHARACTER = 12 TEXT = 'covered by skin^n';
	TEXT   TAXON = 449 CHARACTER = 12 TEXT = '65% (taken from oblique view)';
	TEXT   TAXON = 450 CHARACTER = 12 TEXT = covered_by_skin;
	TEXT   TAXON = 451 CHARACTER = 12 TEXT = '64% (taken from oblique view)';
	TEXT   TAXON = 452 CHARACTER = 12 TEXT = '69% (taken from oblique view)';
	TEXT   TAXON = 453 CHARACTER = 12 TEXT = 71%;
	TEXT   TAXON = 454 CHARACTER = 12 TEXT = '67% (taken from oblique view)';
	TEXT   TAXON = 455 CHARACTER = 12 TEXT = '94% (taken in oblique view)';
	TEXT   TAXON = 456 CHARACTER = 12 TEXT = '112% (taken in oblique view)';
	TEXT   TAXON = 457 CHARACTER = 12 TEXT = '87% (taken in oblique view)';
	TEXT   TAXON = 458 CHARACTER = 12 TEXT = '87% (taken in oblique view)';
	TEXT   TAXON = 459 CHARACTER = 12 TEXT = '74% (taken from oblique view)';
	TEXT   TAXON = 460 CHARACTER = 12 TEXT = '67% (taken in oblique view)';
	TEXT   TAXON = 461 CHARACTER = 12 TEXT = '63% (flat specimen in dorsal view)';
	TEXT   TAXON = 462 CHARACTER = 12 TEXT = '75% (flat specimen in dorsal view)';
	TEXT   TAXON = 463 CHARACTER = 12 TEXT = sutures_not_clear;
	TEXT   TAXON = 464 CHARACTER = 12 TEXT = '92% (oblique view!)';
	TEXT   TAXON = 465 CHARACTER = 12 TEXT = '110% (oblique view)';
	TEXT   TAXON = 466 CHARACTER = 12 TEXT = '66% (taken in oblique view)';
	TEXT   TAXON = 467 CHARACTER = 12 TEXT = damaged_specimen;
	TEXT   TAXON = 468 CHARACTER = 12 TEXT = '78% (taken in oblique view)';
	TEXT   TAXON = 469 CHARACTER = 12 TEXT = disarticulated_specimen;
	TEXT   TAXON = 470 CHARACTER = 12 TEXT = '86% (taken in oblique view)';
	TEXT   TAXON = 471 CHARACTER = 12 TEXT = '67% (taken in oblique view)';
	TEXT   TAXON = 472 CHARACTER = 12 TEXT = '75% (taken in oblique view)';
	TEXT   TAXON = 473 CHARACTER = 12 TEXT = '82% (taken in oblique view)';
	TEXT   TAXON = 474 CHARACTER = 12 TEXT = '80% (taken in oblique view)';
	TEXT   TAXON = 475 CHARACTER = 12 TEXT = '77% (taken in oblique view)';
	TEXT   TAXON = 476 CHARACTER = 12 TEXT = covered_by_skin;
	TEXT   TAXON = 477 CHARACTER = 12 TEXT = '47% (flat specimen in dorsal view)';
	TEXT   TAXON = 478 CHARACTER = 12 TEXT = 71%;
	TEXT   TAXON = 479 CHARACTER = 12 TEXT = '65% (taken from oblique view)';
	TEXT   TAXON = 480 CHARACTER = 12 TEXT = '57% (flat specimen in dorsal view)';
	TEXT   TAXON = 481 CHARACTER = 12 TEXT = seems_disarticulated;
	TEXT   TAXON = 482 CHARACTER = 12 TEXT = '69% (taken from oblique view)';
	TEXT   TAXON = 483 CHARACTER = 12 TEXT = no_carapace;
	TEXT   TAXON = 484 CHARACTER = 12 TEXT = no_carapace;
	TEXT   TAXON = 485 CHARACTER = 12 TEXT = 71%;
	TEXT   TAXON = 486 CHARACTER = 12 TEXT = '87% (taken in oblique view)';
	TEXT   TAXON = 487 CHARACTER = 12 TEXT = covered_by_skin;
	TEXT   TAXON = 488 CHARACTER = 12 TEXT = '64% (taken in oblique view)';
	TEXT   TAXON = 489 CHARACTER = 12 TEXT = '68% (taken in oblique view)';
	TEXT   TAXON = 490 CHARACTER = 12 TEXT = '71% (taken in oblique view)';
	TEXT   TAXON = 491 CHARACTER = 12 TEXT = '71% (taken in oblique view)';
	TEXT   TAXON = 492 CHARACTER = 12 TEXT = '67% (taken from oblique view)';
	TEXT   TAXON = 493 CHARACTER = 12 TEXT = covered_by_skin;
	TEXT   TAXON = 494 CHARACTER = 12 TEXT = '65% (taken from oblique view)';
	TEXT   TAXON = 495 CHARACTER = 12 TEXT = '64% (taken from oblique view)';
	TEXT   TAXON = 496 CHARACTER = 12 TEXT = '71% (taken in oblique view)';
	TEXT   TAXON = 497 CHARACTER = 12 TEXT = '59% (taken in oblique view)';
	TEXT   TAXON = 498 CHARACTER = 12 TEXT = '69% (taken from oblique view)';
	TEXT   TAXON = 499 CHARACTER = 12 TEXT = '70% (taken from oblique view)';
	TEXT   TAXON = 500 CHARACTER = 12 TEXT = '60% (taken from oblique view)';
	TEXT   TAXON = 501 CHARACTER = 12 TEXT = '67% (taken from oblique view)';
	TEXT   TAXON = 502 CHARACTER = 12 TEXT = '60% (taken in oblique view)';
	TEXT   TAXON = 503 CHARACTER = 12 TEXT = '80% (taken from oblique view)';
	TEXT   TAXON = 504 CHARACTER = 12 TEXT = '69% (taken from oblique view)';
	TEXT   TAXON = 505 CHARACTER = 12 TEXT = '60% (taken in oblique view)';
	TEXT   TAXON = 506 CHARACTER = 12 TEXT = no_appropriate_view_available;
	TEXT   TAXON = 507 CHARACTER = 12 TEXT = incomplete_specimen;
	TEXT   TAXON = 508 CHARACTER = 12 TEXT = '64% (taken in oblique view)';
	TEXT   TAXON = 509 CHARACTER = 12 TEXT = '70% (taken in oblique view)';
	TEXT   TAXON = 510 CHARACTER = 12 TEXT = '56% (taken in oblique view)';
	TEXT   TAXON = 511 CHARACTER = 12 TEXT = '59% (taken in oblique view)';
	TEXT   TAXON = 512 CHARACTER = 12 TEXT = '66% (flat specimen in dorsal view)';
	TEXT   TAXON = 513 CHARACTER = 12 TEXT = '71% (flat specimen in dorsal view)';
	TEXT   TAXON = 514 CHARACTER = 12 TEXT = '61% (taken in oblique view)';
	TEXT   TAXON = 515 CHARACTER = 12 TEXT = 68%;
	TEXT   TAXON = 516 CHARACTER = 12 TEXT = '68% (flat specimen in dorsal view)';
	TEXT   TAXON = 517 CHARACTER = 12 TEXT = 70%;
	TEXT   TAXON = 518 CHARACTER = 12 TEXT = '57% (flat specimen in dorsal view)';
	TEXT   TAXON = 519 CHARACTER = 12 TEXT = '93% (flat specimen in dorsal view)';
	TEXT   TAXON = 520 CHARACTER = 12 TEXT = '75% (taken in oblique view)';
	TEXT   TAXON = 521 CHARACTER = 12 TEXT = '70% (flat specimen in dorsal view)';
	TEXT   TAXON = 522 CHARACTER = 12 TEXT = '66% (flat specimen in dorsal view)';
	TEXT   TAXON = 523 CHARACTER = 12 TEXT = '69% (flat specimen in dorsal view)';
	TEXT   TAXON = 524 CHARACTER = 12 TEXT = '60% (flat specimen in dorsal view)';
	TEXT   TAXON = 525 CHARACTER = 12 TEXT = '65% (flat specimen in dorsal view)';
	TEXT   TAXON = 526 CHARACTER = 12 TEXT = '71% (taken in oblique view)';
	TEXT   TAXON = 527 CHARACTER = 12 TEXT = '75% (taken in oblique view)';
	TEXT   TAXON = 528 CHARACTER = 12 TEXT = '58% (flat specimen in dorsal view)';
	TEXT   TAXON = 529 CHARACTER = 12 TEXT = covered_by_skin;
	TEXT   TAXON = 530 CHARACTER = 12 TEXT = '86% (taken in oblique view)';
	TEXT   TAXON = 531 CHARACTER = 12 TEXT = covered_by_skin;
	TEXT   TAXON = 532 CHARACTER = 12 TEXT = specimen_incomplete;
	TEXT   TAXON = 533 CHARACTER = 12 TEXT = '40% (taken in oblique view)';
	TEXT   TAXON = 534 CHARACTER = 12 TEXT = '36% (flat specimen in dorsal view)';
	TEXT   TAXON = 535 CHARACTER = 12 TEXT = no_carapace_included;
	TEXT   TAXON = 536 CHARACTER = 12 TEXT = '44% (flat specimen in dorsal view)';
	TEXT   TAXON = 537 CHARACTER = 12 TEXT = '50% (flat specimen in dorsal view)';
	TEXT   TAXON = 538 CHARACTER = 12 TEXT = '77% (flat specimen in dorsal view)';
	TEXT   TAXON = 539 CHARACTER = 12 TEXT = '55% (flat specimen in dorsal view)';
	TEXT   TAXON = 540 CHARACTER = 12 TEXT = '82% (flat specimen in dorsal view)';
	TEXT   TAXON = 541 CHARACTER = 12 TEXT = '42% (taken in oblique view)';
	TEXT   TAXON = 542 CHARACTER = 12 TEXT = '53% (flat specimen in dorsal view)';
	TEXT   TAXON = 543 CHARACTER = 12 TEXT = '35% (flat specimen in dorsal view)';
	TEXT   TAXON = 544 CHARACTER = 12 TEXT = no_appropriate_view_available;
	TEXT   TAXON = 545 CHARACTER = 12 TEXT = no_appropriate_view_available;
	TEXT   TAXON = 546 CHARACTER = 12 TEXT = '40% (flat specimen in dorsal view)';
	TEXT   TAXON = 547 CHARACTER = 12 TEXT = irregular_specimen;
	TEXT   TAXON = 548 CHARACTER = 12 TEXT = '70% (taken in oblique view)';
	TEXT   TAXON = 549 CHARACTER = 12 TEXT = '76% (crude estimate from oblique view)';
	TEXT   TAXON = 550 CHARACTER = 12 TEXT = covered_by_skin;
	TEXT   TAXON = 551 CHARACTER = 12 TEXT = no_carapace_included;
	TEXT   TAXON = 552 CHARACTER = 12 TEXT = no_carapace_included;
	TEXT   TAXON = 553 CHARACTER = 12 TEXT = '70% (taken from oblique view)';
	TEXT   TAXON = 554 CHARACTER = 12 TEXT = '78% (flat specimen in dorsal view)';
	TEXT   TAXON = 555 CHARACTER = 12 TEXT = '75% (flat specimen in dorsal view)';
	TEXT   TAXON = 556 CHARACTER = 12 TEXT = '63% (flat specimen in dorsal view)';
	TEXT   TAXON = 557 CHARACTER = 12 TEXT = '55% (flat specimen in dorsal view)';
	TEXT   TAXON = 558 CHARACTER = 12 TEXT = no_callosity;
	TEXT   TAXON = 559 CHARACTER = 12 TEXT = '65% (flat specimen in dorsal view)';
	TEXT   TAXON = 560 CHARACTER = 12 TEXT = '54% (taken in oblique view)';
	TEXT   TAXON = 561 CHARACTER = 12 TEXT = '50% (taken in oblique view)';
	TEXT   TAXON = 562 CHARACTER = 12 TEXT = '62% (flat specimen in dorsal view)';
	TEXT   TAXON = 563 CHARACTER = 12 TEXT = disarticulated_specimen;
	TEXT   TAXON = 564 CHARACTER = 12 TEXT = '80% (taken in oblique view)';
	TEXT   TAXON = 565 CHARACTER = 12 TEXT = damaged_specimen;
	TEXT   TAXON = 566 CHARACTER = 12 TEXT = '51% (flat specimen in dorsal view)';
	TEXT   TAXON = 567 CHARACTER = 12 TEXT = '55% (flat specimen in dorsal view)';
	TEXT   TAXON = 568 CHARACTER = 12 TEXT = '55% (flat specimen in dorsal view)';
	TEXT   TAXON = 569 CHARACTER = 12 TEXT = '69% (flat specimen in dorsal view)';
	TEXT   TAXON = 570 CHARACTER = 12 TEXT = '48% (flat specimen in dorsal view)';
	TEXT   TAXON = 571 CHARACTER = 12 TEXT = '49% (flat specimen in dorsal view)';
	TEXT   TAXON = 572 CHARACTER = 12 TEXT = '77% (flat specimen in dorsal view)';
	TEXT   TAXON = 573 CHARACTER = 12 TEXT = '106% (flat specimen in dorsal view)';
	TEXT   TAXON = 574 CHARACTER = 12 TEXT = covered_by_skin;
	TEXT   TAXON = 575 CHARACTER = 12 TEXT = covered_by_skin;
	TEXT   TAXON = 576 CHARACTER = 12 TEXT = covered_by_skin;
	TEXT   TAXON = 577 CHARACTER = 12 TEXT = '74% (taken in oblique view)';
	TEXT   TAXON = 578 CHARACTER = 12 TEXT = 66%;
	TEXT   TAXON = 579 CHARACTER = 12 TEXT = covered_by_skin;
	TEXT   TAXON = 580 CHARACTER = 12 TEXT = covered_by_skin;
	TEXT   TAXON = 581 CHARACTER = 12 TEXT = covered_by_skin;
	TEXT   TAXON = 582 CHARACTER = 12 TEXT = '87% (taken in oblique view)';
	TEXT   TAXON = 583 CHARACTER = 12 TEXT = covered_by_skin;
	TEXT   TAXON = 584 CHARACTER = 12 TEXT = '83% (taken in oblique view)';
	TEXT   TAXON = 585 CHARACTER = 12 TEXT = '77% (flat specimen in dorsal view) ';
	TEXT   TAXON = 586 CHARACTER = 12 TEXT = '86% (taken in oblique view)';
	TEXT   TAXON = 587 CHARACTER = 12 TEXT = '82%, straight view';
	TEXT   TAXON = 588 CHARACTER = 12 TEXT = 92%;
	TEXT   TAXON = 589 CHARACTER = 12 TEXT = 95%;
	TEXT   TAXON = 590 CHARACTER = 12 TEXT = no_nuchal_included;
	TEXT   TAXON = 591 CHARACTER = 12 TEXT = '72% (flat specimen in dorsal view)';

	TEXT   TAXON = 63 CHARACTER = 13 TEXT = nuchal_not_photographed;
	TEXT   TAXON = 105 CHARACTER = 13 TEXT = no_carapace;
	TEXT   TAXON = 108 CHARACTER = 13 TEXT = no_carapace;
	TEXT   TAXON = 133 CHARACTER = 13 TEXT = excluding_prenuchal;
	TEXT   TAXON = 156 CHARACTER = 13 TEXT = nuchal_not_preserved;
	TEXT   TAXON = 159 CHARACTER = 13 TEXT = nuchal_margin_damaged;
	TEXT   TAXON = 160 CHARACTER = 13 TEXT = carapace_not_included;
	TEXT   TAXON = 163 CHARACTER = 13 TEXT = 'actually absent, as prenuchal sutured to specimen';
	TEXT   TAXON = 167 CHARACTER = 13 TEXT = no_carapace;
	TEXT   TAXON = 200 CHARACTER = 13 TEXT = nuchal_not_included;
	TEXT   TAXON = 210 CHARACTER = 13 TEXT = nuchal_not_included;
	TEXT   TAXON = 224 CHARACTER = 13 TEXT = nuchal_not_included;
	TEXT   TAXON = 269 CHARACTER = 13 TEXT = no_carapace;
	TEXT   TAXON = 270 CHARACTER = 13 TEXT = no_carapace;
	TEXT   TAXON = 271 CHARACTER = 13 TEXT = no_carapace;
	TEXT   TAXON = 272 CHARACTER = 13 TEXT = no_carapace;
	TEXT   TAXON = 273 CHARACTER = 13 TEXT = no_carapace;
	TEXT   TAXON = 274 CHARACTER = 13 TEXT = no_carapace;
	TEXT   TAXON = 275 CHARACTER = 13 TEXT = no_carapace;
	TEXT   TAXON = 276 CHARACTER = 13 TEXT = no_carapace;
	TEXT   TAXON = 278 CHARACTER = 13 TEXT = no_carapace;
	TEXT   TAXON = 279 CHARACTER = 13 TEXT = no_carapace;
	TEXT   TAXON = 280 CHARACTER = 13 TEXT = no_carapace;
	TEXT   TAXON = 281 CHARACTER = 13 TEXT = no_carapace;
	TEXT   TAXON = 282 CHARACTER = 13 TEXT = no_carapace;
	TEXT   TAXON = 283 CHARACTER = 13 TEXT = no_carapace;
	TEXT   TAXON = 284 CHARACTER = 13 TEXT = no_carapace;
	TEXT   TAXON = 286 CHARACTER = 13 TEXT = no_carapace;
	TEXT   TAXON = 297 CHARACTER = 13 TEXT = nuchal_not_preserved;
	TEXT   TAXON = 325 CHARACTER = 13 TEXT = no_carapace;
	TEXT   TAXON = 329 CHARACTER = 13 TEXT = no_carapace;
	TEXT   TAXON = 337 CHARACTER = 13 TEXT = no_carapace;
	TEXT   TAXON = 352 CHARACTER = 13 TEXT = nuchal_not_preserved;
	TEXT   TAXON = 353 CHARACTER = 13 TEXT = nuchal_not_preserved;
	TEXT   TAXON = 369 CHARACTER = 13 TEXT = no_carapace_included;
	TEXT   TAXON = 421 CHARACTER = 13 TEXT = no_carapace;
	TEXT   TAXON = 423 CHARACTER = 13 TEXT = no_carapace_included;
	TEXT   TAXON = 424 CHARACTER = 13 TEXT = no_carapace_included;
	TEXT   TAXON = 426 CHARACTER = 13 TEXT = no_carapace_included;
	TEXT   TAXON = 429 CHARACTER = 13 TEXT = no_carapace_included;
	TEXT   TAXON = 483 CHARACTER = 13 TEXT = no_carapace;
	TEXT   TAXON = 484 CHARACTER = 13 TEXT = no_carapace;
	TEXT   TAXON = 535 CHARACTER = 13 TEXT = no_carapace;
	TEXT   TAXON = 551 CHARACTER = 13 TEXT = no_carapace;
	TEXT   TAXON = 552 CHARACTER = 13 TEXT = no_carapace;
	TEXT   TAXON = 590 CHARACTER = 13 TEXT = nuchal_not_preserved;

	TEXT   TAXON = 63 CHARACTER = 17 TEXT = 'inferred from contact^n';
	TEXT   TAXON = 91 CHARACTER = 17 TEXT = '56% (not from oblique view)';
	TEXT   TAXON = 105 CHARACTER = 17 TEXT = no_carapace;
	TEXT   TAXON = 108 CHARACTER = 17 TEXT = no_carapace;
	TEXT   TAXON = 160 CHARACTER = 17 TEXT = no_carapace_included;
	TEXT   TAXON = 167 CHARACTER = 17 TEXT = no_carapace_included;
	TEXT   TAXON = 187 CHARACTER = 17 TEXT = tiny_foramina_left_over_in_this_juvenile_specimen;
	TEXT   TAXON = 200 CHARACTER = 17 TEXT = nuchal_not_included;
	TEXT   TAXON = 210 CHARACTER = 17 TEXT = no_nuchal_included;
	TEXT   TAXON = 233 CHARACTER = 17 TEXT = too_scoliotic_to_be_meaningful;
	TEXT   TAXON = 266 CHARACTER = 17 TEXT = covered_by_skin;
	TEXT   TAXON = 269 CHARACTER = 17 TEXT = no_carapace_included;
	TEXT   TAXON = 270 CHARACTER = 17 TEXT = no_carapace_included;
	TEXT   TAXON = 271 CHARACTER = 17 TEXT = no_carapace_included;
	TEXT   TAXON = 272 CHARACTER = 17 TEXT = no_carapace_included;
	TEXT   TAXON = 273 CHARACTER = 17 TEXT = no_carapace_included;
	TEXT   TAXON = 274 CHARACTER = 17 TEXT = no_carapace_included;
	TEXT   TAXON = 275 CHARACTER = 17 TEXT = no_carapace_included;
	TEXT   TAXON = 276 CHARACTER = 17 TEXT = no_carapace_included;
	TEXT   TAXON = 278 CHARACTER = 17 TEXT = no_carapace_included;
	TEXT   TAXON = 279 CHARACTER = 17 TEXT = no_carapace_included;
	TEXT   TAXON = 280 CHARACTER = 17 TEXT = no_carapace_included;
	TEXT   TAXON = 281 CHARACTER = 17 TEXT = no_carapace_included;
	TEXT   TAXON = 282 CHARACTER = 17 TEXT = no_carapace_included;
	TEXT   TAXON = 283 CHARACTER = 17 TEXT = no_carapace_included;
	TEXT   TAXON = 284 CHARACTER = 17 TEXT = no_carapace_included;
	TEXT   TAXON = 286 CHARACTER = 17 TEXT = no_carapace_included;
	TEXT   TAXON = 297 CHARACTER = 17 TEXT = nuchal_not_preserved;
	TEXT   TAXON = 304 CHARACTER = 17 TEXT = 'no callosity^n';
	TEXT   TAXON = 317 CHARACTER = 17 TEXT = small_fontanelle_on_left_side;
	TEXT   TAXON = 319 CHARACTER = 17 TEXT = '-';
	TEXT   TAXON = 325 CHARACTER = 17 TEXT = no_carapace_available;
	TEXT   TAXON = 329 CHARACTER = 17 TEXT = carapace_not_included;
	TEXT   TAXON = 336 CHARACTER = 17 TEXT = fontanelle_on_left_side;
	TEXT   TAXON = 337 CHARACTER = 17 TEXT = carapace_not_included;
	TEXT   TAXON = 352 CHARACTER = 17 TEXT = no_carapace_included;
	TEXT   TAXON = 353 CHARACTER = 17 TEXT = nuchal_not_included;
	TEXT   TAXON = 367 CHARACTER = 17 TEXT = fontanelle_left_on_right_side;
	TEXT   TAXON = 369 CHARACTER = 17 TEXT = no_carapace_included;
	TEXT   TAXON = 386 CHARACTER = 17 TEXT = specimen_damaged;
	TEXT   TAXON = 395 CHARACTER = 17 TEXT = remnant_fontanelle_on_right_side;
	TEXT   TAXON = 421 CHARACTER = 17 TEXT = no_carapace_included;
	TEXT   TAXON = 423 CHARACTER = 17 TEXT = no_carapace_included;
	TEXT   TAXON = 424 CHARACTER = 17 TEXT = no_carapace_included;
	TEXT   TAXON = 426 CHARACTER = 17 TEXT = no_carapace_included;
	TEXT   TAXON = 429 CHARACTER = 17 TEXT = no_carapace_included;
	TEXT   TAXON = 432 CHARACTER = 17 TEXT = nuchal_not_included;
	TEXT   TAXON = 467 CHARACTER = 17 TEXT = not_clear;
	TEXT   TAXON = 479 CHARACTER = 17 TEXT = very_small_fontanelles_present;
	TEXT   TAXON = 481 CHARACTER = 17 TEXT = seems_disarticulated;
	TEXT   TAXON = 483 CHARACTER = 17 TEXT = no_carapace;
	TEXT   TAXON = 484 CHARACTER = 17 TEXT = no_carapace;
	TEXT   TAXON = 487 CHARACTER = 17 TEXT = covered_by_skin;
	TEXT   TAXON = 498 CHARACTER = 17 TEXT = 'asymmetric, very small foramen on one side';
	TEXT   TAXON = 502 CHARACTER = 17 TEXT = 'asymmetric,  small foramen on right side';
	TEXT   TAXON = 503 CHARACTER = 17 TEXT = 'asymmetric, very small foramen on one side';
	TEXT   TAXON = 535 CHARACTER = 17 TEXT = no_carapace_included;
	TEXT   TAXON = 539 CHARACTER = 17 TEXT = remnant_fontanelle_on_left_side;
	TEXT   TAXON = 545 CHARACTER = 17 TEXT = no_appropriate_view_available;
	TEXT   TAXON = 550 CHARACTER = 17 TEXT = covered_by_skin;
	TEXT   TAXON = 551 CHARACTER = 17 TEXT = no_carapace_included;
	TEXT   TAXON = 552 CHARACTER = 17 TEXT = no_carapace_included;

	TEXT   TAXON = 11 CHARACTER = 19 TEXT = 'NMW 1454, largest individual with fontanelles, 47% of adult size^nFMNH 11088, smallest individual without fontanelles, 31% of adult size^n';

	TEXT   TAXON = 1 CHARACTER = 20 TEXT = '50%, but damaged';
	TEXT   TAXON = 2 CHARACTER = 20 TEXT = 'same at width of nuchal callosity: ca. 23%; ';
	TEXT   TAXON = 3 CHARACTER = 20 TEXT = 'same at width of nuchal callosity:  ca. 39%';
	TEXT   TAXON = 62 CHARACTER = 20 TEXT = '44% (coarse estimate, as the ribs are missing)';
	TEXT   TAXON = 63 CHARACTER = 20 TEXT = nuchal_not_included_in_photographs;
	TEXT   TAXON = 64 CHARACTER = 20 TEXT = 43%;
	TEXT   TAXON = 65 CHARACTER = 20 TEXT = 38%;
	TEXT   TAXON = 66 CHARACTER = 20 TEXT = 37%;
	TEXT   TAXON = 67 CHARACTER = 20 TEXT = 37%;
	TEXT   TAXON = 68 CHARACTER = 20 TEXT = 38%;
	TEXT   TAXON = 69 CHARACTER = 20 TEXT = outline_of_nuchal_not_clear;
	TEXT   TAXON = 70 CHARACTER = 20 TEXT = outline_of_nuchal_not_clear;
	TEXT   TAXON = 71 CHARACTER = 20 TEXT = 38%;
	TEXT   TAXON = 72 CHARACTER = 20 TEXT = no_visceral_view_available;
	TEXT   TAXON = 73 CHARACTER = 20 TEXT = 42%;
	TEXT   TAXON = 74 CHARACTER = 20 TEXT = 40%;
	TEXT   TAXON = 75 CHARACTER = 20 TEXT = 41%;
	TEXT   TAXON = 76 CHARACTER = 20 TEXT = 45%;
	TEXT   TAXON = 77 CHARACTER = 20 TEXT = 39%;
	TEXT   TAXON = 78 CHARACTER = 20 TEXT = nuchal_covered_from_view;
	TEXT   TAXON = 79 CHARACTER = 20 TEXT = 42%;
	TEXT   TAXON = 80 CHARACTER = 20 TEXT = 46%;
	TEXT   TAXON = 81 CHARACTER = 20 TEXT = 42%;
	TEXT   TAXON = 82 CHARACTER = 20 TEXT = 46%;
	TEXT   TAXON = 83 CHARACTER = 20 TEXT = 'ribs damaged, not clear';
	TEXT   TAXON = 84 CHARACTER = 20 TEXT = '40% (though lateral processes damaged)';
	TEXT   TAXON = 85 CHARACTER = 20 TEXT = no_ventral_view_available;
	TEXT   TAXON = 86 CHARACTER = 20 TEXT = 40%;
	TEXT   TAXON = 87 CHARACTER = 20 TEXT = 40%;
	TEXT   TAXON = 88 CHARACTER = 20 TEXT = 41%;
	TEXT   TAXON = 89 CHARACTER = 20 TEXT = '47%	';
	TEXT   TAXON = 90 CHARACTER = 20 TEXT = '41%	';
	TEXT   TAXON = 91 CHARACTER = 20 TEXT = 42%;
	TEXT   TAXON = 92 CHARACTER = 20 TEXT = 41%;
	TEXT   TAXON = 93 CHARACTER = 20 TEXT = 44%;
	TEXT   TAXON = 94 CHARACTER = 20 TEXT = ribs_damaged;
	TEXT   TAXON = 95 CHARACTER = 20 TEXT = 43%;
	TEXT   TAXON = 96 CHARACTER = 20 TEXT = 43%;
	TEXT   TAXON = 97 CHARACTER = 20 TEXT = 44%;
	TEXT   TAXON = 98 CHARACTER = 20 TEXT = 43%;
	TEXT   TAXON = 99 CHARACTER = 20 TEXT = 48%;
	TEXT   TAXON = 100 CHARACTER = 20 TEXT = specimen_disarticulated;
	TEXT   TAXON = 101 CHARACTER = 20 TEXT = 50%;
	TEXT   TAXON = 102 CHARACTER = 20 TEXT = 47%;
	TEXT   TAXON = 103 CHARACTER = 20 TEXT = 44%_;
	TEXT   TAXON = 104 CHARACTER = 20 TEXT = 44%;
	TEXT   TAXON = 105 CHARACTER = 20 TEXT = no_carapace;
	TEXT   TAXON = 106 CHARACTER = 20 TEXT = 45%;
	TEXT   TAXON = 107 CHARACTER = 20 TEXT = 57%;
	TEXT   TAXON = 108 CHARACTER = 20 TEXT = no_carapace;
	TEXT   TAXON = 109 CHARACTER = 20 TEXT = 55%;
	TEXT   TAXON = 110 CHARACTER = 20 TEXT = 56%;
	TEXT   TAXON = 111 CHARACTER = 20 TEXT = 57_percent;
	TEXT   TAXON = 112 CHARACTER = 20 TEXT = 61_%;
	TEXT   TAXON = 113 CHARACTER = 20 TEXT = covered_by_tissue;
	TEXT   TAXON = 114 CHARACTER = 20 TEXT = covered_by_skin;
	TEXT   TAXON = 115 CHARACTER = 20 TEXT = 53%;
	TEXT   TAXON = 116 CHARACTER = 20 TEXT = covered_by_tissue;
	TEXT   TAXON = 117 CHARACTER = 20 TEXT = 52%;
	TEXT   TAXON = 118 CHARACTER = 20 TEXT = 49%;
	TEXT   TAXON = 119 CHARACTER = 20 TEXT = 58%_;
	TEXT   TAXON = 120 CHARACTER = 20 TEXT = 56%;
	TEXT   TAXON = 121 CHARACTER = 20 TEXT = 55%;
	TEXT   TAXON = 122 CHARACTER = 20 TEXT = no_appropriate_view_available;
	TEXT   TAXON = 123 CHARACTER = 20 TEXT = no_appropriate_view_available;
	TEXT   TAXON = 124 CHARACTER = 20 TEXT = 53%;
	TEXT   TAXON = 125 CHARACTER = 20 TEXT = no_appropriate_view_available;
	TEXT   TAXON = 126 CHARACTER = 20 TEXT = 44%;
	TEXT   TAXON = 127 CHARACTER = 20 TEXT = 48%_;
	TEXT   TAXON = 128 CHARACTER = 20 TEXT = '47% (taken in dorsal view)';
	TEXT   TAXON = 129 CHARACTER = 20 TEXT = no_appropriate_view_available;
	TEXT   TAXON = 130 CHARACTER = 20 TEXT = no_appropriate_view_available;
	TEXT   TAXON = 131 CHARACTER = 20 TEXT = 50%;
	TEXT   TAXON = 132 CHARACTER = 20 TEXT = 47%;
	TEXT   TAXON = 133 CHARACTER = 20 TEXT = 41%;
	TEXT   TAXON = 134 CHARACTER = 20 TEXT = no_appropriate_view_available;
	TEXT   TAXON = 135 CHARACTER = 20 TEXT = 37%;
	TEXT   TAXON = 136 CHARACTER = 20 TEXT = no_appropriate_view_available;
	TEXT   TAXON = 137 CHARACTER = 20 TEXT = no_appropriate_view_availableno_appropriate_view_available;
	TEXT   TAXON = 138 CHARACTER = 20 TEXT = no_appropriate_view_available;
	TEXT   TAXON = 139 CHARACTER = 20 TEXT = no_appropriate_view_available;
	TEXT   TAXON = 140 CHARACTER = 20 TEXT = no_appropriate_view_available;
	TEXT   TAXON = 141 CHARACTER = 20 TEXT = 37%;
	TEXT   TAXON = 142 CHARACTER = 20 TEXT = no_appropriate_view_available;
	TEXT   TAXON = 143 CHARACTER = 20 TEXT = 44%;
	TEXT   TAXON = 144 CHARACTER = 20 TEXT = no_appropriate_view_available;
	TEXT   TAXON = 145 CHARACTER = 20 TEXT = 43%_;
	TEXT   TAXON = 146 CHARACTER = 20 TEXT = 38%;
	TEXT   TAXON = 147 CHARACTER = 20 TEXT = no_appropriate_view_available;
	TEXT   TAXON = 148 CHARACTER = 20 TEXT = specimen_incomplete;
	TEXT   TAXON = 149 CHARACTER = 20 TEXT = 38%;
	TEXT   TAXON = 150 CHARACTER = 20 TEXT = 39%;
	TEXT   TAXON = 151 CHARACTER = 20 TEXT = no_appropriate_view_available;
	TEXT   TAXON = 152 CHARACTER = 20 TEXT = no_appropriate_view_available;
	TEXT   TAXON = 153 CHARACTER = 20 TEXT = 42%_;
	TEXT   TAXON = 154 CHARACTER = 20 TEXT = 38%;
	TEXT   TAXON = 155 CHARACTER = 20 TEXT = 41%;
	TEXT   TAXON = 156 CHARACTER = 20 TEXT = specimen_incomplete;
	TEXT   TAXON = 157 CHARACTER = 20 TEXT = ribs_damaged;
	TEXT   TAXON = 158 CHARACTER = 20 TEXT = ribs_damaged;
	TEXT   TAXON = 159 CHARACTER = 20 TEXT = no_appropriate_view_available;
	TEXT   TAXON = 160 CHARACTER = 20 TEXT = no_carapace_included;
	TEXT   TAXON = 161 CHARACTER = 20 TEXT = specimen_damaged;
	TEXT   TAXON = 162 CHARACTER = 20 TEXT = no_appropriate_view_available;
	TEXT   TAXON = 163 CHARACTER = 20 TEXT = no_appropriate_view_available;
	TEXT   TAXON = 164 CHARACTER = 20 TEXT = no_appropriate_view_available;
	TEXT   TAXON = 165 CHARACTER = 20 TEXT = covered_by_tissue;
	TEXT   TAXON = 166 CHARACTER = 20 TEXT = covered_with_tissue;
	TEXT   TAXON = 167 CHARACTER = 20 TEXT = no_carapace_included;
	TEXT   TAXON = 168 CHARACTER = 20 TEXT = no_appropriate_view_available;
	TEXT   TAXON = 169 CHARACTER = 20 TEXT = no_appropriate_view_available;
	TEXT   TAXON = 170 CHARACTER = 20 TEXT = no_appropriate_view_available;
	TEXT   TAXON = 171 CHARACTER = 20 TEXT = no_appropriate_view_available;
	TEXT   TAXON = 172 CHARACTER = 20 TEXT = 'specimen disarticulated	';
	TEXT   TAXON = 173 CHARACTER = 20 TEXT = ?;
	TEXT   TAXON = 174 CHARACTER = 20 TEXT = no_appropriate_view_available;
	TEXT   TAXON = 175 CHARACTER = 20 TEXT = 45%;
	TEXT   TAXON = 176 CHARACTER = 20 TEXT = 41%;
	TEXT   TAXON = 177 CHARACTER = 20 TEXT = 40%;
	TEXT   TAXON = 178 CHARACTER = 20 TEXT = '33%^n';
	TEXT   TAXON = 179 CHARACTER = 20 TEXT = 'specimen disarticulated	';
	TEXT   TAXON = 180 CHARACTER = 20 TEXT = covered_by_tissue;
	TEXT   TAXON = 181 CHARACTER = 20 TEXT = 52%;
	TEXT   TAXON = 182 CHARACTER = 20 TEXT = 51%;
	TEXT   TAXON = 183 CHARACTER = 20 TEXT = no_appropriate_view_available;
	TEXT   TAXON = 184 CHARACTER = 20 TEXT = disarticulated_specimen;
	TEXT   TAXON = 185 CHARACTER = 20 TEXT = no_appropriate_view_available;
	TEXT   TAXON = 186 CHARACTER = 20 TEXT = no_appropriate_view_available;
	TEXT   TAXON = 187 CHARACTER = 20 TEXT = 52%;
	TEXT   TAXON = 188 CHARACTER = 20 TEXT = 54%;
	TEXT   TAXON = 189 CHARACTER = 20 TEXT = 52%;
	TEXT   TAXON = 190 CHARACTER = 20 TEXT = ca._51%;
	TEXT   TAXON = 191 CHARACTER = 20 TEXT = ca._50%;
	TEXT   TAXON = 192 CHARACTER = 20 TEXT = 55%;
	TEXT   TAXON = 193 CHARACTER = 20 TEXT = covered_by_skin;
	TEXT   TAXON = 194 CHARACTER = 20 TEXT = 53%;
	TEXT   TAXON = 195 CHARACTER = 20 TEXT = 56%;
	TEXT   TAXON = 196 CHARACTER = 20 TEXT = 55%;
	TEXT   TAXON = 197 CHARACTER = 20 TEXT = 54%;
	TEXT   TAXON = 198 CHARACTER = 20 TEXT = 55%;
	TEXT   TAXON = 199 CHARACTER = 20 TEXT = 55%;
	TEXT   TAXON = 200 CHARACTER = 20 TEXT = no_nuchal_included;
	TEXT   TAXON = 201 CHARACTER = 20 TEXT = 58%;
	TEXT   TAXON = 202 CHARACTER = 20 TEXT = nuchal_damaged;
	TEXT   TAXON = 203 CHARACTER = 20 TEXT = 60%;
	TEXT   TAXON = 204 CHARACTER = 20 TEXT = 54%_;
	TEXT   TAXON = 205 CHARACTER = 20 TEXT = 54%;
	TEXT   TAXON = 206 CHARACTER = 20 TEXT = 55%;
	TEXT   TAXON = 207 CHARACTER = 20 TEXT = 57%;
	TEXT   TAXON = 208 CHARACTER = 20 TEXT = 55%;
	TEXT   TAXON = 209 CHARACTER = 20 TEXT = 53%;
	TEXT   TAXON = 210 CHARACTER = 20 TEXT = no_nuchal_included;
	TEXT   TAXON = 211 CHARACTER = 20 TEXT = 56%;
	TEXT   TAXON = 212 CHARACTER = 20 TEXT = 56%;
	TEXT   TAXON = 213 CHARACTER = 20 TEXT = 56%;
	TEXT   TAXON = 214 CHARACTER = 20 TEXT = 61%;
	TEXT   TAXON = 215 CHARACTER = 20 TEXT = nuchal_damaged;
	TEXT   TAXON = 216 CHARACTER = 20 TEXT = nuchal_damaged;
	TEXT   TAXON = 217 CHARACTER = 20 TEXT = 56%;
	TEXT   TAXON = 218 CHARACTER = 20 TEXT = 51%;
	TEXT   TAXON = 219 CHARACTER = 20 TEXT = 53%;
	TEXT   TAXON = 220 CHARACTER = 20 TEXT = 54%;
	TEXT   TAXON = 221 CHARACTER = 20 TEXT = 60%;
	TEXT   TAXON = 222 CHARACTER = 20 TEXT = 54%;
	TEXT   TAXON = 223 CHARACTER = 20 TEXT = 56%;
	TEXT   TAXON = 224 CHARACTER = 20 TEXT = nuchal_absent;
	TEXT   TAXON = 225 CHARACTER = 20 TEXT = 54%;
	TEXT   TAXON = 226 CHARACTER = 20 TEXT = 55%;
	TEXT   TAXON = 227 CHARACTER = 20 TEXT = 56%;
	TEXT   TAXON = 228 CHARACTER = 20 TEXT = 54%;
	TEXT   TAXON = 229 CHARACTER = 20 TEXT = 55%;
	TEXT   TAXON = 230 CHARACTER = 20 TEXT = 58%;
	TEXT   TAXON = 231 CHARACTER = 20 TEXT = 58%;
	TEXT   TAXON = 232 CHARACTER = 20 TEXT = covered_by_tissue;
	TEXT   TAXON = 233 CHARACTER = 20 TEXT = 55%;
	TEXT   TAXON = 234 CHARACTER = 20 TEXT = 52%;
	TEXT   TAXON = 235 CHARACTER = 20 TEXT = 54%;
	TEXT   TAXON = 236 CHARACTER = 20 TEXT = 54%;
	TEXT   TAXON = 237 CHARACTER = 20 TEXT = 62%;
	TEXT   TAXON = 238 CHARACTER = 20 TEXT = 58%;
	TEXT   TAXON = 239 CHARACTER = 20 TEXT = 55%;
	TEXT   TAXON = 240 CHARACTER = 20 TEXT = 55%;
	TEXT   TAXON = 241 CHARACTER = 20 TEXT = 53%;
	TEXT   TAXON = 242 CHARACTER = 20 TEXT = 56%;
	TEXT   TAXON = 243 CHARACTER = 20 TEXT = 55%;
	TEXT   TAXON = 244 CHARACTER = 20 TEXT = 50%;
	TEXT   TAXON = 245 CHARACTER = 20 TEXT = 52%;
	TEXT   TAXON = 246 CHARACTER = 20 TEXT = 55%;
	TEXT   TAXON = 247 CHARACTER = 20 TEXT = 56%;
	TEXT   TAXON = 248 CHARACTER = 20 TEXT = 59%;
	TEXT   TAXON = 249 CHARACTER = 20 TEXT = 54%;
	TEXT   TAXON = 250 CHARACTER = 20 TEXT = 54%;
	TEXT   TAXON = 251 CHARACTER = 20 TEXT = 60%;
	TEXT   TAXON = 252 CHARACTER = 20 TEXT = 55%;
	TEXT   TAXON = 253 CHARACTER = 20 TEXT = 55%;
	TEXT   TAXON = 254 CHARACTER = 20 TEXT = 54%;
	TEXT   TAXON = 255 CHARACTER = 20 TEXT = 61%;
	TEXT   TAXON = 256 CHARACTER = 20 TEXT = 57%;
	TEXT   TAXON = 257 CHARACTER = 20 TEXT = 55%;
	TEXT   TAXON = 258 CHARACTER = 20 TEXT = 58%;
	TEXT   TAXON = 259 CHARACTER = 20 TEXT = 55%;
	TEXT   TAXON = 260 CHARACTER = 20 TEXT = 56%;
	TEXT   TAXON = 261 CHARACTER = 20 TEXT = 55%;
	TEXT   TAXON = 262 CHARACTER = 20 TEXT = 55%;
	TEXT   TAXON = 263 CHARACTER = 20 TEXT = 55%;
	TEXT   TAXON = 264 CHARACTER = 20 TEXT = 54%;
	TEXT   TAXON = 265 CHARACTER = 20 TEXT = 56%;
	TEXT   TAXON = 266 CHARACTER = 20 TEXT = specimen_incomplete;
	TEXT   TAXON = 267 CHARACTER = 20 TEXT = 54%;
	TEXT   TAXON = 268 CHARACTER = 20 TEXT = 57%;
	TEXT   TAXON = 269 CHARACTER = 20 TEXT = no_carapace_included;
	TEXT   TAXON = 270 CHARACTER = 20 TEXT = no_carapace_included;
	TEXT   TAXON = 271 CHARACTER = 20 TEXT = no_carapace_included;
	TEXT   TAXON = 272 CHARACTER = 20 TEXT = no_carapace_included;
	TEXT   TAXON = 273 CHARACTER = 20 TEXT = no_carapace_included;
	TEXT   TAXON = 274 CHARACTER = 20 TEXT = no_carapace_included;
	TEXT   TAXON = 275 CHARACTER = 20 TEXT = no_carapace_included;
	TEXT   TAXON = 276 CHARACTER = 20 TEXT = no_carapace_included;
	TEXT   TAXON = 277 CHARACTER = 20 TEXT = specimen_disarticulated;
	TEXT   TAXON = 278 CHARACTER = 20 TEXT = no_carapace_included;
	TEXT   TAXON = 279 CHARACTER = 20 TEXT = no_carapace_included;
	TEXT   TAXON = 280 CHARACTER = 20 TEXT = no_carapace_included;
	TEXT   TAXON = 281 CHARACTER = 20 TEXT = no_carapace_included;
	TEXT   TAXON = 282 CHARACTER = 20 TEXT = no_carapace_included;
	TEXT   TAXON = 283 CHARACTER = 20 TEXT = no_carapace_included;
	TEXT   TAXON = 284 CHARACTER = 20 TEXT = no_carapace_included;
	TEXT   TAXON = 285 CHARACTER = 20 TEXT = covered_by_tissue;
	TEXT   TAXON = 286 CHARACTER = 20 TEXT = no_carapace_included;
	TEXT   TAXON = 287 CHARACTER = 20 TEXT = no_appropriate_view_available;
	TEXT   TAXON = 288 CHARACTER = 20 TEXT = 52%;
	TEXT   TAXON = 289 CHARACTER = 20 TEXT = 52%;
	TEXT   TAXON = 290 CHARACTER = 20 TEXT = 58%;
	TEXT   TAXON = 291 CHARACTER = 20 TEXT = no_appropriate_view_available;
	TEXT   TAXON = 292 CHARACTER = 20 TEXT = 53%;
	TEXT   TAXON = 293 CHARACTER = 20 TEXT = 56%;
	TEXT   TAXON = 294 CHARACTER = 20 TEXT = no_appropriate_view_available;
	TEXT   TAXON = 295 CHARACTER = 20 TEXT = covered_by_tissue;
	TEXT   TAXON = 296 CHARACTER = 20 TEXT = nuchal_damaged;
	TEXT   TAXON = 297 CHARACTER = 20 TEXT = nuchal_not_preserved;
	TEXT   TAXON = 298 CHARACTER = 20 TEXT = 48%;
	TEXT   TAXON = 299 CHARACTER = 20 TEXT = 50%;
	TEXT   TAXON = 300 CHARACTER = 20 TEXT = no_appropriate_view_available;
	TEXT   TAXON = 301 CHARACTER = 20 TEXT = 49%;
	TEXT   TAXON = 302 CHARACTER = 20 TEXT = 55%;
	TEXT   TAXON = 303 CHARACTER = 20 TEXT = 48%;
	TEXT   TAXON = 304 CHARACTER = 20 TEXT = 50%;
	TEXT   TAXON = 305 CHARACTER = 20 TEXT = 52%;
	TEXT   TAXON = 306 CHARACTER = 20 TEXT = no_appropriate_view_available;
	TEXT   TAXON = 307 CHARACTER = 20 TEXT = 54%;
	TEXT   TAXON = 308 CHARACTER = 20 TEXT = 52%;
	TEXT   TAXON = 309 CHARACTER = 20 TEXT = 52%;
	TEXT   TAXON = 310 CHARACTER = 20 TEXT = specimen_disarticulated;
	TEXT   TAXON = 311 CHARACTER = 20 TEXT = 55%;
	TEXT   TAXON = 312 CHARACTER = 20 TEXT = 50%;
	TEXT   TAXON = 313 CHARACTER = 20 TEXT = 56%;
	TEXT   TAXON = 314 CHARACTER = 20 TEXT = 48%;
	TEXT   TAXON = 315 CHARACTER = 20 TEXT = 50%;
	TEXT   TAXON = 316 CHARACTER = 20 TEXT = 50%;
	TEXT   TAXON = 320 CHARACTER = 20 TEXT = 58%;
	TEXT   TAXON = 321 CHARACTER = 20 TEXT = 53%;
	TEXT   TAXON = 325 CHARACTER = 20 TEXT = no_carapace_available;
	TEXT   TAXON = 326 CHARACTER = 20 TEXT = 53%;
	TEXT   TAXON = 327 CHARACTER = 20 TEXT = ca._48%;
	TEXT   TAXON = 328 CHARACTER = 20 TEXT = 47%;
	TEXT   TAXON = 329 CHARACTER = 20 TEXT = carapace_not_included;
	TEXT   TAXON = 330 CHARACTER = 20 TEXT = 49%;
	TEXT   TAXON = 331 CHARACTER = 20 TEXT = specimen_disarticulated;
	TEXT   TAXON = 332 CHARACTER = 20 TEXT = 52%;
	TEXT   TAXON = 333 CHARACTER = 20 TEXT = 48%;
	TEXT   TAXON = 334 CHARACTER = 20 TEXT = 52%;
	TEXT   TAXON = 335 CHARACTER = 20 TEXT = 51%;
	TEXT   TAXON = 336 CHARACTER = 20 TEXT = 53%;
	TEXT   TAXON = 337 CHARACTER = 20 TEXT = carapace_not_included;
	TEXT   TAXON = 338 CHARACTER = 20 TEXT = specimen_incomplete;
	TEXT   TAXON = 339 CHARACTER = 20 TEXT = 46%;
	TEXT   TAXON = 340 CHARACTER = 20 TEXT = 43%;
	TEXT   TAXON = 341 CHARACTER = 20 TEXT = 46%;
	TEXT   TAXON = 342 CHARACTER = 20 TEXT = covered_by_tissue;
	TEXT   TAXON = 343 CHARACTER = 20 TEXT = 46%;
	TEXT   TAXON = 344 CHARACTER = 20 TEXT = no_appropriate_view_available;
	TEXT   TAXON = 345 CHARACTER = 20 TEXT = covered_by_tissue;
	TEXT   TAXON = 346 CHARACTER = 20 TEXT = 55%;
	TEXT   TAXON = 347 CHARACTER = 20 TEXT = 52%;
	TEXT   TAXON = 348 CHARACTER = 20 TEXT = no_appropriate_view_available;
	TEXT   TAXON = 349 CHARACTER = 20 TEXT = 51%;
	TEXT   TAXON = 350 CHARACTER = 20 TEXT = no_appropriate_view_available;
	TEXT   TAXON = 351 CHARACTER = 20 TEXT = 57%;
	TEXT   TAXON = 352 CHARACTER = 20 TEXT = no_carapace_included;
	TEXT   TAXON = 353 CHARACTER = 20 TEXT = nuchal_not_included;
	TEXT   TAXON = 354 CHARACTER = 20 TEXT = 53%;
	TEXT   TAXON = 355 CHARACTER = 20 TEXT = ribs_damaged;
	TEXT   TAXON = 356 CHARACTER = 20 TEXT = 56%;
	TEXT   TAXON = 357 CHARACTER = 20 TEXT = 53%;
	TEXT   TAXON = 358 CHARACTER = 20 TEXT = 52%;
	TEXT   TAXON = 359 CHARACTER = 20 TEXT = no_appropriate_view_available;
	TEXT   TAXON = 360 CHARACTER = 20 TEXT = no_appropriate_view_available;
	TEXT   TAXON = 361 CHARACTER = 20 TEXT = 55%;
	TEXT   TAXON = 362 CHARACTER = 20 TEXT = no_carapace_included;
	TEXT   TAXON = 363 CHARACTER = 20 TEXT = no_carapace_included;
	TEXT   TAXON = 364 CHARACTER = 20 TEXT = no_carapace_included;
	TEXT   TAXON = 365 CHARACTER = 20 TEXT = 55%;
	TEXT   TAXON = 366 CHARACTER = 20 TEXT = no_appropriate_view_available;
	TEXT   TAXON = 367 CHARACTER = 20 TEXT = no_appropriate_view_available;
	TEXT   TAXON = 368 CHARACTER = 20 TEXT = 55%;
	TEXT   TAXON = 369 CHARACTER = 20 TEXT = no_carapace_included;
	TEXT   TAXON = 370 CHARACTER = 20 TEXT = covered_by_tissue;
	TEXT   TAXON = 371 CHARACTER = 20 TEXT = 56%;
	TEXT   TAXON = 372 CHARACTER = 20 TEXT = 59%;
	TEXT   TAXON = 373 CHARACTER = 20 TEXT = 56%;
	TEXT   TAXON = 374 CHARACTER = 20 TEXT = covered_by_tissue;
	TEXT   TAXON = 375 CHARACTER = 20 TEXT = 62%;
	TEXT   TAXON = 376 CHARACTER = 20 TEXT = covered_by_tissue;
	TEXT   TAXON = 377 CHARACTER = 20 TEXT = 55%;
	TEXT   TAXON = 378 CHARACTER = 20 TEXT = 53%;
	TEXT   TAXON = 379 CHARACTER = 20 TEXT = 51%;
	TEXT   TAXON = 380 CHARACTER = 20 TEXT = 58%;
	TEXT   TAXON = 381 CHARACTER = 20 TEXT = 54%;
	TEXT   TAXON = 382 CHARACTER = 20 TEXT = 58%;
	TEXT   TAXON = 383 CHARACTER = 20 TEXT = no_appropriate_view_available;
	TEXT   TAXON = 384 CHARACTER = 20 TEXT = no_appropriate_view_available;
	TEXT   TAXON = 385 CHARACTER = 20 TEXT = 55%;
	TEXT   TAXON = 386 CHARACTER = 20 TEXT = 54%;
	TEXT   TAXON = 387 CHARACTER = 20 TEXT = 52%;
	TEXT   TAXON = 388 CHARACTER = 20 TEXT = 54%;
	TEXT   TAXON = 389 CHARACTER = 20 TEXT = 49%;
	TEXT   TAXON = 390 CHARACTER = 20 TEXT = 62%;
	TEXT   TAXON = 391 CHARACTER = 20 TEXT = 56%;
	TEXT   TAXON = 392 CHARACTER = 20 TEXT = 55%;
	TEXT   TAXON = 393 CHARACTER = 20 TEXT = 57%;
	TEXT   TAXON = 394 CHARACTER = 20 TEXT = 53%;
	TEXT   TAXON = 395 CHARACTER = 20 TEXT = 51%;
	TEXT   TAXON = 396 CHARACTER = 20 TEXT = 56%;
	TEXT   TAXON = 397 CHARACTER = 20 TEXT = 54%;
	TEXT   TAXON = 398 CHARACTER = 20 TEXT = 54%;
	TEXT   TAXON = 399 CHARACTER = 20 TEXT = 54%;
	TEXT   TAXON = 400 CHARACTER = 20 TEXT = 54%;
	TEXT   TAXON = 401 CHARACTER = 20 TEXT = 59%;
	TEXT   TAXON = 402 CHARACTER = 20 TEXT = 53%;
	TEXT   TAXON = 403 CHARACTER = 20 TEXT = 53%;
	TEXT   TAXON = 404 CHARACTER = 20 TEXT = 56%;
	TEXT   TAXON = 405 CHARACTER = 20 TEXT = 54%;
	TEXT   TAXON = 406 CHARACTER = 20 TEXT = 52%;
	TEXT   TAXON = 407 CHARACTER = 20 TEXT = 58%;
	TEXT   TAXON = 408 CHARACTER = 20 TEXT = 54%;
	TEXT   TAXON = 409 CHARACTER = 20 TEXT = 55%;
	TEXT   TAXON = 410 CHARACTER = 20 TEXT = no_appropriate_view_available;
	TEXT   TAXON = 411 CHARACTER = 20 TEXT = 50%;
	TEXT   TAXON = 412 CHARACTER = 20 TEXT = 65%;
	TEXT   TAXON = 413 CHARACTER = 20 TEXT = no_appropriate_view_available;
	TEXT   TAXON = 414 CHARACTER = 20 TEXT = no_appropriate_view_available;
	TEXT   TAXON = 415 CHARACTER = 20 TEXT = no_appropriate_view_available;
	TEXT   TAXON = 416 CHARACTER = 20 TEXT = no_appropriate_view_available;
	TEXT   TAXON = 417 CHARACTER = 20 TEXT = 59%;
	TEXT   TAXON = 418 CHARACTER = 20 TEXT = 58%;
	TEXT   TAXON = 419 CHARACTER = 20 TEXT = 61%;
	TEXT   TAXON = 420 CHARACTER = 20 TEXT = 64%;
	TEXT   TAXON = 421 CHARACTER = 20 TEXT = no_carapace_included;
	TEXT   TAXON = 422 CHARACTER = 20 TEXT = 66%;
	TEXT   TAXON = 423 CHARACTER = 20 TEXT = no_carapace_included;
	TEXT   TAXON = 424 CHARACTER = 20 TEXT = no_carapace_included;
	TEXT   TAXON = 425 CHARACTER = 20 TEXT = ribs_damaged;
	TEXT   TAXON = 426 CHARACTER = 20 TEXT = no_carapace_included;
	TEXT   TAXON = 427 CHARACTER = 20 TEXT = no_appropriate_view_available;
	TEXT   TAXON = 428 CHARACTER = 20 TEXT = 62%;
	TEXT   TAXON = 429 CHARACTER = 20 TEXT = no_carapace_included;
	TEXT   TAXON = 430 CHARACTER = 20 TEXT = 66%;
	TEXT   TAXON = 431 CHARACTER = 20 TEXT = 65%;
	TEXT   TAXON = 432 CHARACTER = 20 TEXT = nuchal_not_included;
	TEXT   TAXON = 433 CHARACTER = 20 TEXT = no_appropriate_view_available;
	TEXT   TAXON = 434 CHARACTER = 20 TEXT = 63%;
	TEXT   TAXON = 435 CHARACTER = 20 TEXT = disarticulated_specimen;
	TEXT   TAXON = 436 CHARACTER = 20 TEXT = 63%;
	TEXT   TAXON = 437 CHARACTER = 20 TEXT = 66%;
	TEXT   TAXON = 438 CHARACTER = 20 TEXT = 64%;
	TEXT   TAXON = 439 CHARACTER = 20 TEXT = 59%;
	TEXT   TAXON = 440 CHARACTER = 20 TEXT = 67%;
	TEXT   TAXON = 441 CHARACTER = 20 TEXT = 61%;
	TEXT   TAXON = 442 CHARACTER = 20 TEXT = 63%;
	TEXT   TAXON = 443 CHARACTER = 20 TEXT = 62%;
	TEXT   TAXON = 444 CHARACTER = 20 TEXT = 60%;
	TEXT   TAXON = 445 CHARACTER = 20 TEXT = no_appropriate_view_available;
	TEXT   TAXON = 446 CHARACTER = 20 TEXT = specimen_damaged;
	TEXT   TAXON = 447 CHARACTER = 20 TEXT = no_appropriate_view_available;
	TEXT   TAXON = 448 CHARACTER = 20 TEXT = covered_by_skin;
	TEXT   TAXON = 449 CHARACTER = 20 TEXT = 67%;
	TEXT   TAXON = 450 CHARACTER = 20 TEXT = 63%;
	TEXT   TAXON = 451 CHARACTER = 20 TEXT = 69%;
	TEXT   TAXON = 452 CHARACTER = 20 TEXT = covered_by_tissue;
	TEXT   TAXON = 453 CHARACTER = 20 TEXT = 63%;
	TEXT   TAXON = 454 CHARACTER = 20 TEXT = no_appropriate_view_available;
	TEXT   TAXON = 455 CHARACTER = 20 TEXT = 61%;
	TEXT   TAXON = 456 CHARACTER = 20 TEXT = 62%;
	TEXT   TAXON = 457 CHARACTER = 20 TEXT = 60%;
	TEXT   TAXON = 458 CHARACTER = 20 TEXT = '61%1/2^n';
	TEXT   TAXON = 459 CHARACTER = 20 TEXT = 61%;
	TEXT   TAXON = 460 CHARACTER = 20 TEXT = no_appropriate_view_available;
	TEXT   TAXON = 461 CHARACTER = 20 TEXT = 60%;
	TEXT   TAXON = 462 CHARACTER = 20 TEXT = 59%;
	TEXT   TAXON = 463 CHARACTER = 20 TEXT = no_appropriate_view_available;
	TEXT   TAXON = 464 CHARACTER = 20 TEXT = 55%;
	TEXT   TAXON = 465 CHARACTER = 20 TEXT = 54%;
	TEXT   TAXON = 466 CHARACTER = 20 TEXT = no_appropriate_view_available;
	TEXT   TAXON = 467 CHARACTER = 20 TEXT = 55%;
	TEXT   TAXON = 468 CHARACTER = 20 TEXT = 55%;
	TEXT   TAXON = 469 CHARACTER = 20 TEXT = no_appropriate_view_available;
	TEXT   TAXON = 470 CHARACTER = 20 TEXT = 58%;
	TEXT   TAXON = 471 CHARACTER = 20 TEXT = 57%;
	TEXT   TAXON = 472 CHARACTER = 20 TEXT = 61%;
	TEXT   TAXON = 473 CHARACTER = 20 TEXT = 62%;
	TEXT   TAXON = 474 CHARACTER = 20 TEXT = 56%;
	TEXT   TAXON = 475 CHARACTER = 20 TEXT = 60%;
	TEXT   TAXON = 476 CHARACTER = 20 TEXT = 61%;
	TEXT   TAXON = 477 CHARACTER = 20 TEXT = 60%;
	TEXT   TAXON = 478 CHARACTER = 20 TEXT = 60%;
	TEXT   TAXON = 479 CHARACTER = 20 TEXT = 46%;
	TEXT   TAXON = 480 CHARACTER = 20 TEXT = covered_by_tissue;
	TEXT   TAXON = 481 CHARACTER = 20 TEXT = 50%;
	TEXT   TAXON = 482 CHARACTER = 20 TEXT = 58%;
	TEXT   TAXON = 483 CHARACTER = 20 TEXT = no_carapace;
	TEXT   TAXON = 484 CHARACTER = 20 TEXT = no_carapace;
	TEXT   TAXON = 485 CHARACTER = 20 TEXT = no_appropriate_view_available;
	TEXT   TAXON = 486 CHARACTER = 20 TEXT = 54%;
	TEXT   TAXON = 487 CHARACTER = 20 TEXT = no_appropriate_view_available;
	TEXT   TAXON = 488 CHARACTER = 20 TEXT = 53%;
	TEXT   TAXON = 489 CHARACTER = 20 TEXT = 57%;
	TEXT   TAXON = 490 CHARACTER = 20 TEXT = 56%;
	TEXT   TAXON = 491 CHARACTER = 20 TEXT = 50%;
	TEXT   TAXON = 492 CHARACTER = 20 TEXT = 49%;
	TEXT   TAXON = 493 CHARACTER = 20 TEXT = no_appropriate_view_available;
	TEXT   TAXON = 494 CHARACTER = 20 TEXT = 52%;
	TEXT   TAXON = 495 CHARACTER = 20 TEXT = 50%;
	TEXT   TAXON = 496 CHARACTER = 20 TEXT = ribs_damaged;
	TEXT   TAXON = 497 CHARACTER = 20 TEXT = 54%;
	TEXT   TAXON = 498 CHARACTER = 20 TEXT = 47%;
	TEXT   TAXON = 499 CHARACTER = 20 TEXT = 50%;
	TEXT   TAXON = 500 CHARACTER = 20 TEXT = covered_by_tissue;
	TEXT   TAXON = 501 CHARACTER = 20 TEXT = 46%;
	TEXT   TAXON = 502 CHARACTER = 20 TEXT = 48%;
	TEXT   TAXON = 503 CHARACTER = 20 TEXT = 49%;
	TEXT   TAXON = 504 CHARACTER = 20 TEXT = covered_by_tissue;
	TEXT   TAXON = 505 CHARACTER = 20 TEXT = 46%;
	TEXT   TAXON = 506 CHARACTER = 20 TEXT = covered_by_tissue;
	TEXT   TAXON = 507 CHARACTER = 20 TEXT = disarticulated_specimen;
	TEXT   TAXON = 508 CHARACTER = 20 TEXT = 48%;
	TEXT   TAXON = 509 CHARACTER = 20 TEXT = 45%;
	TEXT   TAXON = 510 CHARACTER = 20 TEXT = 47%;
	TEXT   TAXON = 511 CHARACTER = 20 TEXT = 47%;
	TEXT   TAXON = 512 CHARACTER = 20 TEXT = no_appropriate_view_available;
	TEXT   TAXON = 513 CHARACTER = 20 TEXT = no_appropriate_view_available;
	TEXT   TAXON = 514 CHARACTER = 20 TEXT = 48%;
	TEXT   TAXON = 515 CHARACTER = 20 TEXT = 45%;
	TEXT   TAXON = 516 CHARACTER = 20 TEXT = no_appropriate_view_available;
	TEXT   TAXON = 517 CHARACTER = 20 TEXT = 46%;
	TEXT   TAXON = 518 CHARACTER = 20 TEXT = 49%;
	TEXT   TAXON = 519 CHARACTER = 20 TEXT = no_appropriate_view_available;
	TEXT   TAXON = 520 CHARACTER = 20 TEXT = ribs_damaged;
	TEXT   TAXON = 521 CHARACTER = 20 TEXT = 50%;
	TEXT   TAXON = 522 CHARACTER = 20 TEXT = 48%;
	TEXT   TAXON = 523 CHARACTER = 20 TEXT = 48%;
	TEXT   TAXON = 524 CHARACTER = 20 TEXT = 49%;
	TEXT   TAXON = 525 CHARACTER = 20 TEXT = no_appropriate_view_available;
	TEXT   TAXON = 526 CHARACTER = 20 TEXT = no_appropriate_view_available;
	TEXT   TAXON = 527 CHARACTER = 20 TEXT = ribs_damaged;
	TEXT   TAXON = 528 CHARACTER = 20 TEXT = '47%	';
	TEXT   TAXON = 529 CHARACTER = 20 TEXT = 45%;
	TEXT   TAXON = 530 CHARACTER = 20 TEXT = 44%;
	TEXT   TAXON = 531 CHARACTER = 20 TEXT = 47%;
	TEXT   TAXON = 532 CHARACTER = 20 TEXT = disarticulated_specimen;
	TEXT   TAXON = 533 CHARACTER = 20 TEXT = 38%;
	TEXT   TAXON = 534 CHARACTER = 20 TEXT = covered_by_tissue;
	TEXT   TAXON = 535 CHARACTER = 20 TEXT = no_carapace_included;
	TEXT   TAXON = 536 CHARACTER = 20 TEXT = 44%;
	TEXT   TAXON = 537 CHARACTER = 20 TEXT = 43%;
	TEXT   TAXON = 538 CHARACTER = 20 TEXT = no_appropriate_view_available;
	TEXT   TAXON = 539 CHARACTER = 20 TEXT = 44%;
	TEXT   TAXON = 540 CHARACTER = 20 TEXT = 45%;
	TEXT   TAXON = 541 CHARACTER = 20 TEXT = 46%;
	TEXT   TAXON = 542 CHARACTER = 20 TEXT = no_appropriate_view_available;
	TEXT   TAXON = 543 CHARACTER = 20 TEXT = 44%;
	TEXT   TAXON = 544 CHARACTER = 20 TEXT = no_appropriate_view_available;
	TEXT   TAXON = 545 CHARACTER = 20 TEXT = no_appropriate_view_available;
	TEXT   TAXON = 546 CHARACTER = 20 TEXT = 44%;
	TEXT   TAXON = 547 CHARACTER = 20 TEXT = no_appropriate_view_available;
	TEXT   TAXON = 548 CHARACTER = 20 TEXT = no_appropriate_view_available;
	TEXT   TAXON = 549 CHARACTER = 20 TEXT = 44%;
	TEXT   TAXON = 550 CHARACTER = 20 TEXT = 46%;
	TEXT   TAXON = 551 CHARACTER = 20 TEXT = no_carapace_included;
	TEXT   TAXON = 552 CHARACTER = 20 TEXT = no_carapace_included;
	TEXT   TAXON = 553 CHARACTER = 20 TEXT = 46%;
	TEXT   TAXON = 554 CHARACTER = 20 TEXT = 44%;
	TEXT   TAXON = 555 CHARACTER = 20 TEXT = 43%;
	TEXT   TAXON = 556 CHARACTER = 20 TEXT = 49%;
	TEXT   TAXON = 557 CHARACTER = 20 TEXT = 39%;
	TEXT   TAXON = 558 CHARACTER = 20 TEXT = 46%;
	TEXT   TAXON = 559 CHARACTER = 20 TEXT = '42%		';
	TEXT   TAXON = 560 CHARACTER = 20 TEXT = 40%;
	TEXT   TAXON = 561 CHARACTER = 20 TEXT = '46%	';
	TEXT   TAXON = 562 CHARACTER = 20 TEXT = 48%;
	TEXT   TAXON = 563 CHARACTER = 20 TEXT = disarticulated_specimen;
	TEXT   TAXON = 564 CHARACTER = 20 TEXT = 43%;
	TEXT   TAXON = 565 CHARACTER = 20 TEXT = 43%;
	TEXT   TAXON = 566 CHARACTER = 20 TEXT = 41%;
	TEXT   TAXON = 567 CHARACTER = 20 TEXT = no_appropriate_view_available;
	TEXT   TAXON = 568 CHARACTER = 20 TEXT = 50%;
	TEXT   TAXON = 569 CHARACTER = 20 TEXT = 45%;
	TEXT   TAXON = 570 CHARACTER = 20 TEXT = 45%;
	TEXT   TAXON = 571 CHARACTER = 20 TEXT = covered_by_tissue;
	TEXT   TAXON = 572 CHARACTER = 20 TEXT = 45%;
	TEXT   TAXON = 573 CHARACTER = 20 TEXT = 55%;
	TEXT   TAXON = 574 CHARACTER = 20 TEXT = no_appropriate_view_available;
	TEXT   TAXON = 575 CHARACTER = 20 TEXT = covered_by_tissue;
	TEXT   TAXON = 576 CHARACTER = 20 TEXT = no_appropriate_view_available;
	TEXT   TAXON = 577 CHARACTER = 20 TEXT = no_appropriate_view_available;
	TEXT   TAXON = 578 CHARACTER = 20 TEXT = no_appropriate_view_available;
	TEXT   TAXON = 579 CHARACTER = 20 TEXT = no_appropriate_view_available;
	TEXT   TAXON = 580 CHARACTER = 20 TEXT = no_appropriate_view_available;
	TEXT   TAXON = 581 CHARACTER = 20 TEXT = no_appropriate_view_available;
	TEXT   TAXON = 582 CHARACTER = 20 TEXT = no_appropriate_view_available;
	TEXT   TAXON = 583 CHARACTER = 20 TEXT = no_appropriate_view_available;
	TEXT   TAXON = 584 CHARACTER = 20 TEXT = no_appropriate_view_available;
	TEXT   TAXON = 585 CHARACTER = 20 TEXT = '53% (an estimate)';
	TEXT   TAXON = 586 CHARACTER = 20 TEXT = '58% (taken from dorsal view)';
	TEXT   TAXON = 587 CHARACTER = 20 TEXT = no_appropriate_view_available;
	TEXT   TAXON = 588 CHARACTER = 20 TEXT = 51%;
	TEXT   TAXON = 589 CHARACTER = 20 TEXT = no_appropriate_view_available;
	TEXT   TAXON = 590 CHARACTER = 20 TEXT = nuchal_not_included;
	TEXT   TAXON = 591 CHARACTER = 20 TEXT = no_appropriate_view_available;

	TEXT   TAXON = 63 CHARACTER = 23 TEXT = nuchal_not_included_in_photographs;
	TEXT   TAXON = 66 CHARACTER = 23 TEXT = specimen_damaged;
	TEXT   TAXON = 72 CHARACTER = 23 TEXT = no_visceral_view_available;
	TEXT   TAXON = 78 CHARACTER = 23 TEXT = nuchal_covered_from_view;
	TEXT   TAXON = 79 CHARACTER = 23 TEXT = very_minor;
	TEXT   TAXON = 80 CHARACTER = 23 TEXT = covered_by_tissue;
	TEXT   TAXON = 83 CHARACTER = 23 TEXT = 'damaged, but likely 1';
	TEXT   TAXON = 84 CHARACTER = 23 TEXT = 'damaged, but likely 1';
	TEXT   TAXON = 85 CHARACTER = 23 TEXT = no_ventral_view_available;
	TEXT   TAXON = 105 CHARACTER = 23 TEXT = no_carapace;
	TEXT   TAXON = 108 CHARACTER = 23 TEXT = no_carapace;
	TEXT   TAXON = 123 CHARACTER = 23 TEXT = no_appropriate_view_available;
	TEXT   TAXON = 125 CHARACTER = 23 TEXT = no_appropriate_view_available;
	TEXT   TAXON = 129 CHARACTER = 23 TEXT = no_appropriate_view_available;
	TEXT   TAXON = 130 CHARACTER = 23 TEXT = no_appropriate_view_available;
	TEXT   TAXON = 131 CHARACTER = 23 TEXT = no_appropriate_view_available;
	TEXT   TAXON = 132 CHARACTER = 23 TEXT = no_appropriate_view_available;
	TEXT   TAXON = 134 CHARACTER = 23 TEXT = no_appropriate_view_available;
	TEXT   TAXON = 136 CHARACTER = 23 TEXT = no_appropriate_view_available;
	TEXT   TAXON = 142 CHARACTER = 23 TEXT = no_appropriate_view_available;
	TEXT   TAXON = 144 CHARACTER = 23 TEXT = no_appropriate_view_available;
	TEXT   TAXON = 147 CHARACTER = 23 TEXT = no_appropriate_view_available;
	TEXT   TAXON = 151 CHARACTER = 23 TEXT = no_appropriate_view_available;
	TEXT   TAXON = 152 CHARACTER = 23 TEXT = no_appropriate_view_available;
	TEXT   TAXON = 156 CHARACTER = 23 TEXT = specimen_incomplete;
	TEXT   TAXON = 159 CHARACTER = 23 TEXT = no_appropriate_view_available;
	TEXT   TAXON = 160 CHARACTER = 23 TEXT = no_carapace_included;
	TEXT   TAXON = 162 CHARACTER = 23 TEXT = no_appropriate_view_available;
	TEXT   TAXON = 163 CHARACTER = 23 TEXT = no_appropriate_view_available;
	TEXT   TAXON = 164 CHARACTER = 23 TEXT = no_appropriate_view_available;
	TEXT   TAXON = 167 CHARACTER = 23 TEXT = no_carapace_included;
	TEXT   TAXON = 168 CHARACTER = 23 TEXT = no_appropriate_view_available;
	TEXT   TAXON = 169 CHARACTER = 23 TEXT = no_appropriate_view_available;
	TEXT   TAXON = 170 CHARACTER = 23 TEXT = no_appropriate_view_available;
	TEXT   TAXON = 171 CHARACTER = 23 TEXT = no_appropriate_view_available;
	TEXT   TAXON = 173 CHARACTER = 23 TEXT = ?;
	TEXT   TAXON = 174 CHARACTER = 23 TEXT = no_appropriate_view_available;
	TEXT   TAXON = 183 CHARACTER = 23 TEXT = no_appropriate_view_available;
	TEXT   TAXON = 184 CHARACTER = 23 TEXT = no_appropriate_view_available;
	TEXT   TAXON = 185 CHARACTER = 23 TEXT = no_appropriate_view_available;
	TEXT   TAXON = 186 CHARACTER = 23 TEXT = no_appropriate_view_available;
	TEXT   TAXON = 193 CHARACTER = 23 TEXT = no_appropriate_view_available;
	TEXT   TAXON = 200 CHARACTER = 23 TEXT = no_nuchal_included;
	TEXT   TAXON = 210 CHARACTER = 23 TEXT = no_nuchal_included;
	TEXT   TAXON = 224 CHARACTER = 23 TEXT = nuchal_absent;
	TEXT   TAXON = 251 CHARACTER = 23 TEXT = somewhat_abnormally_large_costiform_processes;
	TEXT   TAXON = 269 CHARACTER = 23 TEXT = no_carapace_included;
	TEXT   TAXON = 270 CHARACTER = 23 TEXT = no_carapace_included;
	TEXT   TAXON = 271 CHARACTER = 23 TEXT = no_carapace_included;
	TEXT   TAXON = 272 CHARACTER = 23 TEXT = no_carapace_included;
	TEXT   TAXON = 273 CHARACTER = 23 TEXT = no_carapace_included;
	TEXT   TAXON = 274 CHARACTER = 23 TEXT = no_carapace_included;
	TEXT   TAXON = 275 CHARACTER = 23 TEXT = no_carapace_included;
	TEXT   TAXON = 276 CHARACTER = 23 TEXT = no_carapace_included;
	TEXT   TAXON = 278 CHARACTER = 23 TEXT = no_carapace_included;
	TEXT   TAXON = 279 CHARACTER = 23 TEXT = no_carapace_included;
	TEXT   TAXON = 280 CHARACTER = 23 TEXT = no_carapace_included;
	TEXT   TAXON = 281 CHARACTER = 23 TEXT = no_carapace_included;
	TEXT   TAXON = 282 CHARACTER = 23 TEXT = no_carapace_included;
	TEXT   TAXON = 283 CHARACTER = 23 TEXT = no_carapace_included;
	TEXT   TAXON = 284 CHARACTER = 23 TEXT = no_carapace_included;
	TEXT   TAXON = 286 CHARACTER = 23 TEXT = no_carapace_included;
	TEXT   TAXON = 287 CHARACTER = 23 TEXT = no_appropriate_view_available;
	TEXT   TAXON = 291 CHARACTER = 23 TEXT = no_appropriate_view_available;
	TEXT   TAXON = 294 CHARACTER = 23 TEXT = no_appropriate_view_available;
	TEXT   TAXON = 300 CHARACTER = 23 TEXT = no_appropriate_view_available;
	TEXT   TAXON = 325 CHARACTER = 23 TEXT = no_carapace_available;
	TEXT   TAXON = 329 CHARACTER = 23 TEXT = carapace_not_included;
	TEXT   TAXON = 337 CHARACTER = 23 TEXT = carapace_not_included;
	TEXT   TAXON = 344 CHARACTER = 23 TEXT = no_appropriate_view_available;
	TEXT   TAXON = 345 CHARACTER = 23 TEXT = no_appropriate_view_available;
	TEXT   TAXON = 348 CHARACTER = 23 TEXT = no_appropriate_view_available;
	TEXT   TAXON = 350 CHARACTER = 23 TEXT = no_appropriate_view_available;
	TEXT   TAXON = 351 CHARACTER = 23 TEXT = seems_incorrectly_assembled;
	TEXT   TAXON = 352 CHARACTER = 23 TEXT = no_carapace_included;
	TEXT   TAXON = 353 CHARACTER = 23 TEXT = no_carapace_included;
	TEXT   TAXON = 359 CHARACTER = 23 TEXT = no_appropriate_view_available;
	TEXT   TAXON = 362 CHARACTER = 23 TEXT = no_carapace_included;
	TEXT   TAXON = 363 CHARACTER = 23 TEXT = no_carapace_included;
	TEXT   TAXON = 364 CHARACTER = 23 TEXT = no_carapace_included;
	TEXT   TAXON = 366 CHARACTER = 23 TEXT = no_appropriate_view_available;
	TEXT   TAXON = 367 CHARACTER = 23 TEXT = no_appropriate_view_available;
	TEXT   TAXON = 369 CHARACTER = 23 TEXT = no_carapace_included;
	TEXT   TAXON = 410 CHARACTER = 23 TEXT = no_appropriate_view_available;
	TEXT   TAXON = 413 CHARACTER = 23 TEXT = no_appropriate_view_available;
	TEXT   TAXON = 414 CHARACTER = 23 TEXT = no_appropriate_view_available;
	TEXT   TAXON = 415 CHARACTER = 23 TEXT = no_appropriate_view_available;
	TEXT   TAXON = 416 CHARACTER = 23 TEXT = no_appropriate_view_available;
	TEXT   TAXON = 421 CHARACTER = 23 TEXT = no_carapace_included;
	TEXT   TAXON = 423 CHARACTER = 23 TEXT = no_carapace_included;
	TEXT   TAXON = 424 CHARACTER = 23 TEXT = no_carapace_included;
	TEXT   TAXON = 426 CHARACTER = 23 TEXT = no_carapace_included;
	TEXT   TAXON = 429 CHARACTER = 23 TEXT = no_carapace_included;
	TEXT   TAXON = 432 CHARACTER = 23 TEXT = nuchal_not_included;
	TEXT   TAXON = 433 CHARACTER = 23 TEXT = no_appropriate_view_available;
	TEXT   TAXON = 447 CHARACTER = 23 TEXT = no_appropriate_view_available;
	TEXT   TAXON = 454 CHARACTER = 23 TEXT = no_appropriate_view_available;
	TEXT   TAXON = 460 CHARACTER = 23 TEXT = no_appropriate_view_available;
	TEXT   TAXON = 463 CHARACTER = 23 TEXT = no_appropriate_view_available;
	TEXT   TAXON = 469 CHARACTER = 23 TEXT = no_appropriate_view_available;
	TEXT   TAXON = 483 CHARACTER = 23 TEXT = no_carapace;
	TEXT   TAXON = 484 CHARACTER = 23 TEXT = no_carapace;
	TEXT   TAXON = 485 CHARACTER = 23 TEXT = no_appropriate_view_available;
	TEXT   TAXON = 487 CHARACTER = 23 TEXT = no_appropriate_view_available;
	TEXT   TAXON = 493 CHARACTER = 23 TEXT = no_appropriate_view_available;
	TEXT   TAXON = 512 CHARACTER = 23 TEXT = no_appropriate_view_available;
	TEXT   TAXON = 513 CHARACTER = 23 TEXT = no_appropriate_view_available;
	TEXT   TAXON = 516 CHARACTER = 23 TEXT = no_appropriate_view_available;
	TEXT   TAXON = 519 CHARACTER = 23 TEXT = no_appropriate_view_available;
	TEXT   TAXON = 525 CHARACTER = 23 TEXT = no_appropriate_view_available;
	TEXT   TAXON = 526 CHARACTER = 23 TEXT = no_appropriate_view_available;
	TEXT   TAXON = 535 CHARACTER = 23 TEXT = no_carapace_included;
	TEXT   TAXON = 538 CHARACTER = 23 TEXT = no_appropriate_view_available;
	TEXT   TAXON = 542 CHARACTER = 23 TEXT = no_appropriate_view_available;
	TEXT   TAXON = 544 CHARACTER = 23 TEXT = no_appropriate_view_available;
	TEXT   TAXON = 545 CHARACTER = 23 TEXT = no_appropriate_view_available;
	TEXT   TAXON = 547 CHARACTER = 23 TEXT = no_appropriate_view_available;
	TEXT   TAXON = 551 CHARACTER = 23 TEXT = no_carapace_included;
	TEXT   TAXON = 552 CHARACTER = 23 TEXT = no_carapace_included;
	TEXT   TAXON = 567 CHARACTER = 23 TEXT = no_appropriate_view_available;
	TEXT   TAXON = 574 CHARACTER = 23 TEXT = no_appropriate_view_available;
	TEXT   TAXON = 576 CHARACTER = 23 TEXT = no_appropriate_view_available;
	TEXT   TAXON = 577 CHARACTER = 23 TEXT = no_appropriate_view_available;
	TEXT   TAXON = 578 CHARACTER = 23 TEXT = no_appropriate_view_available;
	TEXT   TAXON = 579 CHARACTER = 23 TEXT = no_appropriate_view_available;
	TEXT   TAXON = 580 CHARACTER = 23 TEXT = no_appropriate_view_available;
	TEXT   TAXON = 581 CHARACTER = 23 TEXT = no_appropriate_view_available;
	TEXT   TAXON = 582 CHARACTER = 23 TEXT = no_appropriate_view_available;
	TEXT   TAXON = 583 CHARACTER = 23 TEXT = no_appropriate_view_available;
	TEXT   TAXON = 586 CHARACTER = 23 TEXT = no_appropriate_view_available;
	TEXT   TAXON = 587 CHARACTER = 23 TEXT = no_appropriate_view_available;
	TEXT   TAXON = 590 CHARACTER = 23 TEXT = nuchal_not_included;
	TEXT   TAXON = 591 CHARACTER = 23 TEXT = no_appropriate_view_available;

	TEXT   TAXON = 62 CHARACTER = 24 TEXT = assessed_from_nuchal;
	TEXT   TAXON = 63 CHARACTER = 24 TEXT = nuchal_not_included_in_photographs;
	TEXT   TAXON = 72 CHARACTER = 24 TEXT = no_visceral_view_available;
	TEXT   TAXON = 73 CHARACTER = 24 TEXT = covered_from_view;
	TEXT   TAXON = 78 CHARACTER = 24 TEXT = nuchal_covered_from_view;
	TEXT   TAXON = 79 CHARACTER = 24 TEXT = based_on_nuchal;
	TEXT   TAXON = 80 CHARACTER = 24 TEXT = covered_by_tissue;
	TEXT   TAXON = 82 CHARACTER = 24 TEXT = covered_by_tissue;
	TEXT   TAXON = 84 CHARACTER = 24 TEXT = covered_from_view;
	TEXT   TAXON = 85 CHARACTER = 24 TEXT = no_ventral_view_available;
	TEXT   TAXON = 105 CHARACTER = 24 TEXT = no_carapace;
	TEXT   TAXON = 106 CHARACTER = 24 TEXT = based_on_nuchal;
	TEXT   TAXON = 108 CHARACTER = 24 TEXT = no_carapace;
	TEXT   TAXON = 113 CHARACTER = 24 TEXT = covered_by_tissue;
	TEXT   TAXON = 114 CHARACTER = 24 TEXT = covered_by_tissue;
	TEXT   TAXON = 115 CHARACTER = 24 TEXT = based_on_nuchal;
	TEXT   TAXON = 116 CHARACTER = 24 TEXT = based_on_nuchal;
	TEXT   TAXON = 117 CHARACTER = 24 TEXT = based_on_nuchal;
	TEXT   TAXON = 119 CHARACTER = 24 TEXT = based_on_nuchal;
	TEXT   TAXON = 124 CHARACTER = 24 TEXT = based_on_nuchal;
	TEXT   TAXON = 128 CHARACTER = 24 TEXT = no_appropriate_view_available;
	TEXT   TAXON = 129 CHARACTER = 24 TEXT = no_appropriate_view_available;
	TEXT   TAXON = 130 CHARACTER = 24 TEXT = no_appropriate_view_available;
	TEXT   TAXON = 131 CHARACTER = 24 TEXT = no_appropriate_view_available;
	TEXT   TAXON = 132 CHARACTER = 24 TEXT = no_appropriate_view_available;
	TEXT   TAXON = 134 CHARACTER = 24 TEXT = no_appropriate_view_available;
	TEXT   TAXON = 136 CHARACTER = 24 TEXT = no_appropriate_view_available;
	TEXT   TAXON = 142 CHARACTER = 24 TEXT = no_appropriate_view_available;
	TEXT   TAXON = 144 CHARACTER = 24 TEXT = no_appropriate_view_available;
	TEXT   TAXON = 147 CHARACTER = 24 TEXT = no_appropriate_view_available;
	TEXT   TAXON = 151 CHARACTER = 24 TEXT = no_appropriate_view_available;
	TEXT   TAXON = 152 CHARACTER = 24 TEXT = no_appropriate_view_available;
	TEXT   TAXON = 156 CHARACTER = 24 TEXT = specimen_incomplete;
	TEXT   TAXON = 159 CHARACTER = 24 TEXT = no_appropriate_view_available;
	TEXT   TAXON = 160 CHARACTER = 24 TEXT = no_carapace_included;
	TEXT   TAXON = 162 CHARACTER = 24 TEXT = no_appropriate_view_available;
	TEXT   TAXON = 163 CHARACTER = 24 TEXT = no_appropriate_view_available;
	TEXT   TAXON = 164 CHARACTER = 24 TEXT = no_appropriate_view_available;
	TEXT   TAXON = 167 CHARACTER = 24 TEXT = no_carapace_included;
	TEXT   TAXON = 168 CHARACTER = 24 TEXT = no_appropriate_view_available;
	TEXT   TAXON = 169 CHARACTER = 24 TEXT = no_appropriate_view_available;
	TEXT   TAXON = 170 CHARACTER = 24 TEXT = no_appropriate_view_available;
	TEXT   TAXON = 171 CHARACTER = 24 TEXT = no_appropriate_view_available;
	TEXT   TAXON = 172 CHARACTER = 24 TEXT = no_appropriate_view_available;
	TEXT   TAXON = 173 CHARACTER = 24 TEXT = ?;
	TEXT   TAXON = 174 CHARACTER = 24 TEXT = no_appropriate_view_available;
	TEXT   TAXON = 183 CHARACTER = 24 TEXT = no_appropriate_view_available;
	TEXT   TAXON = 184 CHARACTER = 24 TEXT = no_appropriate_view_available;
	TEXT   TAXON = 185 CHARACTER = 24 TEXT = no_appropriate_view_available;
	TEXT   TAXON = 186 CHARACTER = 24 TEXT = no_appropriate_view_available;
	TEXT   TAXON = 189 CHARACTER = 24 TEXT = no_appropriate_view_available;
	TEXT   TAXON = 192 CHARACTER = 24 TEXT = based_on_nuchal;
	TEXT   TAXON = 193 CHARACTER = 24 TEXT = no_appropriate_view_available;
	TEXT   TAXON = 196 CHARACTER = 24 TEXT = no_appropriate_view_available;
	TEXT   TAXON = 197 CHARACTER = 24 TEXT = no_appropriate_view_available;
	TEXT   TAXON = 198 CHARACTER = 24 TEXT = no_appropriate_view_available;
	TEXT   TAXON = 199 CHARACTER = 24 TEXT = no_appropriate_view_available;
	TEXT   TAXON = 200 CHARACTER = 24 TEXT = no_nuchal_included;
	TEXT   TAXON = 201 CHARACTER = 24 TEXT = no_appropriate_view_available;
	TEXT   TAXON = 206 CHARACTER = 24 TEXT = no_appropriate_view_available;
	TEXT   TAXON = 208 CHARACTER = 24 TEXT = no_appropriate_view_available;
	TEXT   TAXON = 209 CHARACTER = 24 TEXT = no_appropriate_view_available;
	TEXT   TAXON = 210 CHARACTER = 24 TEXT = no_nuchal_included;
	TEXT   TAXON = 211 CHARACTER = 24 TEXT = no_appropriate_view_available;
	TEXT   TAXON = 213 CHARACTER = 24 TEXT = no_appropriate_view_available;
	TEXT   TAXON = 214 CHARACTER = 24 TEXT = no_appropriate_view_available;
	TEXT   TAXON = 215 CHARACTER = 24 TEXT = no_appropriate_view_available;
	TEXT   TAXON = 216 CHARACTER = 24 TEXT = no_appropriate_view_available;
	TEXT   TAXON = 219 CHARACTER = 24 TEXT = no_appropriate_view_available;
	TEXT   TAXON = 221 CHARACTER = 24 TEXT = no_appropriate_view_available;
	TEXT   TAXON = 222 CHARACTER = 24 TEXT = no_appropriate_view_available;
	TEXT   TAXON = 224 CHARACTER = 24 TEXT = nuchal_absent;
	TEXT   TAXON = 227 CHARACTER = 24 TEXT = no_appropriate_view_available;
	TEXT   TAXON = 228 CHARACTER = 24 TEXT = no_appropriate_view_available;
	TEXT   TAXON = 230 CHARACTER = 24 TEXT = no_appropriate_view_available;
	TEXT   TAXON = 232 CHARACTER = 24 TEXT = no_appropriate_view_available;
	TEXT   TAXON = 233 CHARACTER = 24 TEXT = no_appropriate_view_available;
	TEXT   TAXON = 234 CHARACTER = 24 TEXT = no_appropriate_view_available;
	TEXT   TAXON = 235 CHARACTER = 24 TEXT = no_appropriate_view_available;
	TEXT   TAXON = 236 CHARACTER = 24 TEXT = no_appropriate_view_available;
	TEXT   TAXON = 237 CHARACTER = 24 TEXT = no_appropriate_view_available;
	TEXT   TAXON = 238 CHARACTER = 24 TEXT = no_appropriate_view_available;
	TEXT   TAXON = 240 CHARACTER = 24 TEXT = no_appropriate_view_available;
	TEXT   TAXON = 241 CHARACTER = 24 TEXT = no_appropriate_view_available;
	TEXT   TAXON = 242 CHARACTER = 24 TEXT = no_appropriate_view_available;
	TEXT   TAXON = 243 CHARACTER = 24 TEXT = no_appropriate_view_available;
	TEXT   TAXON = 246 CHARACTER = 24 TEXT = no_appropriate_view_available;
	TEXT   TAXON = 247 CHARACTER = 24 TEXT = no_appropriate_view_available;
	TEXT   TAXON = 248 CHARACTER = 24 TEXT = no_appropriate_view_available;
	TEXT   TAXON = 249 CHARACTER = 24 TEXT = no_appropriate_view_available;
	TEXT   TAXON = 250 CHARACTER = 24 TEXT = no_appropriate_view_available;
	TEXT   TAXON = 251 CHARACTER = 24 TEXT = no_appropriate_view_available;
	TEXT   TAXON = 252 CHARACTER = 24 TEXT = no_appropriate_view_available;
	TEXT   TAXON = 253 CHARACTER = 24 TEXT = no_appropriate_view_available;
	TEXT   TAXON = 256 CHARACTER = 24 TEXT = no_appropriate_view_available;
	TEXT   TAXON = 260 CHARACTER = 24 TEXT = no_appropriate_view_available;
	TEXT   TAXON = 262 CHARACTER = 24 TEXT = no_appropriate_view_available;
	TEXT   TAXON = 264 CHARACTER = 24 TEXT = no_appropriate_view_available;
	TEXT   TAXON = 265 CHARACTER = 24 TEXT = no_appropriate_view_available;
	TEXT   TAXON = 267 CHARACTER = 24 TEXT = no_appropriate_view_available;
	TEXT   TAXON = 269 CHARACTER = 24 TEXT = no_carapace_included;
	TEXT   TAXON = 270 CHARACTER = 24 TEXT = no_carapace_included;
	TEXT   TAXON = 271 CHARACTER = 24 TEXT = no_carapace_included;
	TEXT   TAXON = 272 CHARACTER = 24 TEXT = no_carapace_included;
	TEXT   TAXON = 273 CHARACTER = 24 TEXT = no_carapace_included;
	TEXT   TAXON = 274 CHARACTER = 24 TEXT = no_carapace_included;
	TEXT   TAXON = 275 CHARACTER = 24 TEXT = no_carapace_included;
	TEXT   TAXON = 276 CHARACTER = 24 TEXT = no_carapace_included;
	TEXT   TAXON = 278 CHARACTER = 24 TEXT = no_carapace_included;
	TEXT   TAXON = 279 CHARACTER = 24 TEXT = no_carapace_included;
	TEXT   TAXON = 280 CHARACTER = 24 TEXT = no_carapace_included;
	TEXT   TAXON = 281 CHARACTER = 24 TEXT = no_carapace_included;
	TEXT   TAXON = 282 CHARACTER = 24 TEXT = no_carapace_included;
	TEXT   TAXON = 283 CHARACTER = 24 TEXT = no_carapace_included;
	TEXT   TAXON = 284 CHARACTER = 24 TEXT = no_carapace_included;
	TEXT   TAXON = 286 CHARACTER = 24 TEXT = no_carapace_included;
	TEXT   TAXON = 287 CHARACTER = 24 TEXT = no_appropriate_view_available;
	TEXT   TAXON = 291 CHARACTER = 24 TEXT = no_appropriate_view_available;
	TEXT   TAXON = 294 CHARACTER = 24 TEXT = no_appropriate_view_available;
	TEXT   TAXON = 295 CHARACTER = 24 TEXT = no_appropriate_view_available;
	TEXT   TAXON = 296 CHARACTER = 24 TEXT = no_appropriate_view_available;
	TEXT   TAXON = 297 CHARACTER = 24 TEXT = nuchal_not_preserved;
	TEXT   TAXON = 298 CHARACTER = 24 TEXT = no_appropriate_view_available;
	TEXT   TAXON = 299 CHARACTER = 24 TEXT = no_appropriate_view_available;
	TEXT   TAXON = 300 CHARACTER = 24 TEXT = no_appropriate_view_available;
	TEXT   TAXON = 303 CHARACTER = 24 TEXT = no_appropriate_view_available;
	TEXT   TAXON = 304 CHARACTER = 24 TEXT = no_appropriate_view_available;
	TEXT   TAXON = 305 CHARACTER = 24 TEXT = no_appropriate_view_available;
	TEXT   TAXON = 306 CHARACTER = 24 TEXT = no_appropriate_view_available;
	TEXT   TAXON = 308 CHARACTER = 24 TEXT = no_appropriate_view_available;
	TEXT   TAXON = 316 CHARACTER = 24 TEXT = no_appropriate_view_available;
	TEXT   TAXON = 325 CHARACTER = 24 TEXT = no_carapace_available;
	TEXT   TAXON = 328 CHARACTER = 24 TEXT = no_appropriate_view_available;
	TEXT   TAXON = 329 CHARACTER = 24 TEXT = carapace_not_included;
	TEXT   TAXON = 330 CHARACTER = 24 TEXT = no_appropriate_view_available;
	TEXT   TAXON = 336 CHARACTER = 24 TEXT = no_appropriate_view_available;
	TEXT   TAXON = 337 CHARACTER = 24 TEXT = carapace_not_included;
	TEXT   TAXON = 340 CHARACTER = 24 TEXT = no_appropriate_view_available;
	TEXT   TAXON = 341 CHARACTER = 24 TEXT = no_appropriate_view_available;
	TEXT   TAXON = 344 CHARACTER = 24 TEXT = no_appropriate_view_available;
	TEXT   TAXON = 346 CHARACTER = 24 TEXT = no_appropriate_view_available;
	TEXT   TAXON = 347 CHARACTER = 24 TEXT = no_appropriate_view_available;
	TEXT   TAXON = 348 CHARACTER = 24 TEXT = no_appropriate_view_available;
	TEXT   TAXON = 349 CHARACTER = 24 TEXT = no_appropriate_view_available;
	TEXT   TAXON = 350 CHARACTER = 24 TEXT = no_appropriate_view_available;
	TEXT   TAXON = 352 CHARACTER = 24 TEXT = no_carapace_included;
	TEXT   TAXON = 353 CHARACTER = 24 TEXT = no_carapace_included;
	TEXT   TAXON = 359 CHARACTER = 24 TEXT = no_appropriate_view_available;
	TEXT   TAXON = 362 CHARACTER = 24 TEXT = no_carapace_included;
	TEXT   TAXON = 363 CHARACTER = 24 TEXT = no_carapace_included;
	TEXT   TAXON = 364 CHARACTER = 24 TEXT = no_carapace_included;
	TEXT   TAXON = 366 CHARACTER = 24 TEXT = no_appropriate_view_available;
	TEXT   TAXON = 367 CHARACTER = 24 TEXT = no_appropriate_view_available;
	TEXT   TAXON = 369 CHARACTER = 24 TEXT = no_carapace_included;
	TEXT   TAXON = 370 CHARACTER = 24 TEXT = no_appropriate_view_available;
	TEXT   TAXON = 374 CHARACTER = 24 TEXT = no_appropriate_view_available;
	TEXT   TAXON = 376 CHARACTER = 24 TEXT = no_appropriate_view_available;
	TEXT   TAXON = 377 CHARACTER = 24 TEXT = no_appropriate_view_available;
	TEXT   TAXON = 380 CHARACTER = 24 TEXT = no_appropriate_view_available;
	TEXT   TAXON = 383 CHARACTER = 24 TEXT = no_appropriate_view_available;
	TEXT   TAXON = 384 CHARACTER = 24 TEXT = no_appropriate_view_available;
	TEXT   TAXON = 385 CHARACTER = 24 TEXT = no_appropriate_view_available;
	TEXT   TAXON = 394 CHARACTER = 24 TEXT = no_appropriate_view_available;
	TEXT   TAXON = 406 CHARACTER = 24 TEXT = no_appropriate_view_available;
	TEXT   TAXON = 407 CHARACTER = 24 TEXT = no_appropriate_view_available;
	TEXT   TAXON = 408 CHARACTER = 24 TEXT = no_appropriate_view_available;
	TEXT   TAXON = 410 CHARACTER = 24 TEXT = no_appropriate_view_available;
	TEXT   TAXON = 413 CHARACTER = 24 TEXT = no_appropriate_view_available;
	TEXT   TAXON = 414 CHARACTER = 24 TEXT = no_appropriate_view_available;
	TEXT   TAXON = 415 CHARACTER = 24 TEXT = no_appropriate_view_available;
	TEXT   TAXON = 416 CHARACTER = 24 TEXT = no_appropriate_view_available;
	TEXT   TAXON = 421 CHARACTER = 24 TEXT = no_carapace_included;
	TEXT   TAXON = 423 CHARACTER = 24 TEXT = no_carapace_included;
	TEXT   TAXON = 424 CHARACTER = 24 TEXT = no_carapace_included;
	TEXT   TAXON = 426 CHARACTER = 24 TEXT = no_carapace_included;
	TEXT   TAXON = 429 CHARACTER = 24 TEXT = no_carapace_included;
	TEXT   TAXON = 432 CHARACTER = 24 TEXT = nuchal_not_included;
	TEXT   TAXON = 433 CHARACTER = 24 TEXT = no_appropriate_view_available;
	TEXT   TAXON = 447 CHARACTER = 24 TEXT = no_appropriate_view_available;
	TEXT   TAXON = 454 CHARACTER = 24 TEXT = no_appropriate_view_available;
	TEXT   TAXON = 460 CHARACTER = 24 TEXT = no_appropriate_view_available;
	TEXT   TAXON = 461 CHARACTER = 24 TEXT = no_appropriate_view_available;
	TEXT   TAXON = 463 CHARACTER = 24 TEXT = no_appropriate_view_available;
	TEXT   TAXON = 466 CHARACTER = 24 TEXT = no_appropriate_view_available;
	TEXT   TAXON = 469 CHARACTER = 24 TEXT = no_appropriate_view_available;
	TEXT   TAXON = 474 CHARACTER = 24 TEXT = no_appropriate_view_available;
	TEXT   TAXON = 476 CHARACTER = 24 TEXT = no_appropriate_view_available;
	TEXT   TAXON = 477 CHARACTER = 24 TEXT = no_appropriate_view_available;
	TEXT   TAXON = 478 CHARACTER = 24 TEXT = no_appropriate_view_available;
	TEXT   TAXON = 483 CHARACTER = 24 TEXT = no_carapace;
	TEXT   TAXON = 484 CHARACTER = 24 TEXT = no_carapace;
	TEXT   TAXON = 485 CHARACTER = 24 TEXT = no_appropriate_view_available;
	TEXT   TAXON = 487 CHARACTER = 24 TEXT = no_appropriate_view_available;
	TEXT   TAXON = 493 CHARACTER = 24 TEXT = no_appropriate_view_available;
	TEXT   TAXON = 496 CHARACTER = 24 TEXT = covered_by_tissue;
	TEXT   TAXON = 498 CHARACTER = 24 TEXT = based_on_nuchal;
	TEXT   TAXON = 500 CHARACTER = 24 TEXT = based_on_nuchal;
	TEXT   TAXON = 505 CHARACTER = 24 TEXT = based_on_nuchal;
	TEXT   TAXON = 512 CHARACTER = 24 TEXT = no_appropriate_view_available;
	TEXT   TAXON = 513 CHARACTER = 24 TEXT = no_appropriate_view_available;
	TEXT   TAXON = 516 CHARACTER = 24 TEXT = no_appropriate_view_available;
	TEXT   TAXON = 519 CHARACTER = 24 TEXT = no_appropriate_view_available;
	TEXT   TAXON = 526 CHARACTER = 24 TEXT = no_appropriate_view_available;
	TEXT   TAXON = 533 CHARACTER = 24 TEXT = no_appropriate_view_available;
	TEXT   TAXON = 534 CHARACTER = 24 TEXT = no_appropriate_view_available;
	TEXT   TAXON = 535 CHARACTER = 24 TEXT = no_carapace_included;
	TEXT   TAXON = 538 CHARACTER = 24 TEXT = no_appropriate_view_available;
	TEXT   TAXON = 540 CHARACTER = 24 TEXT = no_appropriate_view_available;
	TEXT   TAXON = 542 CHARACTER = 24 TEXT = ?;
	TEXT   TAXON = 543 CHARACTER = 24 TEXT = no_appropriate_view_available;
	TEXT   TAXON = 545 CHARACTER = 24 TEXT = ?;
	TEXT   TAXON = 548 CHARACTER = 24 TEXT = 'no appropriate view available^n';
	TEXT   TAXON = 551 CHARACTER = 24 TEXT = no_carapace_included;
	TEXT   TAXON = 552 CHARACTER = 24 TEXT = no_carapace_included;
	TEXT   TAXON = 559 CHARACTER = 24 TEXT = no_appropriate_view_available;
	TEXT   TAXON = 560 CHARACTER = 24 TEXT = no_appropriate_view_available;
	TEXT   TAXON = 562 CHARACTER = 24 TEXT = no_appropriate_view_available;
	TEXT   TAXON = 563 CHARACTER = 24 TEXT = no_appropriate_view_available;
	TEXT   TAXON = 567 CHARACTER = 24 TEXT = no_appropriate_view_available;
	TEXT   TAXON = 573 CHARACTER = 24 TEXT = inferred_based_on_placement_of_grooves_for_thoracic_on_nuchal;
	TEXT   TAXON = 574 CHARACTER = 24 TEXT = no_appropriate_view_available;
	TEXT   TAXON = 576 CHARACTER = 24 TEXT = no_appropriate_view_available;
	TEXT   TAXON = 577 CHARACTER = 24 TEXT = no_appropriate_view_available;
	TEXT   TAXON = 578 CHARACTER = 24 TEXT = no_appropriate_view_available;
	TEXT   TAXON = 579 CHARACTER = 24 TEXT = no_appropriate_view_available;
	TEXT   TAXON = 580 CHARACTER = 24 TEXT = no_appropriate_view_available;
	TEXT   TAXON = 581 CHARACTER = 24 TEXT = no_appropriate_view_available;
	TEXT   TAXON = 582 CHARACTER = 24 TEXT = no_appropriate_view_available;
	TEXT   TAXON = 583 CHARACTER = 24 TEXT = no_appropriate_view_available;
	TEXT   TAXON = 586 CHARACTER = 24 TEXT = no_appropriate_view_available;
	TEXT   TAXON = 587 CHARACTER = 24 TEXT = no_appropriate_view_available;
	TEXT   TAXON = 590 CHARACTER = 24 TEXT = nuchal_not_included;
	TEXT   TAXON = 591 CHARACTER = 24 TEXT = no_appropriate_view_available;

	TEXT   TAXON = 105 CHARACTER = 25 TEXT = no_carapace;
	TEXT   TAXON = 108 CHARACTER = 25 TEXT = no_carapace;
	TEXT   TAXON = 136 CHARACTER = 25 TEXT = 'irregular specimen: preneural extremely small, almost lost';
	TEXT   TAXON = 160 CHARACTER = 25 TEXT = carapace_not_included;
	TEXT   TAXON = 164 CHARACTER = 25 TEXT = 'very small, but present';
	TEXT   TAXON = 167 CHARACTER = 25 TEXT = no_carapace;
	TEXT   TAXON = 179 CHARACTER = 25 TEXT = 'irregular specimen: only tiny neural I or present';
	TEXT   TAXON = 185 CHARACTER = 25 TEXT = specimen_covered_by_skin;
	TEXT   TAXON = 189 CHARACTER = 25 TEXT = covered_by_skin;
	TEXT   TAXON = 228 CHARACTER = 25 TEXT = 'small, but clearly present!';
	TEXT   TAXON = 233 CHARACTER = 25 TEXT = highly_scoliotic_specimen;
	TEXT   TAXON = 240 CHARACTER = 25 TEXT = covered_by_skin;
	TEXT   TAXON = 244 CHARACTER = 25 TEXT = seems_to_be_authentic;
	TEXT   TAXON = 250 CHARACTER = 25 TEXT = covered_by_skin;
	TEXT   TAXON = 269 CHARACTER = 25 TEXT = no_carapace;
	TEXT   TAXON = 270 CHARACTER = 25 TEXT = no_carapace;
	TEXT   TAXON = 271 CHARACTER = 25 TEXT = no_carapace;
	TEXT   TAXON = 272 CHARACTER = 25 TEXT = no_carapace;
	TEXT   TAXON = 273 CHARACTER = 25 TEXT = no_carapace;
	TEXT   TAXON = 274 CHARACTER = 25 TEXT = no_carapace;
	TEXT   TAXON = 275 CHARACTER = 25 TEXT = no_carapace;
	TEXT   TAXON = 276 CHARACTER = 25 TEXT = no_carapace;
	TEXT   TAXON = 278 CHARACTER = 25 TEXT = no_carapace;
	TEXT   TAXON = 279 CHARACTER = 25 TEXT = no_carapace;
	TEXT   TAXON = 280 CHARACTER = 25 TEXT = no_carapace;
	TEXT   TAXON = 281 CHARACTER = 25 TEXT = no_carapace;
	TEXT   TAXON = 282 CHARACTER = 25 TEXT = no_carapace;
	TEXT   TAXON = 283 CHARACTER = 25 TEXT = no_carapace;
	TEXT   TAXON = 284 CHARACTER = 25 TEXT = no_carapace;
	TEXT   TAXON = 286 CHARACTER = 25 TEXT = no_carapace;
	TEXT   TAXON = 287 CHARACTER = 25 TEXT = covered_by_skin;
	TEXT   TAXON = 294 CHARACTER = 25 TEXT = covered_by_skin;
	TEXT   TAXON = 305 CHARACTER = 25 TEXT = covered_in_skin;
	TEXT   TAXON = 306 CHARACTER = 25 TEXT = no_appropriate_view_available;
	TEXT   TAXON = 310 CHARACTER = 25 TEXT = neural_column_not_completely_preserved;
	TEXT   TAXON = 311 CHARACTER = 25 TEXT = neural_column_not_completely_preserved;
	TEXT   TAXON = 313 CHARACTER = 25 TEXT = neural_column_not_completely_preserved;
	TEXT   TAXON = 321 CHARACTER = 25 TEXT = appropriate_view_not_available;
	TEXT   TAXON = 325 CHARACTER = 25 TEXT = no_carapace;
	TEXT   TAXON = 329 CHARACTER = 25 TEXT = ?;
	TEXT   TAXON = 335 CHARACTER = 25 TEXT = covered_in_skin;
	TEXT   TAXON = 337 CHARACTER = 25 TEXT = no_carapace;
	TEXT   TAXON = 341 CHARACTER = 25 TEXT = covered_by_skin;
	TEXT   TAXON = 342 CHARACTER = 25 TEXT = covered_by_skin;
	TEXT   TAXON = 344 CHARACTER = 25 TEXT = covered_by_skin;
	TEXT   TAXON = 350 CHARACTER = 25 TEXT = covered_in_skin;
	TEXT   TAXON = 352 CHARACTER = 25 TEXT = nuchal_not_preserved;
	TEXT   TAXON = 364 CHARACTER = 25 TEXT = covered_by_skin;
	TEXT   TAXON = 366 CHARACTER = 25 TEXT = covered_by_skin;
	TEXT   TAXON = 369 CHARACTER = 25 TEXT = no_carapace_included;
	TEXT   TAXON = 370 CHARACTER = 25 TEXT = covered_by_skin;
	TEXT   TAXON = 410 CHARACTER = 25 TEXT = covered_in_skin;
	TEXT   TAXON = 421 CHARACTER = 25 TEXT = no_carapace;
	TEXT   TAXON = 423 CHARACTER = 25 TEXT = no_carapace_included;
	TEXT   TAXON = 424 CHARACTER = 25 TEXT = no_carapace_included;
	TEXT   TAXON = 426 CHARACTER = 25 TEXT = no_carapace_included;
	TEXT   TAXON = 429 CHARACTER = 25 TEXT = no_carapace_included;
	TEXT   TAXON = 432 CHARACTER = 25 TEXT = specimen_incomplete;
	TEXT   TAXON = 447 CHARACTER = 25 TEXT = covered_in_skin;
	TEXT   TAXON = 448 CHARACTER = 25 TEXT = covered_in_skin;
	TEXT   TAXON = 483 CHARACTER = 25 TEXT = no_carapace;
	TEXT   TAXON = 484 CHARACTER = 25 TEXT = no_carapace;
	TEXT   TAXON = 485 CHARACTER = 25 TEXT = covered_in_skin;
	TEXT   TAXON = 487 CHARACTER = 25 TEXT = covered_in_skin;
	TEXT   TAXON = 492 CHARACTER = 25 TEXT = covered_by_skin;
	TEXT   TAXON = 493 CHARACTER = 25 TEXT = covered_by_skin;
	TEXT   TAXON = 535 CHARACTER = 25 TEXT = no_carapace;
	TEXT   TAXON = 538 CHARACTER = 25 TEXT = covered_by_skin;
	TEXT   TAXON = 550 CHARACTER = 25 TEXT = covered_in_skin;
	TEXT   TAXON = 551 CHARACTER = 25 TEXT = no_carapace;
	TEXT   TAXON = 552 CHARACTER = 25 TEXT = no_carapace;
	TEXT   TAXON = 574 CHARACTER = 25 TEXT = covered_by_skin;
	TEXT   TAXON = 575 CHARACTER = 25 TEXT = covered_by_skin;
	TEXT   TAXON = 576 CHARACTER = 25 TEXT = covered_by_skin;
	TEXT   TAXON = 581 CHARACTER = 25 TEXT = covered_by_skin;
	TEXT   TAXON = 583 CHARACTER = 25 TEXT = covered_by_skin;

	TEXT   TAXON = 3 CHARACTER = 26 TEXT = 'AMNH 85893, BMNH 1903.7.10.1, PCHP 14, PCHP 4800, UF 43888: in all cases 6, excluding split neurals';
	TEXT   TAXON = 62 CHARACTER = 26 TEXT = 'abnormal: the seventh is missing, but the space is there';
	TEXT   TAXON = 64 CHARACTER = 26 TEXT = seventh_split_into_two_small_elements;
	TEXT   TAXON = 65 CHARACTER = 26 TEXT = 'abnormal: sixth and seventh not fully developed';
	TEXT   TAXON = 66 CHARACTER = 26 TEXT = 'abnormal: first not developed at all, fourth and fifth reduced';
	TEXT   TAXON = 68 CHARACTER = 26 TEXT = highly_irregular_specimen_in_that_neural_2_is_asymmetric_and_neurals_3_and_4_are_fused_to_the_costals;
	TEXT   TAXON = 69 CHARACTER = 26 TEXT = 'abnormal specimen: neural 6 not fully developed';
	TEXT   TAXON = 70 CHARACTER = 26 TEXT = covered_by_skin;
	TEXT   TAXON = 73 CHARACTER = 26 TEXT = 'irregular specimen: neurals 1 and 6 not fully developed';
	TEXT   TAXON = 74 CHARACTER = 26 TEXT = 'irregular specimen: neural 1 reduced, neural 2 with irregular anterior contact';
	TEXT   TAXON = 79 CHARACTER = 26 TEXT = 'abnormal: the fifth is not fully developed';
	TEXT   TAXON = 81 CHARACTER = 26 TEXT = 'irregular specimen: 1st missing, 5th short';
	TEXT   TAXON = 82 CHARACTER = 26 TEXT = 'irregular specimen: first neural short';
	TEXT   TAXON = 83 CHARACTER = 26 TEXT = covered_by_skin;
	TEXT   TAXON = 84 CHARACTER = 26 TEXT = 'neural 1 not developed at all, neurals 2 and 3 extremely reduced';
	TEXT   TAXON = 85 CHARACTER = 26 TEXT = neural_1_barely_developed;
	TEXT   TAXON = 86 CHARACTER = 26 TEXT = 'neural 1 absent, neurals 2?5 reduced';
	TEXT   TAXON = 87 CHARACTER = 26 TEXT = 'neural 1 absent, neural 2 with anterior contacts, neurals 3-5 reduced ';
	TEXT   TAXON = 88 CHARACTER = 26 TEXT = 'neural 1 absent, neurals 2-5 reduced';
	TEXT   TAXON = 90 CHARACTER = 26 TEXT = neurals_2?6_reduced;
	TEXT   TAXON = 91 CHARACTER = 26 TEXT = 'somewhat irregular specimen, first neural is reduced in size and gap between 5 and 6';
	TEXT   TAXON = 93 CHARACTER = 26 TEXT = 'neural 1 reduced, neural 2 with anterior contacts';
	TEXT   TAXON = 94 CHARACTER = 26 TEXT = neural_2_reduced;
	TEXT   TAXON = 97 CHARACTER = 26 TEXT = 'scoliotic specimen: anterior contacts of neurals 2 and 6, neurals 1 and 6 reduced';
	TEXT   TAXON = 98 CHARACTER = 26 TEXT = neurals_5_and_6_reduced;
	TEXT   TAXON = 99 CHARACTER = 26 TEXT = 'neural 1 not developed, neurals 4 and 5 reduced';
	TEXT   TAXON = 100 CHARACTER = 26 TEXT = all_six_neurals_reduced;
	TEXT   TAXON = 101 CHARACTER = 26 TEXT = 'neural 1 not developed, neural 5 reduced';
	TEXT   TAXON = 105 CHARACTER = 26 TEXT = ?;
	TEXT   TAXON = 106 CHARACTER = 26 TEXT = covered_by_skin;
	TEXT   TAXON = 107 CHARACTER = 26 TEXT = irregular_specimen_with_tiny_8th;
	TEXT   TAXON = 108 CHARACTER = 26 TEXT = no_carapace;
	TEXT   TAXON = 113 CHARACTER = 26 TEXT = covered_by_skin;
	TEXT   TAXON = 115 CHARACTER = 26 TEXT = 'slightly irregular: a tiny 8th present, but here ignored';
	TEXT   TAXON = 116 CHARACTER = 26 TEXT = relatively_large_8th_present;
	TEXT   TAXON = 117 CHARACTER = 26 TEXT = irregular_specimen_with_nine_costals!;
	TEXT   TAXON = 125 CHARACTER = 26 TEXT = covered_by_skin;
	TEXT   TAXON = 126 CHARACTER = 26 TEXT = 'somewhat irregular, as seventh separated from eighth';
	TEXT   TAXON = 128 CHARACTER = 26 TEXT = neural_1_highly_reduced;
	TEXT   TAXON = 132 CHARACTER = 26 TEXT = 'irregular specimen, 6 and 7 fused';
	TEXT   TAXON = 133 CHARACTER = 26 TEXT = only_seven_costals!!!;
	TEXT   TAXON = 146 CHARACTER = 26 TEXT = irregular_specimen;
	TEXT   TAXON = 148 CHARACTER = 26 TEXT = specimen_incomplete;
	TEXT   TAXON = 149 CHARACTER = 26 TEXT = specimen_incomplete;
	TEXT   TAXON = 154 CHARACTER = 26 TEXT = neural_seven_and_eight_look_to_be_fused;
	TEXT   TAXON = 157 CHARACTER = 26 TEXT = 'irregular with small, isolated eighth';
	TEXT   TAXON = 160 CHARACTER = 26 TEXT = no_carapace_included;
	TEXT   TAXON = 162 CHARACTER = 26 TEXT = specimen_covered_by_skin;
	TEXT   TAXON = 164 CHARACTER = 26 TEXT = covered_by_skin;
	TEXT   TAXON = 167 CHARACTER = 26 TEXT = no_carapace;
	TEXT   TAXON = 168 CHARACTER = 26 TEXT = specimen_covered_by_skin;
	TEXT   TAXON = 169 CHARACTER = 26 TEXT = reduced_number_of_costals_on_left_side!;
	TEXT   TAXON = 170 CHARACTER = 26 TEXT = covered_by_skin;
	TEXT   TAXON = 173 CHARACTER = 26 TEXT = covered_by_skin;
	TEXT   TAXON = 178 CHARACTER = 26 TEXT = 'irregular specimen: 6th and 7th are fused';
	TEXT   TAXON = 179 CHARACTER = 26 TEXT = 'irregular specimen: nine costals on left side	';
	TEXT   TAXON = 185 CHARACTER = 26 TEXT = specimen_covered_by_skin;
	TEXT   TAXON = 189 CHARACTER = 26 TEXT = covered_by_skin;
	TEXT   TAXON = 190 CHARACTER = 26 TEXT = 'irregular specimen, only seven costals';
	TEXT   TAXON = 193 CHARACTER = 26 TEXT = covered_by_skin;
	TEXT   TAXON = 215 CHARACTER = 26 TEXT = covered_by_skin;
	TEXT   TAXON = 216 CHARACTER = 26 TEXT = covered_by_skin;
	TEXT   TAXON = 219 CHARACTER = 26 TEXT = covered_by_skin;
	TEXT   TAXON = 228 CHARACTER = 26 TEXT = covered_by_skin;
	TEXT   TAXON = 230 CHARACTER = 26 TEXT = neurals_7_and_8_appear_fused;
	TEXT   TAXON = 233 CHARACTER = 26 TEXT = highly_scoliotic_specimen;
	TEXT   TAXON = 235 CHARACTER = 26 TEXT = covered_by_skin;
	TEXT   TAXON = 240 CHARACTER = 26 TEXT = covered_by_skin;
	TEXT   TAXON = 249 CHARACTER = 26 TEXT = covered_by_skin;
	TEXT   TAXON = 250 CHARACTER = 26 TEXT = covered_by_skin;
	TEXT   TAXON = 251 CHARACTER = 26 TEXT = covered_by_skin;
	TEXT   TAXON = 260 CHARACTER = 26 TEXT = incomplete_specimen;
	TEXT   TAXON = 264 CHARACTER = 26 TEXT = sutures_not_clear;
	TEXT   TAXON = 266 CHARACTER = 26 TEXT = incomplete_specimen;
	TEXT   TAXON = 269 CHARACTER = 26 TEXT = no_carapace_included;
	TEXT   TAXON = 270 CHARACTER = 26 TEXT = no_carapace_included;
	TEXT   TAXON = 271 CHARACTER = 26 TEXT = no_carapace_included;
	TEXT   TAXON = 272 CHARACTER = 26 TEXT = no_carapace_included;
	TEXT   TAXON = 273 CHARACTER = 26 TEXT = no_carapace_included;
	TEXT   TAXON = 274 CHARACTER = 26 TEXT = no_carapace_included;
	TEXT   TAXON = 275 CHARACTER = 26 TEXT = no_carapace_included;
	TEXT   TAXON = 276 CHARACTER = 26 TEXT = no_carapace_included;
	TEXT   TAXON = 278 CHARACTER = 26 TEXT = no_carapace_included;
	TEXT   TAXON = 279 CHARACTER = 26 TEXT = no_carapace_included;
	TEXT   TAXON = 280 CHARACTER = 26 TEXT = no_carapace_included;
	TEXT   TAXON = 281 CHARACTER = 26 TEXT = no_carapace_included;
	TEXT   TAXON = 282 CHARACTER = 26 TEXT = no_carapace_included;
	TEXT   TAXON = 283 CHARACTER = 26 TEXT = no_carapace_included;
	TEXT   TAXON = 284 CHARACTER = 26 TEXT = no_carapace_included;
	TEXT   TAXON = 286 CHARACTER = 26 TEXT = no_carapace;
	TEXT   TAXON = 287 CHARACTER = 26 TEXT = no_carapace_included;
	TEXT   TAXON = 294 CHARACTER = 26 TEXT = covered_by_skin;
	TEXT   TAXON = 305 CHARACTER = 26 TEXT = covered_in_skin;
	TEXT   TAXON = 306 CHARACTER = 26 TEXT = no_appropriate_view_available;
	TEXT   TAXON = 309 CHARACTER = 26 TEXT = neural_column_not_completely_preserved;
	TEXT   TAXON = 310 CHARACTER = 26 TEXT = no_appropriate_view_available;
	TEXT   TAXON = 311 CHARACTER = 26 TEXT = no_appropriate_view_available;
	TEXT   TAXON = 312 CHARACTER = 26 TEXT = no_appropriate_view_available;
	TEXT   TAXON = 313 CHARACTER = 26 TEXT = no_appropriate_view_available;
	TEXT   TAXON = 321 CHARACTER = 26 TEXT = appropriate_view_not_available;
	TEXT   TAXON = 322 CHARACTER = 26 TEXT = appropriate_view_not_available;
	TEXT   TAXON = 325 CHARACTER = 26 TEXT = no_carapace;
	TEXT   TAXON = 326 CHARACTER = 26 TEXT = somewhat_irregular_extra_neural_between_costals_VIII;
	TEXT   TAXON = 329 CHARACTER = 26 TEXT = carapace_not_included;
	TEXT   TAXON = 335 CHARACTER = 26 TEXT = covered_in_skin;
	TEXT   TAXON = 337 CHARACTER = 26 TEXT = no_carapace;
	TEXT   TAXON = 338 CHARACTER = 26 TEXT = covered_by_skin;
	TEXT   TAXON = 341 CHARACTER = 26 TEXT = covered_by_skin;
	TEXT   TAXON = 342 CHARACTER = 26 TEXT = covered_by_skin;
	TEXT   TAXON = 344 CHARACTER = 26 TEXT = covered_by_skin;
	TEXT   TAXON = 346 CHARACTER = 26 TEXT = looks_like_a_fused_seventh_and_eighth;
	TEXT   TAXON = 350 CHARACTER = 26 TEXT = covered_by_skin;
	TEXT   TAXON = 352 CHARACTER = 26 TEXT = no_carapace_included;
	TEXT   TAXON = 357 CHARACTER = 26 TEXT = 'only seven, or neural 7 fused with 8?';
	TEXT   TAXON = 363 CHARACTER = 26 TEXT = covered_by_skin;
	TEXT   TAXON = 364 CHARACTER = 26 TEXT = covered_by_skin;
	TEXT   TAXON = 366 CHARACTER = 26 TEXT = covered_by_skin;
	TEXT   TAXON = 369 CHARACTER = 26 TEXT = no_carapace_included;
	TEXT   TAXON = 370 CHARACTER = 26 TEXT = covered_by_skin;
	TEXT   TAXON = 373 CHARACTER = 26 TEXT = 'seven, but with irregular, isolated eighth';
	TEXT   TAXON = 378 CHARACTER = 26 TEXT = sutures_unclear;
	TEXT   TAXON = 384 CHARACTER = 26 TEXT = no_appropriate_view_available;
	TEXT   TAXON = 389 CHARACTER = 26 TEXT = irregular_specimen_with_nine_costals;
	TEXT   TAXON = 391 CHARACTER = 26 TEXT = 'seven, or fused eighth and seventh';
	TEXT   TAXON = 393 CHARACTER = 26 TEXT = vertically_split_seventh_neurals;
	TEXT   TAXON = 394 CHARACTER = 26 TEXT = 'seven, or fused eighth and seventh';
	TEXT   TAXON = 397 CHARACTER = 26 TEXT = 'posterior region damaged	';
	TEXT   TAXON = 400 CHARACTER = 26 TEXT = fused_7_and_8;
	TEXT   TAXON = 410 CHARACTER = 26 TEXT = covered_in_skincovered_by_skin;
	TEXT   TAXON = 411 CHARACTER = 26 TEXT = abnormal_specimen_with_9_pairs_of_costals!;
	TEXT   TAXON = 417 CHARACTER = 26 TEXT = covered_by_skin;
	TEXT   TAXON = 418 CHARACTER = 26 TEXT = covered_by_skin;
	TEXT   TAXON = 421 CHARACTER = 26 TEXT = no_carapace_included;
	TEXT   TAXON = 423 CHARACTER = 26 TEXT = no_carapace_included;
	TEXT   TAXON = 424 CHARACTER = 26 TEXT = no_carapace_included;
	TEXT   TAXON = 426 CHARACTER = 26 TEXT = no_carapace_included;
	TEXT   TAXON = 429 CHARACTER = 26 TEXT = no_carapace_included;
	TEXT   TAXON = 440 CHARACTER = 26 TEXT = abnormal_small_nineth;
	TEXT   TAXON = 447 CHARACTER = 26 TEXT = covered_in_skin;
	TEXT   TAXON = 448 CHARACTER = 26 TEXT = covered_in_skin;
	TEXT   TAXON = 454 CHARACTER = 26 TEXT = covered_by_skin;
	TEXT   TAXON = 459 CHARACTER = 26 TEXT = assuming_that_one_is_missing_in_specimen;
	TEXT   TAXON = 479 CHARACTER = 26 TEXT = 'an abnormal, small 8th is present';
	TEXT   TAXON = 483 CHARACTER = 26 TEXT = no_carapace;
	TEXT   TAXON = 484 CHARACTER = 26 TEXT = no_carapace;
	TEXT   TAXON = 485 CHARACTER = 26 TEXT = covered_in_skincovered_by_skin;
	TEXT   TAXON = 487 CHARACTER = 26 TEXT = covered_in_skin;
	TEXT   TAXON = 492 CHARACTER = 26 TEXT = covered_by_skin;
	TEXT   TAXON = 493 CHARACTER = 26 TEXT = covered_by_skin;
	TEXT   TAXON = 496 CHARACTER = 26 TEXT = covered_by_skin;
	TEXT   TAXON = 531 CHARACTER = 26 TEXT = covered_by_skin;
	TEXT   TAXON = 535 CHARACTER = 26 TEXT = no_carapace;
	TEXT   TAXON = 538 CHARACTER = 26 TEXT = covered_by_skin;
	TEXT   TAXON = 540 CHARACTER = 26 TEXT = somewhat_abnormal_eighth;
	TEXT   TAXON = 544 CHARACTER = 26 TEXT = disarticulated_specimen;
	TEXT   TAXON = 547 CHARACTER = 26 TEXT = irregular_specimen;
	TEXT   TAXON = 550 CHARACTER = 26 TEXT = covered_by_skin;
	TEXT   TAXON = 551 CHARACTER = 26 TEXT = no_carapace;
	TEXT   TAXON = 552 CHARACTER = 26 TEXT = no_carapace;
	TEXT   TAXON = 574 CHARACTER = 26 TEXT = covered_by_skin;
	TEXT   TAXON = 575 CHARACTER = 26 TEXT = covered_by_skin;
	TEXT   TAXON = 576 CHARACTER = 26 TEXT = covered_by_skin;
	TEXT   TAXON = 578 CHARACTER = 26 TEXT = covered_by_skin;
	TEXT   TAXON = 579 CHARACTER = 26 TEXT = covered_by_skin;
	TEXT   TAXON = 581 CHARACTER = 26 TEXT = covered_by_skin;
	TEXT   TAXON = 583 CHARACTER = 26 TEXT = covered_by_skin;
	TEXT   TAXON = 587 CHARACTER = 26 TEXT = 'irregular specimen with irregular, isolated 8th';

	TEXT   TAXON = 3 CHARACTER = 27 TEXT = 'AMNH 85893, BMNH 1903.7.10.1, PCHP 14, PCHP 4800, UF 43888: in all cases no reversal';
	TEXT   TAXON = 70 CHARACTER = 27 TEXT = the_critical_area_at_the_back_of_the_shell_is_covered_in_skin_and_the_sutures_are_not_fully_clear;
	TEXT   TAXON = 83 CHARACTER = 27 TEXT = posterior_half_covered_by_skin;
	TEXT   TAXON = 89 CHARACTER = 27 TEXT = 'neural 1 absent, neurals 2?4 reduced';
	TEXT   TAXON = 105 CHARACTER = 27 TEXT = no_carapace;
	TEXT   TAXON = 108 CHARACTER = 27 TEXT = no_carapace;
	TEXT   TAXON = 132 CHARACTER = 27 TEXT = 'unclear, as fused';
	TEXT   TAXON = 133 CHARACTER = 27 TEXT = only_seven_costals!!!;
	TEXT   TAXON = 141 CHARACTER = 27 TEXT = 'asymmetric specimen, with 6 reversing on the right side';
	TEXT   TAXON = 148 CHARACTER = 27 TEXT = specimen_incomplete;
	TEXT   TAXON = 149 CHARACTER = 27 TEXT = specimen_incomplete;
	TEXT   TAXON = 160 CHARACTER = 27 TEXT = carapace_not_included;
	TEXT   TAXON = 162 CHARACTER = 27 TEXT = specimen_covered_by_skin;
	TEXT   TAXON = 164 CHARACTER = 27 TEXT = covered_by_skin;
	TEXT   TAXON = 167 CHARACTER = 27 TEXT = no_carapace;
	TEXT   TAXON = 168 CHARACTER = 27 TEXT = specimen_covered_by_skin;
	TEXT   TAXON = 169 CHARACTER = 27 TEXT = reduced_number_of_costals_on_left_side!;
	TEXT   TAXON = 170 CHARACTER = 27 TEXT = covered_by_skin;
	TEXT   TAXON = 172 CHARACTER = 27 TEXT = 'not clear, as specimen is disarticulated';
	TEXT   TAXON = 173 CHARACTER = 27 TEXT = covered_by_skin;
	TEXT   TAXON = 184 CHARACTER = 27 TEXT = 'not clear, specimen disarticulated and lacking neurals';
	TEXT   TAXON = 185 CHARACTER = 27 TEXT = specimen_covered_by_skin;
	TEXT   TAXON = 189 CHARACTER = 27 TEXT = covered_by_skin;
	TEXT   TAXON = 190 CHARACTER = 27 TEXT = 'irregular specimen, only seven costals';
	TEXT   TAXON = 193 CHARACTER = 27 TEXT = covered_by_skin;
	TEXT   TAXON = 215 CHARACTER = 27 TEXT = covered_by_skin;
	TEXT   TAXON = 216 CHARACTER = 27 TEXT = covered_by_skin;
	TEXT   TAXON = 219 CHARACTER = 27 TEXT = covered_by_skin;
	TEXT   TAXON = 228 CHARACTER = 27 TEXT = covered_by_skin;
	TEXT   TAXON = 233 CHARACTER = 27 TEXT = highly_scoliotic_specimen;
	TEXT   TAXON = 235 CHARACTER = 27 TEXT = covered_by_skin;
	TEXT   TAXON = 240 CHARACTER = 27 TEXT = covered_by_skin;
	TEXT   TAXON = 249 CHARACTER = 27 TEXT = covered_by_skin;
	TEXT   TAXON = 250 CHARACTER = 27 TEXT = covered_by_skin;
	TEXT   TAXON = 264 CHARACTER = 27 TEXT = sutures_not_clear;
	TEXT   TAXON = 266 CHARACTER = 27 TEXT = specimen_incomplete;
	TEXT   TAXON = 269 CHARACTER = 27 TEXT = no_carapace;
	TEXT   TAXON = 270 CHARACTER = 27 TEXT = no_carapace;
	TEXT   TAXON = 271 CHARACTER = 27 TEXT = no_carapace;
	TEXT   TAXON = 272 CHARACTER = 27 TEXT = no_carapace;
	TEXT   TAXON = 273 CHARACTER = 27 TEXT = no_carapace;
	TEXT   TAXON = 274 CHARACTER = 27 TEXT = no_carapace;
	TEXT   TAXON = 275 CHARACTER = 27 TEXT = no_carapace;
	TEXT   TAXON = 276 CHARACTER = 27 TEXT = no_carapace;
	TEXT   TAXON = 278 CHARACTER = 27 TEXT = no_carapace;
	TEXT   TAXON = 279 CHARACTER = 27 TEXT = no_carapace;
	TEXT   TAXON = 280 CHARACTER = 27 TEXT = no_carapace;
	TEXT   TAXON = 281 CHARACTER = 27 TEXT = no_carapace;
	TEXT   TAXON = 282 CHARACTER = 27 TEXT = no_carapace;
	TEXT   TAXON = 283 CHARACTER = 27 TEXT = no_carapace;
	TEXT   TAXON = 284 CHARACTER = 27 TEXT = no_carapace;
	TEXT   TAXON = 286 CHARACTER = 27 TEXT = no_carapace;
	TEXT   TAXON = 287 CHARACTER = 27 TEXT = covered_by_skin;
	TEXT   TAXON = 305 CHARACTER = 27 TEXT = covered_in_skin;
	TEXT   TAXON = 306 CHARACTER = 27 TEXT = no_appropriate_view_available;
	TEXT   TAXON = 309 CHARACTER = 27 TEXT = neural_column_not_completely_preserved;
	TEXT   TAXON = 310 CHARACTER = 27 TEXT = neural_column_not_completely_preserved;
	TEXT   TAXON = 311 CHARACTER = 27 TEXT = neural_column_not_completely_preserved;
	TEXT   TAXON = 312 CHARACTER = 27 TEXT = no_appropriate_view_available;
	TEXT   TAXON = 313 CHARACTER = 27 TEXT = neural_column_not_completely_preserved;
	TEXT   TAXON = 321 CHARACTER = 27 TEXT = appropriate_view_not_available;
	TEXT   TAXON = 322 CHARACTER = 27 TEXT = appropriate_view_not_available;
	TEXT   TAXON = 325 CHARACTER = 27 TEXT = no_carapace;
	TEXT   TAXON = 329 CHARACTER = 27 TEXT = ?;
	TEXT   TAXON = 335 CHARACTER = 27 TEXT = covered_in_skin;
	TEXT   TAXON = 337 CHARACTER = 27 TEXT = no_carapace;
	TEXT   TAXON = 338 CHARACTER = 27 TEXT = not_sufficient_preserved;
	TEXT   TAXON = 341 CHARACTER = 27 TEXT = covered_by_skin;
	TEXT   TAXON = 342 CHARACTER = 27 TEXT = covered_by_skin;
	TEXT   TAXON = 344 CHARACTER = 27 TEXT = covered_by_skin;
	TEXT   TAXON = 350 CHARACTER = 27 TEXT = covered_in_skin;
	TEXT   TAXON = 352 CHARACTER = 27 TEXT = nuchal_not_preserved;
	TEXT   TAXON = 363 CHARACTER = 27 TEXT = covered_by_skin;
	TEXT   TAXON = 364 CHARACTER = 27 TEXT = covered_by_skin;
	TEXT   TAXON = 366 CHARACTER = 27 TEXT = covered_by_skin;
	TEXT   TAXON = 369 CHARACTER = 27 TEXT = no_carapace_included;
	TEXT   TAXON = 370 CHARACTER = 27 TEXT = covered_by_skin;
	TEXT   TAXON = 373 CHARACTER = 27 TEXT = 'irregular specimen, reversal only on right side';
	TEXT   TAXON = 384 CHARACTER = 27 TEXT = no_appropriate_view_available;
	TEXT   TAXON = 410 CHARACTER = 27 TEXT = covered_in_skin;
	TEXT   TAXON = 417 CHARACTER = 27 TEXT = covered_by_skin;
	TEXT   TAXON = 421 CHARACTER = 27 TEXT = no_carapace;
	TEXT   TAXON = 423 CHARACTER = 27 TEXT = no_carapace_included;
	TEXT   TAXON = 424 CHARACTER = 27 TEXT = no_carapace_included;
	TEXT   TAXON = 426 CHARACTER = 27 TEXT = no_carapace_included;
	TEXT   TAXON = 429 CHARACTER = 27 TEXT = no_carapace_included;
	TEXT   TAXON = 447 CHARACTER = 27 TEXT = covered_in_skin;
	TEXT   TAXON = 448 CHARACTER = 27 TEXT = covered_in_skin;
	TEXT   TAXON = 483 CHARACTER = 27 TEXT = no_carapace;
	TEXT   TAXON = 484 CHARACTER = 27 TEXT = no_carapace;
	TEXT   TAXON = 485 CHARACTER = 27 TEXT = covered_in_skin;
	TEXT   TAXON = 487 CHARACTER = 27 TEXT = covered_in_skin;
	TEXT   TAXON = 492 CHARACTER = 27 TEXT = covered_by_skin;
	TEXT   TAXON = 493 CHARACTER = 27 TEXT = covered_by_skin;
	TEXT   TAXON = 531 CHARACTER = 27 TEXT = covered_in_skin;
	TEXT   TAXON = 535 CHARACTER = 27 TEXT = no_carapace;
	TEXT   TAXON = 538 CHARACTER = 27 TEXT = covered_with_skin;
	TEXT   TAXON = 544 CHARACTER = 27 TEXT = specimen_disarticulated;
	TEXT   TAXON = 547 CHARACTER = 27 TEXT = 'irregular specimen with additional pre-costals';
	TEXT   TAXON = 550 CHARACTER = 27 TEXT = covered_in_skin;
	TEXT   TAXON = 551 CHARACTER = 27 TEXT = no_carapace;
	TEXT   TAXON = 552 CHARACTER = 27 TEXT = no_carapace;
	TEXT   TAXON = 563 CHARACTER = 27 TEXT = not_articulated;
	TEXT   TAXON = 574 CHARACTER = 27 TEXT = covered_by_skin;
	TEXT   TAXON = 575 CHARACTER = 27 TEXT = covered_by_skin;
	TEXT   TAXON = 576 CHARACTER = 27 TEXT = covered_by_skin;
	TEXT   TAXON = 578 CHARACTER = 27 TEXT = covered_by_skin;
	TEXT   TAXON = 579 CHARACTER = 27 TEXT = covered_by_skin;
	TEXT   TAXON = 581 CHARACTER = 27 TEXT = covered_by_skin;
	TEXT   TAXON = 583 CHARACTER = 27 TEXT = covered_by_skin;

	TEXT   TAXON = 62 CHARACTER = 28 TEXT = 'abnormal: seventh is missing, but the reversal would be there';
	TEXT   TAXON = 64 CHARACTER = 28 TEXT = 'abnormal specimen, neural VII is split';
	TEXT   TAXON = 70 CHARACTER = 28 TEXT = the_critical_area_at_the_back_of_the_shell_is_covered_in_skin_and_the_sutures_are_not_fully_clear;
	TEXT   TAXON = 83 CHARACTER = 28 TEXT = posterior_half_covered_by_skin;
	TEXT   TAXON = 108 CHARACTER = 28 TEXT = no_carapace;
	TEXT   TAXON = 133 CHARACTER = 28 TEXT = only_seven_costals!!!;
	TEXT   TAXON = 148 CHARACTER = 28 TEXT = specimen_incomplete;
	TEXT   TAXON = 149 CHARACTER = 28 TEXT = specimen_incomplete;
	TEXT   TAXON = 156 CHARACTER = 28 TEXT = 'specimen slightly scoliotic: 6 on left, 7 on right';
	TEXT   TAXON = 160 CHARACTER = 28 TEXT = carapace_not_included;
	TEXT   TAXON = 162 CHARACTER = 28 TEXT = specimen_covered_by_skin;
	TEXT   TAXON = 164 CHARACTER = 28 TEXT = covered_by_skin;
	TEXT   TAXON = 167 CHARACTER = 28 TEXT = no_carapace;
	TEXT   TAXON = 168 CHARACTER = 28 TEXT = specimen_covered_by_skin;
	TEXT   TAXON = 169 CHARACTER = 28 TEXT = reduced_number_of_costals_on_left_side!;
	TEXT   TAXON = 170 CHARACTER = 28 TEXT = covered_by_skin;
	TEXT   TAXON = 172 CHARACTER = 28 TEXT = 'not clear, as specimen is disarticulated';
	TEXT   TAXON = 173 CHARACTER = 28 TEXT = covered_by_skin;
	TEXT   TAXON = 179 CHARACTER = 28 TEXT = irregular_specimen_with_asymmetry_with_nine_costals_on_left_side;
	TEXT   TAXON = 184 CHARACTER = 28 TEXT = 'not clear, specimen disarticulated and lacking neurals';
	TEXT   TAXON = 185 CHARACTER = 28 TEXT = specimen_covered_by_skin;
	TEXT   TAXON = 186 CHARACTER = 28 TEXT = right_left_asymmetric;
	TEXT   TAXON = 188 CHARACTER = 28 TEXT = 'irregular specimen, asymmetric reversal';
	TEXT   TAXON = 189 CHARACTER = 28 TEXT = covered_by_skin;
	TEXT   TAXON = 190 CHARACTER = 28 TEXT = irregular_specimen;
	TEXT   TAXON = 193 CHARACTER = 28 TEXT = covered_by_skin;
	TEXT   TAXON = 195 CHARACTER = 28 TEXT = asymmetric_specimen;
	TEXT   TAXON = 196 CHARACTER = 28 TEXT = asymmetric_specimen;
	TEXT   TAXON = 199 CHARACTER = 28 TEXT = asymmetric_specimen;
	TEXT   TAXON = 200 CHARACTER = 28 TEXT = asymmetric_specimen;
	TEXT   TAXON = 201 CHARACTER = 28 TEXT = asymmetric_specimen;
	TEXT   TAXON = 202 CHARACTER = 28 TEXT = asymmetric_specimen;
	TEXT   TAXON = 203 CHARACTER = 28 TEXT = asymmetric_specimen;
	TEXT   TAXON = 205 CHARACTER = 28 TEXT = asymmetric_specimen;
	TEXT   TAXON = 207 CHARACTER = 28 TEXT = asymmetric_specimen;
	TEXT   TAXON = 212 CHARACTER = 28 TEXT = asymmetric_specimen;
	TEXT   TAXON = 213 CHARACTER = 28 TEXT = asymmetric_specimen;
	TEXT   TAXON = 214 CHARACTER = 28 TEXT = asymmetric_specimen;
	TEXT   TAXON = 215 CHARACTER = 28 TEXT = covered_by_skin;
	TEXT   TAXON = 216 CHARACTER = 28 TEXT = covered_by_skin;
	TEXT   TAXON = 217 CHARACTER = 28 TEXT = asymmetric_specimen;
	TEXT   TAXON = 219 CHARACTER = 28 TEXT = covered_by_skin;
	TEXT   TAXON = 228 CHARACTER = 28 TEXT = covered_by_skin;
	TEXT   TAXON = 233 CHARACTER = 28 TEXT = highly_scoliotic_specimen;
	TEXT   TAXON = 235 CHARACTER = 28 TEXT = covered_by_skin;
	TEXT   TAXON = 240 CHARACTER = 28 TEXT = covered_by_skin;
	TEXT   TAXON = 249 CHARACTER = 28 TEXT = covered_by_skin;
	TEXT   TAXON = 250 CHARACTER = 28 TEXT = covered_by_skin;
	TEXT   TAXON = 264 CHARACTER = 28 TEXT = sutures_not_clear;
	TEXT   TAXON = 266 CHARACTER = 28 TEXT = specimen_incomplete;
	TEXT   TAXON = 269 CHARACTER = 28 TEXT = no_carapace;
	TEXT   TAXON = 270 CHARACTER = 28 TEXT = no_carapace;
	TEXT   TAXON = 271 CHARACTER = 28 TEXT = no_carapace;
	TEXT   TAXON = 272 CHARACTER = 28 TEXT = no_carapace;
	TEXT   TAXON = 273 CHARACTER = 28 TEXT = no_carapace;
	TEXT   TAXON = 274 CHARACTER = 28 TEXT = no_carapace;
	TEXT   TAXON = 275 CHARACTER = 28 TEXT = no_carapace;
	TEXT   TAXON = 276 CHARACTER = 28 TEXT = no_carapace;
	TEXT   TAXON = 278 CHARACTER = 28 TEXT = no_carapace;
	TEXT   TAXON = 279 CHARACTER = 28 TEXT = no_carapace;
	TEXT   TAXON = 280 CHARACTER = 28 TEXT = no_carapace;
	TEXT   TAXON = 281 CHARACTER = 28 TEXT = no_carapace;
	TEXT   TAXON = 282 CHARACTER = 28 TEXT = no_carapace;
	TEXT   TAXON = 283 CHARACTER = 28 TEXT = no_carapace;
	TEXT   TAXON = 284 CHARACTER = 28 TEXT = no_carapace;
	TEXT   TAXON = 285 CHARACTER = 28 TEXT = not_clear;
	TEXT   TAXON = 286 CHARACTER = 28 TEXT = no_carapace;
	TEXT   TAXON = 287 CHARACTER = 28 TEXT = covered_by_skin;
	TEXT   TAXON = 292 CHARACTER = 28 TEXT = 'irregular specimen, asymmetric';
	TEXT   TAXON = 305 CHARACTER = 28 TEXT = covered_in_skin;
	TEXT   TAXON = 306 CHARACTER = 28 TEXT = no_appropriate_view_available;
	TEXT   TAXON = 309 CHARACTER = 28 TEXT = neural_column_not_completely_preserved;
	TEXT   TAXON = 310 CHARACTER = 28 TEXT = neural_column_not_completely_preserved;
	TEXT   TAXON = 311 CHARACTER = 28 TEXT = neural_column_not_completely_preserved;
	TEXT   TAXON = 312 CHARACTER = 28 TEXT = no_appropriate_view_available;
	TEXT   TAXON = 313 CHARACTER = 28 TEXT = neural_column_not_completely_preserved;
	TEXT   TAXON = 321 CHARACTER = 28 TEXT = appropriate_view_not_available;
	TEXT   TAXON = 322 CHARACTER = 28 TEXT = appropriate_view_not_available;
	TEXT   TAXON = 325 CHARACTER = 28 TEXT = no_carapace;
	TEXT   TAXON = 329 CHARACTER = 28 TEXT = ?;
	TEXT   TAXON = 335 CHARACTER = 28 TEXT = covered_in_skin;
	TEXT   TAXON = 337 CHARACTER = 28 TEXT = no_carapace;
	TEXT   TAXON = 338 CHARACTER = 28 TEXT = not_sufficient_preserved;
	TEXT   TAXON = 341 CHARACTER = 28 TEXT = covered_by_skin;
	TEXT   TAXON = 342 CHARACTER = 28 TEXT = covered_by_skin;
	TEXT   TAXON = 343 CHARACTER = 28 TEXT = specimen_asymmetric;
	TEXT   TAXON = 344 CHARACTER = 28 TEXT = covered_by_skin;
	TEXT   TAXON = 345 CHARACTER = 28 TEXT = specimen_asymmetric;
	TEXT   TAXON = 350 CHARACTER = 28 TEXT = covered_in_skin;
	TEXT   TAXON = 352 CHARACTER = 28 TEXT = nuchal_not_preserved;
	TEXT   TAXON = 361 CHARACTER = 28 TEXT = 'irregular specimen with enlarged, asymmetric seventh';
	TEXT   TAXON = 363 CHARACTER = 28 TEXT = covered_by_skin;
	TEXT   TAXON = 364 CHARACTER = 28 TEXT = covered_by_skin;
	TEXT   TAXON = 366 CHARACTER = 28 TEXT = covered_by_skin;
	TEXT   TAXON = 369 CHARACTER = 28 TEXT = no_carapace_included;
	TEXT   TAXON = 370 CHARACTER = 28 TEXT = covered_by_skin;
	TEXT   TAXON = 373 CHARACTER = 28 TEXT = only_on_right_side;
	TEXT   TAXON = 379 CHARACTER = 28 TEXT = asymmetric_specimen;
	TEXT   TAXON = 381 CHARACTER = 28 TEXT = 'irregular specimen^n';
	TEXT   TAXON = 382 CHARACTER = 28 TEXT = abnormal_specimen_reversed_at_the_front;
	TEXT   TAXON = 383 CHARACTER = 28 TEXT = asymmetric_specimen;
	TEXT   TAXON = 384 CHARACTER = 28 TEXT = no_appropriate_view_available;
	TEXT   TAXON = 389 CHARACTER = 28 TEXT = irregular_specimen_with_nine_costals;
	TEXT   TAXON = 398 CHARACTER = 28 TEXT = with_additional_flip_at_neural_4_and_5;
	TEXT   TAXON = 405 CHARACTER = 28 TEXT = highly_irregular_in_that_the_reversal_stretches_over_four_neurals!;
	TEXT   TAXON = 409 CHARACTER = 28 TEXT = abnormal_specimen_that_reverses_over_three_neurals;
	TEXT   TAXON = 410 CHARACTER = 28 TEXT = covered_in_skin;
	TEXT   TAXON = 411 CHARACTER = 28 TEXT = abnormal_specimen_with_9_costals;
	TEXT   TAXON = 417 CHARACTER = 28 TEXT = covered_by_skin;
	TEXT   TAXON = 421 CHARACTER = 28 TEXT = no_carapace;
	TEXT   TAXON = 423 CHARACTER = 28 TEXT = no_carapace_included;
	TEXT   TAXON = 424 CHARACTER = 28 TEXT = no_carapace_included;
	TEXT   TAXON = 426 CHARACTER = 28 TEXT = no_carapace_included;
	TEXT   TAXON = 429 CHARACTER = 28 TEXT = no_carapace_included;
	TEXT   TAXON = 445 CHARACTER = 28 TEXT = irregular_specimen;
	TEXT   TAXON = 447 CHARACTER = 28 TEXT = covered_in_skin;
	TEXT   TAXON = 448 CHARACTER = 28 TEXT = covered_in_skin;
	TEXT   TAXON = 459 CHARACTER = 28 TEXT = specimen_is_asymmetric;
	TEXT   TAXON = 474 CHARACTER = 28 TEXT = irregular_specimen;
	TEXT   TAXON = 479 CHARACTER = 28 TEXT = 'abnormal specimen, asymmetric';
	TEXT   TAXON = 480 CHARACTER = 28 TEXT = 'abnormal specimen, asymmetric';
	TEXT   TAXON = 483 CHARACTER = 28 TEXT = no_carapace;
	TEXT   TAXON = 484 CHARACTER = 28 TEXT = no_carapace;
	TEXT   TAXON = 485 CHARACTER = 28 TEXT = covered_in_skin;
	TEXT   TAXON = 487 CHARACTER = 28 TEXT = covered_in_skin;
	TEXT   TAXON = 492 CHARACTER = 28 TEXT = covered_by_skin;
	TEXT   TAXON = 493 CHARACTER = 28 TEXT = covered_by_skin;
	TEXT   TAXON = 497 CHARACTER = 28 TEXT = 'abnormal, asymmetric specimen';
	TEXT   TAXON = 499 CHARACTER = 28 TEXT = 'abnormal specimen, change is asymmetric^n';
	TEXT   TAXON = 504 CHARACTER = 28 TEXT = 'specimen abnormal asymmetric	';
	TEXT   TAXON = 531 CHARACTER = 28 TEXT = covered_in_skin;
	TEXT   TAXON = 535 CHARACTER = 28 TEXT = no_carapace;
	TEXT   TAXON = 538 CHARACTER = 28 TEXT = covered_with_skin;
	TEXT   TAXON = 541 CHARACTER = 28 TEXT = 'abnormal specimen, asymmetric';
	TEXT   TAXON = 544 CHARACTER = 28 TEXT = specimen_disarticulated;
	TEXT   TAXON = 547 CHARACTER = 28 TEXT = 'irregular specimen with additional pre-costals';
	TEXT   TAXON = 550 CHARACTER = 28 TEXT = covered_in_skin;
	TEXT   TAXON = 551 CHARACTER = 28 TEXT = no_carapace;
	TEXT   TAXON = 552 CHARACTER = 28 TEXT = no_carapace;
	TEXT   TAXON = 555 CHARACTER = 28 TEXT = column_already_reversed_at_the_front;
	TEXT   TAXON = 557 CHARACTER = 28 TEXT = 'small specimen, contacts highly irregular (3/4/5/6)';
	TEXT   TAXON = 558 CHARACTER = 28 TEXT = 'small specimen, contacts not clearly developed (3/4/5)';
	TEXT   TAXON = 563 CHARACTER = 28 TEXT = not_articulated;
	TEXT   TAXON = 566 CHARACTER = 28 TEXT = highly_irregular_specimen_with_shifting_reversal;
	TEXT   TAXON = 568 CHARACTER = 28 TEXT = irregular_specimen_with_asymmetry;
	TEXT   TAXON = 574 CHARACTER = 28 TEXT = covered_by_skin;
	TEXT   TAXON = 575 CHARACTER = 28 TEXT = covered_by_skin;
	TEXT   TAXON = 576 CHARACTER = 28 TEXT = covered_by_skin;
	TEXT   TAXON = 578 CHARACTER = 28 TEXT = covered_by_skin;
	TEXT   TAXON = 579 CHARACTER = 28 TEXT = covered_by_skin;
	TEXT   TAXON = 581 CHARACTER = 28 TEXT = covered_by_skin;
	TEXT   TAXON = 583 CHARACTER = 28 TEXT = covered_by_skin;
	TEXT   TAXON = 587 CHARACTER = 28 TEXT = irregular_specimen_with_asymmetric_change;

	TEXT   TAXON = 74 CHARACTER = 29 TEXT = 'irregular specimen: neural 2 octagonal on right side';
	TEXT   TAXON = 82 CHARACTER = 29 TEXT = 'neural 2 (neural 1 absent)';
	TEXT   TAXON = 87 CHARACTER = 29 TEXT = 'neural 2 (neural 1 absent)';
	TEXT   TAXON = 91 CHARACTER = 29 TEXT = 'neural 2 (neural one highly reduced)';
	TEXT   TAXON = 93 CHARACTER = 29 TEXT = 'neural 2 (neural 1 reduced)';
	TEXT   TAXON = 95 CHARACTER = 29 TEXT = 'asymmetric specimen: neural 5 octagonal on the left side';
	TEXT   TAXON = 96 CHARACTER = 29 TEXT = 'neural 2 (neural 1 reduced)';
	TEXT   TAXON = 97 CHARACTER = 29 TEXT = 'scoliotic specimen: asymmetric anterior contacts of neurals 2 and 6 on the left side';
	TEXT   TAXON = 101 CHARACTER = 29 TEXT = 'neural 2  (neural 1 absent)';
	TEXT   TAXON = 105 CHARACTER = 29 TEXT = no_carapace;
	TEXT   TAXON = 108 CHARACTER = 29 TEXT = no_carapace;
	TEXT   TAXON = 122 CHARACTER = 29 TEXT = 'neural 2 (neural 1 reduced)';
	TEXT   TAXON = 128 CHARACTER = 29 TEXT = 'neural 2 (neural 1 reduced)';
	TEXT   TAXON = 130 CHARACTER = 29 TEXT = asymmetric_specimen_with_octagonal_contacts_on_right_side;
	TEXT   TAXON = 131 CHARACTER = 29 TEXT = asymmetric_specimen_with_octagonal_contacts_on_left_side;
	TEXT   TAXON = 133 CHARACTER = 29 TEXT = only_seven_costals!!!;
	TEXT   TAXON = 160 CHARACTER = 29 TEXT = carapace_not_included;
	TEXT   TAXON = 167 CHARACTER = 29 TEXT = no_carapace;
	TEXT   TAXON = 168 CHARACTER = 29 TEXT = specimen_covered_by_skin;
	TEXT   TAXON = 170 CHARACTER = 29 TEXT = covered_by_skin;
	TEXT   TAXON = 173 CHARACTER = 29 TEXT = covered_by_skin;
	TEXT   TAXON = 179 CHARACTER = 29 TEXT = irregular_specimen;
	TEXT   TAXON = 185 CHARACTER = 29 TEXT = specimen_covered_by_skin;
	TEXT   TAXON = 189 CHARACTER = 29 TEXT = covered_by_skin;
	TEXT   TAXON = 233 CHARACTER = 29 TEXT = highly_scoliotic_specimen;
	TEXT   TAXON = 240 CHARACTER = 29 TEXT = covered_by_skin;
	TEXT   TAXON = 250 CHARACTER = 29 TEXT = covered_by_skin;
	TEXT   TAXON = 269 CHARACTER = 29 TEXT = no_carapace;
	TEXT   TAXON = 270 CHARACTER = 29 TEXT = no_carapace;
	TEXT   TAXON = 271 CHARACTER = 29 TEXT = no_carapace;
	TEXT   TAXON = 272 CHARACTER = 29 TEXT = no_carapace;
	TEXT   TAXON = 273 CHARACTER = 29 TEXT = no_carapace;
	TEXT   TAXON = 274 CHARACTER = 29 TEXT = no_carapace;
	TEXT   TAXON = 275 CHARACTER = 29 TEXT = no_carapace;
	TEXT   TAXON = 276 CHARACTER = 29 TEXT = no_carapace;
	TEXT   TAXON = 278 CHARACTER = 29 TEXT = no_carapace;
	TEXT   TAXON = 279 CHARACTER = 29 TEXT = no_carapace;
	TEXT   TAXON = 280 CHARACTER = 29 TEXT = no_carapace;
	TEXT   TAXON = 281 CHARACTER = 29 TEXT = no_carapace;
	TEXT   TAXON = 282 CHARACTER = 29 TEXT = no_carapace;
	TEXT   TAXON = 283 CHARACTER = 29 TEXT = no_carapace;
	TEXT   TAXON = 284 CHARACTER = 29 TEXT = no_carapace;
	TEXT   TAXON = 286 CHARACTER = 29 TEXT = no_carapace;
	TEXT   TAXON = 287 CHARACTER = 29 TEXT = covered_by_skin;
	TEXT   TAXON = 305 CHARACTER = 29 TEXT = covered_in_skin;
	TEXT   TAXON = 306 CHARACTER = 29 TEXT = no_appropriate_view_available;
	TEXT   TAXON = 310 CHARACTER = 29 TEXT = neural_column_not_completely_preserved;
	TEXT   TAXON = 311 CHARACTER = 29 TEXT = neural_column_not_completely_preserved;
	TEXT   TAXON = 313 CHARACTER = 29 TEXT = neural_column_not_completely_preserved;
	TEXT   TAXON = 321 CHARACTER = 29 TEXT = appropriate_view_not_available;
	TEXT   TAXON = 325 CHARACTER = 29 TEXT = no_carapace;
	TEXT   TAXON = 329 CHARACTER = 29 TEXT = ?;
	TEXT   TAXON = 335 CHARACTER = 29 TEXT = covered_in_skin;
	TEXT   TAXON = 337 CHARACTER = 29 TEXT = no_carapace;
	TEXT   TAXON = 341 CHARACTER = 29 TEXT = covered_by_skin;
	TEXT   TAXON = 342 CHARACTER = 29 TEXT = covered_by_skin;
	TEXT   TAXON = 344 CHARACTER = 29 TEXT = covered_by_skin;
	TEXT   TAXON = 350 CHARACTER = 29 TEXT = covered_in_skin;
	TEXT   TAXON = 352 CHARACTER = 29 TEXT = nuchal_not_preserved;
	TEXT   TAXON = 354 CHARACTER = 29 TEXT = neural_2_with_anterior_contact_on_right_side;
	TEXT   TAXON = 369 CHARACTER = 29 TEXT = no_carapace_included;
	TEXT   TAXON = 370 CHARACTER = 29 TEXT = covered_by_skin;
	TEXT   TAXON = 374 CHARACTER = 29 TEXT = neural_2_with_anterior_contact_on_left_side;
	TEXT   TAXON = 385 CHARACTER = 29 TEXT = 'asymmetric specimen, with second octagonal on right side';
	TEXT   TAXON = 397 CHARACTER = 29 TEXT = 'neural 2, symmetric';
	TEXT   TAXON = 404 CHARACTER = 29 TEXT = 'neural 2, right side';
	TEXT   TAXON = 410 CHARACTER = 29 TEXT = covered_in_skin;
	TEXT   TAXON = 411 CHARACTER = 29 TEXT = 'asymmetric specimen, with second octagonal on right side';
	TEXT   TAXON = 421 CHARACTER = 29 TEXT = no_carapace;
	TEXT   TAXON = 423 CHARACTER = 29 TEXT = no_carapace_included;
	TEXT   TAXON = 424 CHARACTER = 29 TEXT = no_carapace_included;
	TEXT   TAXON = 426 CHARACTER = 29 TEXT = no_carapace_included;
	TEXT   TAXON = 429 CHARACTER = 29 TEXT = no_carapace_included;
	TEXT   TAXON = 432 CHARACTER = 29 TEXT = specimen_incomplete;
	TEXT   TAXON = 447 CHARACTER = 29 TEXT = covered_in_skin;
	TEXT   TAXON = 448 CHARACTER = 29 TEXT = covered_in_skin;
	TEXT   TAXON = 483 CHARACTER = 29 TEXT = no_carapace;
	TEXT   TAXON = 484 CHARACTER = 29 TEXT = no_carapace;
	TEXT   TAXON = 485 CHARACTER = 29 TEXT = covered_in_skin;
	TEXT   TAXON = 487 CHARACTER = 29 TEXT = covered_in_skin;
	TEXT   TAXON = 488 CHARACTER = 29 TEXT = 'neural 2, anterior contact on left side';
	TEXT   TAXON = 492 CHARACTER = 29 TEXT = covered_by_skin;
	TEXT   TAXON = 493 CHARACTER = 29 TEXT = covered_by_skin;
	TEXT   TAXON = 502 CHARACTER = 29 TEXT = neural_4;
	TEXT   TAXON = 505 CHARACTER = 29 TEXT = 2nd_neural_;
	TEXT   TAXON = 510 CHARACTER = 29 TEXT = 2nd_neural;
	TEXT   TAXON = 513 CHARACTER = 29 TEXT = 'irregular neural 2 with two anterior contacts, but only one posterior one';
	TEXT   TAXON = 524 CHARACTER = 29 TEXT = 2nd_neural_asymmetric;
	TEXT   TAXON = 525 CHARACTER = 29 TEXT = 2nd_neural_asymmetric;
	TEXT   TAXON = 530 CHARACTER = 29 TEXT = 'neural 2, left side';
	TEXT   TAXON = 535 CHARACTER = 29 TEXT = no_carapace;
	TEXT   TAXON = 537 CHARACTER = 29 TEXT = asymmetric_2nd_neural;
	TEXT   TAXON = 547 CHARACTER = 29 TEXT = 'irregular specimen with additional pre-costals	';
	TEXT   TAXON = 550 CHARACTER = 29 TEXT = covered_in_skin;
	TEXT   TAXON = 551 CHARACTER = 29 TEXT = no_carapace;
	TEXT   TAXON = 552 CHARACTER = 29 TEXT = no_carapace;
	TEXT   TAXON = 554 CHARACTER = 29 TEXT = 2nd_neural;
	TEXT   TAXON = 556 CHARACTER = 29 TEXT = 'neural 2, left side';
	TEXT   TAXON = 557 CHARACTER = 29 TEXT = neural_2;
	TEXT   TAXON = 560 CHARACTER = 29 TEXT = 'neural2, left side';
	TEXT   TAXON = 562 CHARACTER = 29 TEXT = neural_2;
	TEXT   TAXON = 563 CHARACTER = 29 TEXT = not_articulated;
	TEXT   TAXON = 565 CHARACTER = 29 TEXT = 2nd_neural;
	TEXT   TAXON = 566 CHARACTER = 29 TEXT = asymmetric_2nd;
	TEXT   TAXON = 567 CHARACTER = 29 TEXT = 2nd_neural;
	TEXT   TAXON = 568 CHARACTER = 29 TEXT = 2nd;
	TEXT   TAXON = 569 CHARACTER = 29 TEXT = 'asymmetric 2nd, left side';
	TEXT   TAXON = 574 CHARACTER = 29 TEXT = covered_by_skin;
	TEXT   TAXON = 575 CHARACTER = 29 TEXT = covered_by_skin;
	TEXT   TAXON = 576 CHARACTER = 29 TEXT = covered_by_skin;
	TEXT   TAXON = 581 CHARACTER = 29 TEXT = covered_by_skin;
	TEXT   TAXON = 583 CHARACTER = 29 TEXT = covered_by_skin;

	TEXT   TAXON = 105 CHARACTER = 30 TEXT = ?;
	TEXT   TAXON = 108 CHARACTER = 30 TEXT = no_carapace;
	TEXT   TAXON = 160 CHARACTER = 30 TEXT = no_carapace_included;
	TEXT   TAXON = 162 CHARACTER = 30 TEXT = no_appropriate_view_available;
	TEXT   TAXON = 167 CHARACTER = 30 TEXT = no_carapace_included;
	TEXT   TAXON = 168 CHARACTER = 30 TEXT = covered_by_skin;
	TEXT   TAXON = 269 CHARACTER = 30 TEXT = no_carapace_included;
	TEXT   TAXON = 270 CHARACTER = 30 TEXT = no_carapace_included;
	TEXT   TAXON = 271 CHARACTER = 30 TEXT = no_carapace_included;
	TEXT   TAXON = 272 CHARACTER = 30 TEXT = no_carapace_included;
	TEXT   TAXON = 273 CHARACTER = 30 TEXT = no_carapace_included;
	TEXT   TAXON = 274 CHARACTER = 30 TEXT = no_carapace_included;
	TEXT   TAXON = 275 CHARACTER = 30 TEXT = no_carapace_included;
	TEXT   TAXON = 276 CHARACTER = 30 TEXT = no_carapace_included;
	TEXT   TAXON = 278 CHARACTER = 30 TEXT = no_carapace_included;
	TEXT   TAXON = 279 CHARACTER = 30 TEXT = no_carapace_included;
	TEXT   TAXON = 280 CHARACTER = 30 TEXT = no_carapace_included;
	TEXT   TAXON = 281 CHARACTER = 30 TEXT = no_carapace_included;
	TEXT   TAXON = 282 CHARACTER = 30 TEXT = no_carapace_included;
	TEXT   TAXON = 283 CHARACTER = 30 TEXT = no_carapace_included;
	TEXT   TAXON = 284 CHARACTER = 30 TEXT = no_carapace_included;
	TEXT   TAXON = 286 CHARACTER = 30 TEXT = no_carapace_included;
	TEXT   TAXON = 287 CHARACTER = 30 TEXT = no_carapace_included;
	TEXT   TAXON = 294 CHARACTER = 30 TEXT = covered_by_skin;
	TEXT   TAXON = 305 CHARACTER = 30 TEXT = covered_in_skin;
	TEXT   TAXON = 306 CHARACTER = 30 TEXT = no_appropriate_view_available;
	TEXT   TAXON = 310 CHARACTER = 30 TEXT = no_appropriate_view_available;
	TEXT   TAXON = 311 CHARACTER = 30 TEXT = no_appropriate_view_available;
	TEXT   TAXON = 313 CHARACTER = 30 TEXT = no_appropriate_view_available;
	TEXT   TAXON = 325 CHARACTER = 30 TEXT = no_carapace_available;
	TEXT   TAXON = 329 CHARACTER = 30 TEXT = carapace_not_included;
	TEXT   TAXON = 335 CHARACTER = 30 TEXT = covered_in_skin;
	TEXT   TAXON = 337 CHARACTER = 30 TEXT = carapace_not_included;
	TEXT   TAXON = 341 CHARACTER = 30 TEXT = covered_by_skin;
	TEXT   TAXON = 342 CHARACTER = 30 TEXT = covered_by_skin;
	TEXT   TAXON = 344 CHARACTER = 30 TEXT = covered_by_skin;
	TEXT   TAXON = 350 CHARACTER = 30 TEXT = covered_by_skin;
	TEXT   TAXON = 352 CHARACTER = 30 TEXT = no_carapace_included;
	TEXT   TAXON = 369 CHARACTER = 30 TEXT = no_carapace_included;
	TEXT   TAXON = 370 CHARACTER = 30 TEXT = covered_by_skin;
	TEXT   TAXON = 384 CHARACTER = 30 TEXT = no_appropriate_view_available;
	TEXT   TAXON = 410 CHARACTER = 30 TEXT = covered_by_skin;
	TEXT   TAXON = 413 CHARACTER = 30 TEXT = no_sufficient_view_available;
	TEXT   TAXON = 421 CHARACTER = 30 TEXT = no_carapace_included;
	TEXT   TAXON = 423 CHARACTER = 30 TEXT = no_carapace_included;
	TEXT   TAXON = 424 CHARACTER = 30 TEXT = no_carapace_included;
	TEXT   TAXON = 426 CHARACTER = 30 TEXT = no_carapace_included;
	TEXT   TAXON = 429 CHARACTER = 30 TEXT = no_carapace_included;
	TEXT   TAXON = 432 CHARACTER = 30 TEXT = incomplete_specimen;
	TEXT   TAXON = 447 CHARACTER = 30 TEXT = covered_in_skin;
	TEXT   TAXON = 448 CHARACTER = 30 TEXT = covered_in_skin;
	TEXT   TAXON = 483 CHARACTER = 30 TEXT = no_carapace;
	TEXT   TAXON = 484 CHARACTER = 30 TEXT = no_carapace;
	TEXT   TAXON = 485 CHARACTER = 30 TEXT = covered_by_skin;
	TEXT   TAXON = 487 CHARACTER = 30 TEXT = covered_by_skin;
	TEXT   TAXON = 492 CHARACTER = 30 TEXT = covered_by_skin;
	TEXT   TAXON = 493 CHARACTER = 30 TEXT = covered_by_skin;
	TEXT   TAXON = 535 CHARACTER = 30 TEXT = no_carapace;
	TEXT   TAXON = 551 CHARACTER = 30 TEXT = no_carapace;
	TEXT   TAXON = 552 CHARACTER = 30 TEXT = no_carapace;
	TEXT   TAXON = 563 CHARACTER = 30 TEXT = appropriate_view_not_available;
	TEXT   TAXON = 574 CHARACTER = 30 TEXT = covered_by_skin;
	TEXT   TAXON = 575 CHARACTER = 30 TEXT = covered_by_skin;
	TEXT   TAXON = 576 CHARACTER = 30 TEXT = covered_by_skin;
	TEXT   TAXON = 579 CHARACTER = 30 TEXT = covered_by_skin;
	TEXT   TAXON = 581 CHARACTER = 30 TEXT = covered_by_skin;
	TEXT   TAXON = 583 CHARACTER = 30 TEXT = covered_by_skin;

	TEXT   TAXON = 3 CHARACTER = 31 TEXT = 'AMNH 85893, BMNH 1903.7.10.1, PCHP 14, PCHP 4800 (present), UF 43888 (absent)';
	TEXT   TAXON = 62 CHARACTER = 31 TEXT = neural_7_reduced;
	TEXT   TAXON = 65 CHARACTER = 31 TEXT = neurals_6_and_7_reduced;
	TEXT   TAXON = 66 CHARACTER = 31 TEXT = 'neurals 1, 2, 3, 4, and 6 reduced';
	TEXT   TAXON = 68 CHARACTER = 31 TEXT = highly_irregular_specimen;
	TEXT   TAXON = 73 CHARACTER = 31 TEXT = neurals_1_and_6_reduced;
	TEXT   TAXON = 79 CHARACTER = 31 TEXT = neural_5_reduced;
	TEXT   TAXON = 81 CHARACTER = 31 TEXT = 'neurals 1, 2, and 5 reduced';
	TEXT   TAXON = 82 CHARACTER = 31 TEXT = neural_1_reduced;
	TEXT   TAXON = 83 CHARACTER = 31 TEXT = 'at least neurals 2, 3, 4, 5, and 6 reduced';
	TEXT   TAXON = 84 CHARACTER = 31 TEXT = 'neurals 1, 2, and 3 reduced';
	TEXT   TAXON = 85 CHARACTER = 31 TEXT = no_neurals_left;
	TEXT   TAXON = 86 CHARACTER = 31 TEXT = 'neurals 1, 2, 3, 4, and 5 reduced';
	TEXT   TAXON = 87 CHARACTER = 31 TEXT = 'neurals 1, 2, 3, 4, and 5 reduced';
	TEXT   TAXON = 88 CHARACTER = 31 TEXT = 'neurals 1, 2, 3, and 4 reduced';
	TEXT   TAXON = 89 CHARACTER = 31 TEXT = 'neurals 1, 2, 3, and 4 reduced';
	TEXT   TAXON = 90 CHARACTER = 31 TEXT = 'neurals 2, 3, 4, 5, and 6 reduced';
	TEXT   TAXON = 91 CHARACTER = 31 TEXT = neurals_1_and_6_reduced;
	TEXT   TAXON = 93 CHARACTER = 31 TEXT = neural_1_reduced;
	TEXT   TAXON = 94 CHARACTER = 31 TEXT = neural_2_reduced;
	TEXT   TAXON = 95 CHARACTER = 31 TEXT = neural_1_reduced;
	TEXT   TAXON = 96 CHARACTER = 31 TEXT = 'neurals 1, 3, 4, and 5 reduced';
	TEXT   TAXON = 97 CHARACTER = 31 TEXT = neurals_1_and_6_reduced;
	TEXT   TAXON = 98 CHARACTER = 31 TEXT = neurals_5_and_6_reduced;
	TEXT   TAXON = 99 CHARACTER = 31 TEXT = 'neurals 1, 2, 4, and 5 reduced';
	TEXT   TAXON = 100 CHARACTER = 31 TEXT = 'neurals 1, 2, 3, 4, 5, and 6 reduced';
	TEXT   TAXON = 101 CHARACTER = 31 TEXT = neurals_1_and_5_reduced;
	TEXT   TAXON = 106 CHARACTER = 31 TEXT = 'covered by skin, but clearly present';
	TEXT   TAXON = 108 CHARACTER = 31 TEXT = no_carapace;
	TEXT   TAXON = 113 CHARACTER = 31 TEXT = 'at least neurals 3, 4, and 6 reduced';
	TEXT   TAXON = 125 CHARACTER = 31 TEXT = covered_by_skin;
	TEXT   TAXON = 126 CHARACTER = 31 TEXT = neural_8_reduced;
	TEXT   TAXON = 127 CHARACTER = 31 TEXT = neural_8_reduced;
	TEXT   TAXON = 128 CHARACTER = 31 TEXT = neurals_1_and_8_reduced;
	TEXT   TAXON = 129 CHARACTER = 31 TEXT = neural_8_reduced;
	TEXT   TAXON = 142 CHARACTER = 31 TEXT = neural_7_reduced;
	TEXT   TAXON = 157 CHARACTER = 31 TEXT = neural_8_reduced;
	TEXT   TAXON = 167 CHARACTER = 31 TEXT = no_carapace;
	TEXT   TAXON = 168 CHARACTER = 31 TEXT = specimen_covered_by_skin;
	TEXT   TAXON = 170 CHARACTER = 31 TEXT = covered_by_skin;
	TEXT   TAXON = 173 CHARACTER = 31 TEXT = covered_by_skin;
	TEXT   TAXON = 185 CHARACTER = 31 TEXT = specimen_covered_by_skin;
	TEXT   TAXON = 189 CHARACTER = 31 TEXT = covered_by_skin;
	TEXT   TAXON = 193 CHARACTER = 31 TEXT = covered_by_skin;
	TEXT   TAXON = 228 CHARACTER = 31 TEXT = covered_by_skin;
	TEXT   TAXON = 240 CHARACTER = 31 TEXT = covered_by_skin;
	TEXT   TAXON = 260 CHARACTER = 31 TEXT = incomplete_specimen;
	TEXT   TAXON = 264 CHARACTER = 31 TEXT = sutures_not_clear;
	TEXT   TAXON = 266 CHARACTER = 31 TEXT = incomplete_specimen;
	TEXT   TAXON = 269 CHARACTER = 31 TEXT = no_carapace_included;
	TEXT   TAXON = 270 CHARACTER = 31 TEXT = no_carapace_included;
	TEXT   TAXON = 271 CHARACTER = 31 TEXT = no_carapace_included;
	TEXT   TAXON = 272 CHARACTER = 31 TEXT = no_carapace_included;
	TEXT   TAXON = 273 CHARACTER = 31 TEXT = no_carapace_included;
	TEXT   TAXON = 274 CHARACTER = 31 TEXT = no_carapace_included;
	TEXT   TAXON = 275 CHARACTER = 31 TEXT = no_carapace_included;
	TEXT   TAXON = 276 CHARACTER = 31 TEXT = no_carapace_included;
	TEXT   TAXON = 278 CHARACTER = 31 TEXT = no_carapace_included;
	TEXT   TAXON = 279 CHARACTER = 31 TEXT = no_carapace_included;
	TEXT   TAXON = 280 CHARACTER = 31 TEXT = no_carapace_included;
	TEXT   TAXON = 281 CHARACTER = 31 TEXT = no_carapace_included;
	TEXT   TAXON = 282 CHARACTER = 31 TEXT = no_carapace_included;
	TEXT   TAXON = 283 CHARACTER = 31 TEXT = no_carapace_included;
	TEXT   TAXON = 284 CHARACTER = 31 TEXT = no_carapace_included;
	TEXT   TAXON = 286 CHARACTER = 31 TEXT = no_carapace_included;
	TEXT   TAXON = 287 CHARACTER = 31 TEXT = no_carapace_included;
	TEXT   TAXON = 294 CHARACTER = 31 TEXT = covered_by_skin;
	TEXT   TAXON = 305 CHARACTER = 31 TEXT = covered_in_skin;
	TEXT   TAXON = 306 CHARACTER = 31 TEXT = no_appropriate_view_available;
	TEXT   TAXON = 310 CHARACTER = 31 TEXT = no_appropriate_view_available;
	TEXT   TAXON = 311 CHARACTER = 31 TEXT = no_appropriate_view_available;
	TEXT   TAXON = 312 CHARACTER = 31 TEXT = no_appropriate_view_available;
	TEXT   TAXON = 313 CHARACTER = 31 TEXT = no_appropriate_view_available;
	TEXT   TAXON = 321 CHARACTER = 31 TEXT = appropriate_view_not_available;
	TEXT   TAXON = 322 CHARACTER = 31 TEXT = appropriate_view_not_available;
	TEXT   TAXON = 325 CHARACTER = 31 TEXT = no_carapace_available;
	TEXT   TAXON = 329 CHARACTER = 31 TEXT = carapace_not_included;
	TEXT   TAXON = 335 CHARACTER = 31 TEXT = covered_in_skin;
	TEXT   TAXON = 337 CHARACTER = 31 TEXT = carapace_not_included;
	TEXT   TAXON = 338 CHARACTER = 31 TEXT = covered_by_skin;
	TEXT   TAXON = 341 CHARACTER = 31 TEXT = covered_by_skin;
	TEXT   TAXON = 342 CHARACTER = 31 TEXT = covered_by_skin;
	TEXT   TAXON = 344 CHARACTER = 31 TEXT = covered_by_skin;
	TEXT   TAXON = 350 CHARACTER = 31 TEXT = covered_by_skin;
	TEXT   TAXON = 352 CHARACTER = 31 TEXT = no_carapace_included;
	TEXT   TAXON = 363 CHARACTER = 31 TEXT = covered_by_skin;
	TEXT   TAXON = 364 CHARACTER = 31 TEXT = covered_by_skin;
	TEXT   TAXON = 366 CHARACTER = 31 TEXT = covered_by_skin;
	TEXT   TAXON = 369 CHARACTER = 31 TEXT = no_carapace_included;
	TEXT   TAXON = 370 CHARACTER = 31 TEXT = covered_by_skin;
	TEXT   TAXON = 373 CHARACTER = 31 TEXT = neural_8_reduced;
	TEXT   TAXON = 384 CHARACTER = 31 TEXT = no_appropriate_view_available;
	TEXT   TAXON = 396 CHARACTER = 31 TEXT = neural_8_reduced;
	TEXT   TAXON = 397 CHARACTER = 31 TEXT = 'posterior region damaged	?';
	TEXT   TAXON = 407 CHARACTER = 31 TEXT = neural_7_partially_reduced;
	TEXT   TAXON = 410 CHARACTER = 31 TEXT = covered_by_skin;
	TEXT   TAXON = 417 CHARACTER = 31 TEXT = covered_by_skin;
	TEXT   TAXON = 418 CHARACTER = 31 TEXT = covered_by_skin;
	TEXT   TAXON = 421 CHARACTER = 31 TEXT = no_carapace_included;
	TEXT   TAXON = 422 CHARACTER = 31 TEXT = neural_8_reduced;
	TEXT   TAXON = 423 CHARACTER = 31 TEXT = no_carapace_included;
	TEXT   TAXON = 424 CHARACTER = 31 TEXT = no_carapace_included;
	TEXT   TAXON = 426 CHARACTER = 31 TEXT = no_carapace_included;
	TEXT   TAXON = 429 CHARACTER = 31 TEXT = no_carapace_included;
	TEXT   TAXON = 447 CHARACTER = 31 TEXT = covered_in_skin;
	TEXT   TAXON = 448 CHARACTER = 31 TEXT = covered_in_skin;
	TEXT   TAXON = 454 CHARACTER = 31 TEXT = covered_by_skin;
	TEXT   TAXON = 479 CHARACTER = 31 TEXT = reduced_neural_8;
	TEXT   TAXON = 483 CHARACTER = 31 TEXT = no_carapace;
	TEXT   TAXON = 484 CHARACTER = 31 TEXT = no_carapace;
	TEXT   TAXON = 485 CHARACTER = 31 TEXT = covered_by_skin;
	TEXT   TAXON = 487 CHARACTER = 31 TEXT = covered_by_skin;
	TEXT   TAXON = 492 CHARACTER = 31 TEXT = covered_by_skin;
	TEXT   TAXON = 493 CHARACTER = 31 TEXT = covered_by_skin;
	TEXT   TAXON = 496 CHARACTER = 31 TEXT = covered_by_skin;
	TEXT   TAXON = 522 CHARACTER = 31 TEXT = neural_7_reduced;
	TEXT   TAXON = 531 CHARACTER = 31 TEXT = covered_by_skin;
	TEXT   TAXON = 538 CHARACTER = 31 TEXT = covered_by_skin;
	TEXT   TAXON = 540 CHARACTER = 31 TEXT = neural_8_reduced;
	TEXT   TAXON = 544 CHARACTER = 31 TEXT = disarticulated_specimen;
	TEXT   TAXON = 549 CHARACTER = 31 TEXT = neural_7_reduced;
	TEXT   TAXON = 550 CHARACTER = 31 TEXT = covered_by_skin;
	TEXT   TAXON = 551 CHARACTER = 31 TEXT = no_carapace;
	TEXT   TAXON = 552 CHARACTER = 31 TEXT = no_carapace;
	TEXT   TAXON = 559 CHARACTER = 31 TEXT = neural_8_reduced;
	TEXT   TAXON = 561 CHARACTER = 31 TEXT = neural_8_reduced;
	TEXT   TAXON = 563 CHARACTER = 31 TEXT = appropriate_view_not_available;
	TEXT   TAXON = 570 CHARACTER = 31 TEXT = irregular_specimen;
	TEXT   TAXON = 574 CHARACTER = 31 TEXT = covered_by_skin;
	TEXT   TAXON = 575 CHARACTER = 31 TEXT = covered_by_skin;
	TEXT   TAXON = 576 CHARACTER = 31 TEXT = covered_by_skin;
	TEXT   TAXON = 578 CHARACTER = 31 TEXT = covered_by_skin;
	TEXT   TAXON = 579 CHARACTER = 31 TEXT = covered_by_skin;
	TEXT   TAXON = 581 CHARACTER = 31 TEXT = covered_by_skin;
	TEXT   TAXON = 583 CHARACTER = 31 TEXT = covered_by_skin;
	TEXT   TAXON = 587 CHARACTER = 31 TEXT = neural_8_reduced;

	TEXT   TAXON = 183 CHARACTER = 32 TEXT = embedded_in_skin;
	TEXT   TAXON = 187 CHARACTER = 32 TEXT = specimen_embedded_in_skin;
	TEXT   TAXON = 466 CHARACTER = 32 TEXT = skin_flap_still_attached;
	TEXT   TAXON = 479 CHARACTER = 32 TEXT = embedded_in_skin;
	TEXT   TAXON = 480 CHARACTER = 32 TEXT = embedded_in_skin;
	TEXT   TAXON = 499 CHARACTER = 32 TEXT = specimens_preserved_with_skin;
	TEXT   TAXON = 500 CHARACTER = 32 TEXT = specimens_preserved_with_skin;
	TEXT   TAXON = 504 CHARACTER = 32 TEXT = embedded_in_skin;
	TEXT   TAXON = 567 CHARACTER = 32 TEXT = embedded_in_skin;

	TEXT   TAXON = 68 CHARACTER = 33 TEXT = covered_by_skin;
	TEXT   TAXON = 69 CHARACTER = 33 TEXT = covered_by_skin;
	TEXT   TAXON = 78 CHARACTER = 33 TEXT = covered_by_skin;
	TEXT   TAXON = 105 CHARACTER = 33 TEXT = ?;
	TEXT   TAXON = 108 CHARACTER = 33 TEXT = no_carapace;
	TEXT   TAXON = 113 CHARACTER = 33 TEXT = covered_in_skin;
	TEXT   TAXON = 114 CHARACTER = 33 TEXT = covered_in_skin;
	TEXT   TAXON = 115 CHARACTER = 33 TEXT = covered_by_skin;
	TEXT   TAXON = 143 CHARACTER = 33 TEXT = sutures_not_clear;
	TEXT   TAXON = 152 CHARACTER = 33 TEXT = sutures_not_clear;
	TEXT   TAXON = 156 CHARACTER = 33 TEXT = nuchal_missing;
	TEXT   TAXON = 158 CHARACTER = 33 TEXT = specimen_disarticulated;
	TEXT   TAXON = 160 CHARACTER = 33 TEXT = no_carapace_included;
	TEXT   TAXON = 167 CHARACTER = 33 TEXT = no_carapace_included;
	TEXT   TAXON = 168 CHARACTER = 33 TEXT = covered_by_skin;
	TEXT   TAXON = 193 CHARACTER = 33 TEXT = covered_by_skin;
	TEXT   TAXON = 269 CHARACTER = 33 TEXT = no_carapace_included;
	TEXT   TAXON = 270 CHARACTER = 33 TEXT = no_carapace_included;
	TEXT   TAXON = 271 CHARACTER = 33 TEXT = no_carapace_included;
	TEXT   TAXON = 272 CHARACTER = 33 TEXT = no_carapace_included;
	TEXT   TAXON = 273 CHARACTER = 33 TEXT = no_carapace_included;
	TEXT   TAXON = 274 CHARACTER = 33 TEXT = no_carapace_included;
	TEXT   TAXON = 275 CHARACTER = 33 TEXT = no_carapace_included;
	TEXT   TAXON = 276 CHARACTER = 33 TEXT = no_carapace_included;
	TEXT   TAXON = 278 CHARACTER = 33 TEXT = no_carapace_included;
	TEXT   TAXON = 279 CHARACTER = 33 TEXT = no_carapace_included;
	TEXT   TAXON = 280 CHARACTER = 33 TEXT = no_carapace_included;
	TEXT   TAXON = 281 CHARACTER = 33 TEXT = no_carapace_included;
	TEXT   TAXON = 282 CHARACTER = 33 TEXT = no_carapace_included;
	TEXT   TAXON = 283 CHARACTER = 33 TEXT = no_carapace_included;
	TEXT   TAXON = 284 CHARACTER = 33 TEXT = no_carapace_included;
	TEXT   TAXON = 286 CHARACTER = 33 TEXT = no_carapace_included;
	TEXT   TAXON = 287 CHARACTER = 33 TEXT = no_carapace_included;
	TEXT   TAXON = 294 CHARACTER = 33 TEXT = covered_by_skin;
	TEXT   TAXON = 321 CHARACTER = 33 TEXT = no_appropriate_view_available;
	TEXT   TAXON = 325 CHARACTER = 33 TEXT = no_carapace_available;
	TEXT   TAXON = 327 CHARACTER = 33 TEXT = specimen_disarticulated_and_damaged;
	TEXT   TAXON = 329 CHARACTER = 33 TEXT = carapace_not_included;
	TEXT   TAXON = 337 CHARACTER = 33 TEXT = carapace_not_included;
	TEXT   TAXON = 338 CHARACTER = 33 TEXT = no_appropriate_view_available;
	TEXT   TAXON = 341 CHARACTER = 33 TEXT = covered_by_skin;
	TEXT   TAXON = 342 CHARACTER = 33 TEXT = covered_by_skin;
	TEXT   TAXON = 344 CHARACTER = 33 TEXT = covered_by_skin;
	TEXT   TAXON = 352 CHARACTER = 33 TEXT = no_carapace_included;
	TEXT   TAXON = 369 CHARACTER = 33 TEXT = no_carapace_included;
	TEXT   TAXON = 370 CHARACTER = 33 TEXT = covered_by_skin;
	TEXT   TAXON = 384 CHARACTER = 33 TEXT = no_appropriate_view_available;
	TEXT   TAXON = 410 CHARACTER = 33 TEXT = covered_by_skin;
	TEXT   TAXON = 413 CHARACTER = 33 TEXT = no_sufficient_view_available;
	TEXT   TAXON = 414 CHARACTER = 33 TEXT = no_sufficient_view_available;
	TEXT   TAXON = 421 CHARACTER = 33 TEXT = no_carapace_included;
	TEXT   TAXON = 423 CHARACTER = 33 TEXT = no_carapace_included;
	TEXT   TAXON = 424 CHARACTER = 33 TEXT = no_carapace_included;
	TEXT   TAXON = 426 CHARACTER = 33 TEXT = no_carapace_included;
	TEXT   TAXON = 429 CHARACTER = 33 TEXT = no_carapace_included;
	TEXT   TAXON = 432 CHARACTER = 33 TEXT = incomplete_specimen;
	TEXT   TAXON = 447 CHARACTER = 33 TEXT = covered_in_skin;
	TEXT   TAXON = 448 CHARACTER = 33 TEXT = covered_in_skin;
	TEXT   TAXON = 450 CHARACTER = 33 TEXT = covered_in_skin;
	TEXT   TAXON = 476 CHARACTER = 33 TEXT = sutures_not_clear;
	TEXT   TAXON = 483 CHARACTER = 33 TEXT = no_carapace;
	TEXT   TAXON = 484 CHARACTER = 33 TEXT = no_carapace;
	TEXT   TAXON = 485 CHARACTER = 33 TEXT = covered_by_skin;
	TEXT   TAXON = 487 CHARACTER = 33 TEXT = covered_by_skin;
	TEXT   TAXON = 492 CHARACTER = 33 TEXT = covered_by_skin;
	TEXT   TAXON = 493 CHARACTER = 33 TEXT = covered_by_skin;
	TEXT   TAXON = 535 CHARACTER = 33 TEXT = no_carapace;
	TEXT   TAXON = 538 CHARACTER = 33 TEXT = covered_by_skin;
	TEXT   TAXON = 547 CHARACTER = 33 TEXT = specimen_irregular;
	TEXT   TAXON = 551 CHARACTER = 33 TEXT = no_carapace;
	TEXT   TAXON = 552 CHARACTER = 33 TEXT = no_carapace;
	TEXT   TAXON = 563 CHARACTER = 33 TEXT = appropriate_view_not_available;
	TEXT   TAXON = 574 CHARACTER = 33 TEXT = covered_by_skin;
	TEXT   TAXON = 575 CHARACTER = 33 TEXT = covered_by_skin;
	TEXT   TAXON = 576 CHARACTER = 33 TEXT = covered_by_skin;
	TEXT   TAXON = 583 CHARACTER = 33 TEXT = covered_by_skin;

	TEXT   TAXON = 70 CHARACTER = 34 TEXT = covered_by_skin;
	TEXT   TAXON = 83 CHARACTER = 34 TEXT = covered_by_skin;
	TEXT   TAXON = 91 CHARACTER = 34 TEXT = irregular_specimen;
	TEXT   TAXON = 105 CHARACTER = 34 TEXT = ?;
	TEXT   TAXON = 106 CHARACTER = 34 TEXT = covered_by_skin;
	TEXT   TAXON = 108 CHARACTER = 34 TEXT = no_carapace;
	TEXT   TAXON = 113 CHARACTER = 34 TEXT = covered_by_skin;
	TEXT   TAXON = 117 CHARACTER = 34 TEXT = 'non applicable, because nine costals present';
	TEXT   TAXON = 125 CHARACTER = 34 TEXT = covered_by_skin;
	TEXT   TAXON = 133 CHARACTER = 34 TEXT = only_seven_costals!!!;
	TEXT   TAXON = 146 CHARACTER = 34 TEXT = irregular_specimen;
	TEXT   TAXON = 148 CHARACTER = 34 TEXT = specimen_incomplete;
	TEXT   TAXON = 149 CHARACTER = 34 TEXT = specimen_incomplete;
	TEXT   TAXON = 160 CHARACTER = 34 TEXT = no_carapace_included;
	TEXT   TAXON = 164 CHARACTER = 34 TEXT = covered_by_skin;
	TEXT   TAXON = 167 CHARACTER = 34 TEXT = no_carapace;
	TEXT   TAXON = 168 CHARACTER = 34 TEXT = specimen_covered_by_skin;
	TEXT   TAXON = 170 CHARACTER = 34 TEXT = covered_by_skin;
	TEXT   TAXON = 173 CHARACTER = 34 TEXT = covered_by_skin;
	TEXT   TAXON = 179 CHARACTER = 34 TEXT = 'irregular specimen, because right side has only seven costals';
	TEXT   TAXON = 185 CHARACTER = 34 TEXT = specimen_covered_by_skin;
	TEXT   TAXON = 187 CHARACTER = 34 TEXT = no_midline_contact!;
	TEXT   TAXON = 189 CHARACTER = 34 TEXT = covered_by_skin;
	TEXT   TAXON = 190 CHARACTER = 34 TEXT = irregular_specimen;
	TEXT   TAXON = 215 CHARACTER = 34 TEXT = covered_by_skin;
	TEXT   TAXON = 216 CHARACTER = 34 TEXT = covered_by_skin;
	TEXT   TAXON = 219 CHARACTER = 34 TEXT = covered_by_skin;
	TEXT   TAXON = 228 CHARACTER = 34 TEXT = covered_by_skin;
	TEXT   TAXON = 235 CHARACTER = 34 TEXT = covered_by_skin;
	TEXT   TAXON = 240 CHARACTER = 34 TEXT = covered_by_skin;
	TEXT   TAXON = 249 CHARACTER = 34 TEXT = covered_by_skin;
	TEXT   TAXON = 250 CHARACTER = 34 TEXT = covered_by_skin;
	TEXT   TAXON = 251 CHARACTER = 34 TEXT = covered_by_skin;
	TEXT   TAXON = 260 CHARACTER = 34 TEXT = incomplete_specimen;
	TEXT   TAXON = 264 CHARACTER = 34 TEXT = sutures_not_clear;
	TEXT   TAXON = 266 CHARACTER = 34 TEXT = incomplete_specimen;
	TEXT   TAXON = 269 CHARACTER = 34 TEXT = no_carapace_included;
	TEXT   TAXON = 270 CHARACTER = 34 TEXT = no_carapace_included;
	TEXT   TAXON = 271 CHARACTER = 34 TEXT = no_carapace_included;
	TEXT   TAXON = 272 CHARACTER = 34 TEXT = no_carapace_included;
	TEXT   TAXON = 273 CHARACTER = 34 TEXT = no_carapace_included;
	TEXT   TAXON = 274 CHARACTER = 34 TEXT = no_carapace_included;
	TEXT   TAXON = 275 CHARACTER = 34 TEXT = no_carapace_included;
	TEXT   TAXON = 276 CHARACTER = 34 TEXT = no_carapace_included;
	TEXT   TAXON = 278 CHARACTER = 34 TEXT = no_carapace_included;
	TEXT   TAXON = 279 CHARACTER = 34 TEXT = no_carapace_included;
	TEXT   TAXON = 280 CHARACTER = 34 TEXT = no_carapace_included;
	TEXT   TAXON = 281 CHARACTER = 34 TEXT = no_carapace_included;
	TEXT   TAXON = 282 CHARACTER = 34 TEXT = no_carapace_included;
	TEXT   TAXON = 283 CHARACTER = 34 TEXT = no_carapace_included;
	TEXT   TAXON = 284 CHARACTER = 34 TEXT = no_carapace_included;
	TEXT   TAXON = 286 CHARACTER = 34 TEXT = no_carapace_included;
	TEXT   TAXON = 287 CHARACTER = 34 TEXT = no_carapace_included;
	TEXT   TAXON = 294 CHARACTER = 34 TEXT = covered_by_skin;
	TEXT   TAXON = 305 CHARACTER = 34 TEXT = covered_in_skin;
	TEXT   TAXON = 306 CHARACTER = 34 TEXT = no_appropriate_view_available;
	TEXT   TAXON = 310 CHARACTER = 34 TEXT = no_appropriate_view_available;
	TEXT   TAXON = 311 CHARACTER = 34 TEXT = no_appropriate_view_available;
	TEXT   TAXON = 312 CHARACTER = 34 TEXT = no_appropriate_view_available;
	TEXT   TAXON = 313 CHARACTER = 34 TEXT = no_appropriate_view_available;
	TEXT   TAXON = 321 CHARACTER = 34 TEXT = appropriate_view_not_available;
	TEXT   TAXON = 322 CHARACTER = 34 TEXT = appropriate_view_not_available;
	TEXT   TAXON = 325 CHARACTER = 34 TEXT = no_carapace_available;
	TEXT   TAXON = 329 CHARACTER = 34 TEXT = carapace_not_included;
	TEXT   TAXON = 335 CHARACTER = 34 TEXT = covered_in_skin;
	TEXT   TAXON = 337 CHARACTER = 34 TEXT = carapace_not_included;
	TEXT   TAXON = 338 CHARACTER = 34 TEXT = covered_by_skin;
	TEXT   TAXON = 341 CHARACTER = 34 TEXT = covered_by_skin;
	TEXT   TAXON = 342 CHARACTER = 34 TEXT = covered_by_skin;
	TEXT   TAXON = 344 CHARACTER = 34 TEXT = covered_by_skin;
	TEXT   TAXON = 350 CHARACTER = 34 TEXT = covered_by_skin;
	TEXT   TAXON = 352 CHARACTER = 34 TEXT = no_carapace_included;
	TEXT   TAXON = 363 CHARACTER = 34 TEXT = covered_by_skin;
	TEXT   TAXON = 364 CHARACTER = 34 TEXT = covered_by_skin;
	TEXT   TAXON = 365 CHARACTER = 34 TEXT = unusual_morphology_at_the_back;
	TEXT   TAXON = 366 CHARACTER = 34 TEXT = covered_by_skin;
	TEXT   TAXON = 369 CHARACTER = 34 TEXT = no_carapace_included;
	TEXT   TAXON = 370 CHARACTER = 34 TEXT = covered_by_skin;
	TEXT   TAXON = 378 CHARACTER = 34 TEXT = sutures_unclear;
	TEXT   TAXON = 384 CHARACTER = 34 TEXT = no_appropriate_view_available;
	TEXT   TAXON = 389 CHARACTER = 34 TEXT = irregular_specimen_with_nine_costals;
	TEXT   TAXON = 397 CHARACTER = 34 TEXT = 'posterior region damaged	';
	TEXT   TAXON = 410 CHARACTER = 34 TEXT = covered_by_skin;
	TEXT   TAXON = 411 CHARACTER = 34 TEXT = abnormal_specimen_with_9_pairs_of_costals!;
	TEXT   TAXON = 417 CHARACTER = 34 TEXT = covered_by_skin;
	TEXT   TAXON = 418 CHARACTER = 34 TEXT = covered_by_skin;
	TEXT   TAXON = 421 CHARACTER = 34 TEXT = no_carapace_included;
	TEXT   TAXON = 424 CHARACTER = 34 TEXT = no_carapace_included;
	TEXT   TAXON = 426 CHARACTER = 34 TEXT = no_carapace_included;
	TEXT   TAXON = 429 CHARACTER = 34 TEXT = no_carapace_included;
	TEXT   TAXON = 447 CHARACTER = 34 TEXT = covered_in_skin;
	TEXT   TAXON = 448 CHARACTER = 34 TEXT = covered_in_skin;
	TEXT   TAXON = 454 CHARACTER = 34 TEXT = covered_by_skin;
	TEXT   TAXON = 479 CHARACTER = 34 TEXT = irregular_specimen;
	TEXT   TAXON = 483 CHARACTER = 34 TEXT = no_carapace;
	TEXT   TAXON = 484 CHARACTER = 34 TEXT = no_carapace;
	TEXT   TAXON = 485 CHARACTER = 34 TEXT = covered_by_skin;
	TEXT   TAXON = 487 CHARACTER = 34 TEXT = covered_by_skin;
	TEXT   TAXON = 492 CHARACTER = 34 TEXT = covered_by_skin;
	TEXT   TAXON = 493 CHARACTER = 34 TEXT = covered_by_skin;
	TEXT   TAXON = 496 CHARACTER = 34 TEXT = covered_by_skin;
	TEXT   TAXON = 531 CHARACTER = 34 TEXT = covered_by_skin;
	TEXT   TAXON = 535 CHARACTER = 34 TEXT = no_carapace;
	TEXT   TAXON = 538 CHARACTER = 34 TEXT = covered_by_skin;
	TEXT   TAXON = 544 CHARACTER = 34 TEXT = disarticulated_specimen;
	TEXT   TAXON = 547 CHARACTER = 34 TEXT = irregular_specimen;
	TEXT   TAXON = 550 CHARACTER = 34 TEXT = covered_by_skin;
	TEXT   TAXON = 551 CHARACTER = 34 TEXT = no_carapace;
	TEXT   TAXON = 552 CHARACTER = 34 TEXT = no_carapace;
	TEXT   TAXON = 570 CHARACTER = 34 TEXT = irregular_specimen;
	TEXT   TAXON = 574 CHARACTER = 34 TEXT = covered_by_skin;
	TEXT   TAXON = 575 CHARACTER = 34 TEXT = covered_by_skin;
	TEXT   TAXON = 576 CHARACTER = 34 TEXT = covered_by_skin;
	TEXT   TAXON = 578 CHARACTER = 34 TEXT = covered_by_skin;
	TEXT   TAXON = 579 CHARACTER = 34 TEXT = covered_by_skin;
	TEXT   TAXON = 581 CHARACTER = 34 TEXT = covered_by_skin;
	TEXT   TAXON = 583 CHARACTER = 34 TEXT = covered_by_skin;
	TEXT   TAXON = 584 CHARACTER = 34 TEXT = slightly_asymmetric_specimen;

	TEXT   TAXON = 81 CHARACTER = 35 TEXT = area_damaged;
	TEXT   TAXON = 460 CHARACTER = 35 TEXT = no_visible_in_photograph;

	TEXT   TAXON = 1 CHARACTER = 36 TEXT = 38%;
	TEXT   TAXON = 62 CHARACTER = 36 TEXT = 84%;
	TEXT   TAXON = 63 CHARACTER = 36 TEXT = 86%;
	TEXT   TAXON = 64 CHARACTER = 36 TEXT = 82%;
	TEXT   TAXON = 65 CHARACTER = 36 TEXT = '98%  (taken from oblique view)';
	TEXT   TAXON = 66 CHARACTER = 36 TEXT = sutured_unclear;
	TEXT   TAXON = 67 CHARACTER = 36 TEXT = '93%  (taken from oblique view)';
	TEXT   TAXON = 68 CHARACTER = 36 TEXT = '73%  (taken from oblique view)';
	TEXT   TAXON = 69 CHARACTER = 36 TEXT = sutures_not_clear;
	TEXT   TAXON = 70 CHARACTER = 36 TEXT = sutures_not_clear;
	TEXT   TAXON = 71 CHARACTER = 36 TEXT = no_appropriate_views_available;
	TEXT   TAXON = 72 CHARACTER = 36 TEXT = '91%  (taken from oblique view)';
	TEXT   TAXON = 73 CHARACTER = 36 TEXT = '94%  (taken from oblique view)';
	TEXT   TAXON = 74 CHARACTER = 36 TEXT = '110%  (taken from oblique view)';
	TEXT   TAXON = 75 CHARACTER = 36 TEXT = '82%  (taken from oblique view)';
	TEXT   TAXON = 76 CHARACTER = 36 TEXT = '89%  (taken from oblique view)';
	TEXT   TAXON = 77 CHARACTER = 36 TEXT = '108%  (taken from oblique view)';
	TEXT   TAXON = 78 CHARACTER = 36 TEXT = '124%  (taken from oblique view)';
	TEXT   TAXON = 79 CHARACTER = 36 TEXT = '84%	';
	TEXT   TAXON = 80 CHARACTER = 36 TEXT = '78%	';
	TEXT   TAXON = 81 CHARACTER = 36 TEXT = '94%   (taken from oblique view)';
	TEXT   TAXON = 82 CHARACTER = 36 TEXT = sutures_not_clear;
	TEXT   TAXON = 83 CHARACTER = 36 TEXT = sutures_not_clear;
	TEXT   TAXON = 84 CHARACTER = 36 TEXT = '102%  (taken from oblique view)';
	TEXT   TAXON = 85 CHARACTER = 36 TEXT = sutures_not_clear;
	TEXT   TAXON = 86 CHARACTER = 36 TEXT = '82%  (taken from oblique view)';
	TEXT   TAXON = 87 CHARACTER = 36 TEXT = '91%  (taken from oblique view)';
	TEXT   TAXON = 88 CHARACTER = 36 TEXT = '87%  (taken from oblique view)';
	TEXT   TAXON = 89 CHARACTER = 36 TEXT = '77%  (taken from oblique view)';
	TEXT   TAXON = 90 CHARACTER = 36 TEXT = '89%  (taken from oblique view)';
	TEXT   TAXON = 91 CHARACTER = 36 TEXT = '91%  (taken from oblique view)';
	TEXT   TAXON = 92 CHARACTER = 36 TEXT = '92%  (taken from oblique view)';
	TEXT   TAXON = 93 CHARACTER = 36 TEXT = '88%  (taken from oblique view)';
	TEXT   TAXON = 94 CHARACTER = 36 TEXT = '89% (taken from oblique view)';
	TEXT   TAXON = 95 CHARACTER = 36 TEXT = no_oblique_view_available;
	TEXT   TAXON = 96 CHARACTER = 36 TEXT = '93% (taken from oblique view)';
	TEXT   TAXON = 97 CHARACTER = 36 TEXT = '100% (taken from oblique view)';
	TEXT   TAXON = 98 CHARACTER = 36 TEXT = '109% (taken from oblique view)';
	TEXT   TAXON = 99 CHARACTER = 36 TEXT = '98% (taken from oblique view)';
	TEXT   TAXON = 100 CHARACTER = 36 TEXT = '76% (disarticulated)';
	TEXT   TAXON = 101 CHARACTER = 36 TEXT = '113% (taken from oblique view)';
	TEXT   TAXON = 102 CHARACTER = 36 TEXT = '104% (taken from oblique view)';
	TEXT   TAXON = 103 CHARACTER = 36 TEXT = '83% (taken from oblique view)';
	TEXT   TAXON = 104 CHARACTER = 36 TEXT = '86% (taken from oblique view)';
	TEXT   TAXON = 105 CHARACTER = 36 TEXT = 'no carapace	';
	TEXT   TAXON = 106 CHARACTER = 36 TEXT = sutures_not_clear;
	TEXT   TAXON = 107 CHARACTER = 36 TEXT = '75% (not from oblique view)';
	TEXT   TAXON = 108 CHARACTER = 36 TEXT = no_carapace;
	TEXT   TAXON = 109 CHARACTER = 36 TEXT = '113% (taken from oblique view)';
	TEXT   TAXON = 110 CHARACTER = 36 TEXT = '92% (taken from oblique view)';
	TEXT   TAXON = 111 CHARACTER = 36 TEXT = '87% (taken from oblique view)';
	TEXT   TAXON = 112 CHARACTER = 36 TEXT = '79% (taken from oblique view)';
	TEXT   TAXON = 113 CHARACTER = 36 TEXT = sutured_not_visible;
	TEXT   TAXON = 114 CHARACTER = 36 TEXT = sutured_not_visible;
	TEXT   TAXON = 115 CHARACTER = 36 TEXT = sutured_not_visible;
	TEXT   TAXON = 116 CHARACTER = 36 TEXT = '88% (flattened carapace)';
	TEXT   TAXON = 117 CHARACTER = 36 TEXT = '96% (taken from oblique view)';
	TEXT   TAXON = 118 CHARACTER = 36 TEXT = '86% (taken from oblique view)';
	TEXT   TAXON = 119 CHARACTER = 36 TEXT = '83% (taken from oblique view)';
	TEXT   TAXON = 120 CHARACTER = 36 TEXT = '89% (taken from oblique view)';
	TEXT   TAXON = 121 CHARACTER = 36 TEXT = '81% (taken from oblique view)';
	TEXT   TAXON = 122 CHARACTER = 36 TEXT = '70% (not from oblique view)';
	TEXT   TAXON = 123 CHARACTER = 36 TEXT = '88% (taken from oblique view)';
	TEXT   TAXON = 124 CHARACTER = 36 TEXT = '98% (taken from oblique view)';
	TEXT   TAXON = 125 CHARACTER = 36 TEXT = sutured_not_visible;
	TEXT   TAXON = 126 CHARACTER = 36 TEXT = '96% (taken from oblique view)';
	TEXT   TAXON = 127 CHARACTER = 36 TEXT = '90% (taken from oblique view)';
	TEXT   TAXON = 128 CHARACTER = 36 TEXT = '72% (taken from oblique view)';
	TEXT   TAXON = 129 CHARACTER = 36 TEXT = '82% (taken from oblique view)';
	TEXT   TAXON = 130 CHARACTER = 36 TEXT = no_oblique_view_available;
	TEXT   TAXON = 131 CHARACTER = 36 TEXT = no_oblique_view_available;
	TEXT   TAXON = 132 CHARACTER = 36 TEXT = no_oblique_view_available;
	TEXT   TAXON = 133 CHARACTER = 36 TEXT = only_seven_costals!!!;
	TEXT   TAXON = 134 CHARACTER = 36 TEXT = '82% (oblique view!)';
	TEXT   TAXON = 135 CHARACTER = 36 TEXT = '103% (taken in oblique view)';
	TEXT   TAXON = 136 CHARACTER = 36 TEXT = '100% (taken in oblique view)';
	TEXT   TAXON = 137 CHARACTER = 36 TEXT = '80% (taken in oblique view)';
	TEXT   TAXON = 138 CHARACTER = 36 TEXT = '100% (taken in oblique view)';
	TEXT   TAXON = 139 CHARACTER = 36 TEXT = '82% (taken in oblique view)';
	TEXT   TAXON = 140 CHARACTER = 36 TEXT = '84% (taken in oblique view)';
	TEXT   TAXON = 141 CHARACTER = 36 TEXT = '91% (taken in oblique view)';
	TEXT   TAXON = 142 CHARACTER = 36 TEXT = specimen_partially_disarticulated;
	TEXT   TAXON = 143 CHARACTER = 36 TEXT = suture_not_clear;
	TEXT   TAXON = 144 CHARACTER = 36 TEXT = '85% (taken in oblique view)';
	TEXT   TAXON = 145 CHARACTER = 36 TEXT = '85% (taken in oblique view)';
	TEXT   TAXON = 146 CHARACTER = 36 TEXT = asymmetric_specimen;
	TEXT   TAXON = 147 CHARACTER = 36 TEXT = '81% (taken in oblique view)';
	TEXT   TAXON = 148 CHARACTER = 36 TEXT = posterior_part_of_specimen_missing;
	TEXT   TAXON = 149 CHARACTER = 36 TEXT = posterior_part_of_specimen_missing;
	TEXT   TAXON = 150 CHARACTER = 36 TEXT = '85% (taken in oblique view)';
	TEXT   TAXON = 151 CHARACTER = 36 TEXT = '88% (taken in partial oblique view!)';
	TEXT   TAXON = 152 CHARACTER = 36 TEXT = '87% (taken in oblique view!)';
	TEXT   TAXON = 153 CHARACTER = 36 TEXT = '108% (taken in oblique view!)';
	TEXT   TAXON = 154 CHARACTER = 36 TEXT = '89% (taken in oblique view!)';
	TEXT   TAXON = 155 CHARACTER = 36 TEXT = no_oblique_view_available;
	TEXT   TAXON = 156 CHARACTER = 36 TEXT = '94% (taken in oblique view!)';
	TEXT   TAXON = 157 CHARACTER = 36 TEXT = '79% (taken in oblique view!)';
	TEXT   TAXON = 158 CHARACTER = 36 TEXT = no_oblique_view_available;
	TEXT   TAXON = 159 CHARACTER = 36 TEXT = irregular_specimen;
	TEXT   TAXON = 160 CHARACTER = 36 TEXT = no_carapace_included;
	TEXT   TAXON = 161 CHARACTER = 36 TEXT = damaged_specimen;
	TEXT   TAXON = 162 CHARACTER = 36 TEXT = '85% (taken in oblique view)';
	TEXT   TAXON = 163 CHARACTER = 36 TEXT = no_oblique_view_available;
	TEXT   TAXON = 164 CHARACTER = 36 TEXT = sutures_not_visible;
	TEXT   TAXON = 165 CHARACTER = 36 TEXT = sutures_not_visible;
	TEXT   TAXON = 166 CHARACTER = 36 TEXT = no_oblique_view_available;
	TEXT   TAXON = 167 CHARACTER = 36 TEXT = no_carapace_included;
	TEXT   TAXON = 168 CHARACTER = 36 TEXT = covered_by_skin;
	TEXT   TAXON = 169 CHARACTER = 36 TEXT = no_appropriate_view_available;
	TEXT   TAXON = 170 CHARACTER = 36 TEXT = covered_by_skin;
	TEXT   TAXON = 171 CHARACTER = 36 TEXT = covered_by_skin;
	TEXT   TAXON = 172 CHARACTER = 36 TEXT = specimen_disarticulated;
	TEXT   TAXON = 173 CHARACTER = 36 TEXT = covered_by_skin;
	TEXT   TAXON = 174 CHARACTER = 36 TEXT = '60% (taken in oblique view)';
	TEXT   TAXON = 175 CHARACTER = 36 TEXT = '87% (taken in oblique view)';
	TEXT   TAXON = 176 CHARACTER = 36 TEXT = '70% (taken in oblique view)';
	TEXT   TAXON = 177 CHARACTER = 36 TEXT = '73% (taken in oblique view)';
	TEXT   TAXON = 178 CHARACTER = 36 TEXT = '90% (taken in oblique view)';
	TEXT   TAXON = 179 CHARACTER = 36 TEXT = asymmetric_specimen;
	TEXT   TAXON = 180 CHARACTER = 36 TEXT = no_oblique_view_available;
	TEXT   TAXON = 181 CHARACTER = 36 TEXT = '61% (flat specimen in dorsal view)';
	TEXT   TAXON = 182 CHARACTER = 36 TEXT = '57% (flat specimen in dorsal view)';
	TEXT   TAXON = 183 CHARACTER = 36 TEXT = '70% (in oblique view)';
	TEXT   TAXON = 184 CHARACTER = 36 TEXT = '73% (flat specimen in dorsal view)';
	TEXT   TAXON = 185 CHARACTER = 36 TEXT = sutures_not_clear;
	TEXT   TAXON = 186 CHARACTER = 36 TEXT = no_oblique_view_available;
	TEXT   TAXON = 187 CHARACTER = 36 TEXT = no_oblique_view_available;
	TEXT   TAXON = 188 CHARACTER = 36 TEXT = '83% (taken in oblique view)';
	TEXT   TAXON = 189 CHARACTER = 36 TEXT = '74% (taken in oblique view)';
	TEXT   TAXON = 190 CHARACTER = 36 TEXT = 'abnormal specimen, only seven costals developed';
	TEXT   TAXON = 191 CHARACTER = 36 TEXT = '90% (taken in oblique view)';
	TEXT   TAXON = 192 CHARACTER = 36 TEXT = '81% (taken in oblique view)';
	TEXT   TAXON = 193 CHARACTER = 36 TEXT = sutures_not_clear;
	TEXT   TAXON = 194 CHARACTER = 36 TEXT = '91% (taken in oblique view)';
	TEXT   TAXON = 195 CHARACTER = 36 TEXT = 70%;
	TEXT   TAXON = 196 CHARACTER = 36 TEXT = 72%;
	TEXT   TAXON = 197 CHARACTER = 36 TEXT = 65%;
	TEXT   TAXON = 198 CHARACTER = 36 TEXT = 80%;
	TEXT   TAXON = 199 CHARACTER = 36 TEXT = 61%;
	TEXT   TAXON = 200 CHARACTER = 36 TEXT = 67%;
	TEXT   TAXON = 201 CHARACTER = 36 TEXT = 67%;
	TEXT   TAXON = 202 CHARACTER = 36 TEXT = 70%;
	TEXT   TAXON = 203 CHARACTER = 36 TEXT = 88%;
	TEXT   TAXON = 204 CHARACTER = 36 TEXT = '72%	';
	TEXT   TAXON = 205 CHARACTER = 36 TEXT = 73%;
	TEXT   TAXON = 206 CHARACTER = 36 TEXT = 86%;
	TEXT   TAXON = 207 CHARACTER = 36 TEXT = 75%;
	TEXT   TAXON = 208 CHARACTER = 36 TEXT = 61%;
	TEXT   TAXON = 209 CHARACTER = 36 TEXT = 75%;
	TEXT   TAXON = 210 CHARACTER = 36 TEXT = 65%;
	TEXT   TAXON = 211 CHARACTER = 36 TEXT = 67%;
	TEXT   TAXON = 212 CHARACTER = 36 TEXT = 70%;
	TEXT   TAXON = 213 CHARACTER = 36 TEXT = 70%;
	TEXT   TAXON = 214 CHARACTER = 36 TEXT = 66%;
	TEXT   TAXON = 215 CHARACTER = 36 TEXT = sutures_not_clear;
	TEXT   TAXON = 216 CHARACTER = 36 TEXT = sutures_not_clear;
	TEXT   TAXON = 217 CHARACTER = 36 TEXT = 73%;
	TEXT   TAXON = 218 CHARACTER = 36 TEXT = sutures_not_clear;
	TEXT   TAXON = 219 CHARACTER = 36 TEXT = 66%;
	TEXT   TAXON = 220 CHARACTER = 36 TEXT = pygal_region_incomplete;
	TEXT   TAXON = 221 CHARACTER = 36 TEXT = 69%;
	TEXT   TAXON = 222 CHARACTER = 36 TEXT = 68%;
	TEXT   TAXON = 223 CHARACTER = 36 TEXT = 72%;
	TEXT   TAXON = 224 CHARACTER = 36 TEXT = 63%;
	TEXT   TAXON = 225 CHARACTER = 36 TEXT = 70%;
	TEXT   TAXON = 226 CHARACTER = 36 TEXT = 67%;
	TEXT   TAXON = 227 CHARACTER = 36 TEXT = 75%;
	TEXT   TAXON = 228 CHARACTER = 36 TEXT = 78%;
	TEXT   TAXON = 229 CHARACTER = 36 TEXT = 73%;
	TEXT   TAXON = 230 CHARACTER = 36 TEXT = 63%;
	TEXT   TAXON = 231 CHARACTER = 36 TEXT = 74%;
	TEXT   TAXON = 232 CHARACTER = 36 TEXT = sutures_not_clear;
	TEXT   TAXON = 233 CHARACTER = 36 TEXT = scoliotic_specimen;
	TEXT   TAXON = 234 CHARACTER = 36 TEXT = 64%;
	TEXT   TAXON = 235 CHARACTER = 36 TEXT = sutures_not_clear;
	TEXT   TAXON = 236 CHARACTER = 36 TEXT = 66%;
	TEXT   TAXON = 237 CHARACTER = 36 TEXT = 66%;
	TEXT   TAXON = 238 CHARACTER = 36 TEXT = 74%;
	TEXT   TAXON = 239 CHARACTER = 36 TEXT = 73%;
	TEXT   TAXON = 240 CHARACTER = 36 TEXT = 75%;
	TEXT   TAXON = 241 CHARACTER = 36 TEXT = 69%;
	TEXT   TAXON = 242 CHARACTER = 36 TEXT = 62%;
	TEXT   TAXON = 243 CHARACTER = 36 TEXT = 70%;
	TEXT   TAXON = 244 CHARACTER = 36 TEXT = 67%;
	TEXT   TAXON = 245 CHARACTER = 36 TEXT = 77%;
	TEXT   TAXON = 246 CHARACTER = 36 TEXT = 75%;
	TEXT   TAXON = 247 CHARACTER = 36 TEXT = 70%;
	TEXT   TAXON = 248 CHARACTER = 36 TEXT = 68%;
	TEXT   TAXON = 249 CHARACTER = 36 TEXT = sutures_not_clear;
	TEXT   TAXON = 250 CHARACTER = 36 TEXT = sutures_not_clear;
	TEXT   TAXON = 251 CHARACTER = 36 TEXT = 73%;
	TEXT   TAXON = 252 CHARACTER = 36 TEXT = 74%;
	TEXT   TAXON = 253 CHARACTER = 36 TEXT = 70%;
	TEXT   TAXON = 254 CHARACTER = 36 TEXT = 62%;
	TEXT   TAXON = 255 CHARACTER = 36 TEXT = 69%;
	TEXT   TAXON = 256 CHARACTER = 36 TEXT = 76%;
	TEXT   TAXON = 257 CHARACTER = 36 TEXT = 75%;
	TEXT   TAXON = 258 CHARACTER = 36 TEXT = 77%;
	TEXT   TAXON = 259 CHARACTER = 36 TEXT = 82%;
	TEXT   TAXON = 260 CHARACTER = 36 TEXT = pygal_area_incomplete;
	TEXT   TAXON = 261 CHARACTER = 36 TEXT = 82%;
	TEXT   TAXON = 262 CHARACTER = 36 TEXT = 64%;
	TEXT   TAXON = 263 CHARACTER = 36 TEXT = 78%;
	TEXT   TAXON = 264 CHARACTER = 36 TEXT = 68%;
	TEXT   TAXON = 265 CHARACTER = 36 TEXT = 71%;
	TEXT   TAXON = 266 CHARACTER = 36 TEXT = pygal_area_incomplete;
	TEXT   TAXON = 267 CHARACTER = 36 TEXT = 63%;
	TEXT   TAXON = 268 CHARACTER = 36 TEXT = 77%;
	TEXT   TAXON = 269 CHARACTER = 36 TEXT = no_carapace_included;
	TEXT   TAXON = 270 CHARACTER = 36 TEXT = no_carapace_included;
	TEXT   TAXON = 271 CHARACTER = 36 TEXT = no_carapace_included;
	TEXT   TAXON = 272 CHARACTER = 36 TEXT = no_carapace_included;
	TEXT   TAXON = 273 CHARACTER = 36 TEXT = no_carapace_included;
	TEXT   TAXON = 274 CHARACTER = 36 TEXT = no_carapace_included;
	TEXT   TAXON = 275 CHARACTER = 36 TEXT = no_carapace_included;
	TEXT   TAXON = 276 CHARACTER = 36 TEXT = no_carapace_included;
	TEXT   TAXON = 277 CHARACTER = 36 TEXT = 74%;
	TEXT   TAXON = 278 CHARACTER = 36 TEXT = no_carapace_included;
	TEXT   TAXON = 279 CHARACTER = 36 TEXT = no_carapace_included;
	TEXT   TAXON = 280 CHARACTER = 36 TEXT = no_carapace_included;
	TEXT   TAXON = 281 CHARACTER = 36 TEXT = no_carapace_included;
	TEXT   TAXON = 282 CHARACTER = 36 TEXT = no_carapace_included;
	TEXT   TAXON = 283 CHARACTER = 36 TEXT = no_carapace_included;
	TEXT   TAXON = 284 CHARACTER = 36 TEXT = no_carapace_included;
	TEXT   TAXON = 285 CHARACTER = 36 TEXT = sutures_not_clear;
	TEXT   TAXON = 286 CHARACTER = 36 TEXT = no_carapace_included;
	TEXT   TAXON = 287 CHARACTER = 36 TEXT = too_small_to_measure;
	TEXT   TAXON = 288 CHARACTER = 36 TEXT = 73%;
	TEXT   TAXON = 289 CHARACTER = 36 TEXT = 80%;
	TEXT   TAXON = 290 CHARACTER = 36 TEXT = '76% (taken in oblique view)';
	TEXT   TAXON = 291 CHARACTER = 36 TEXT = '66%  (taken in oblique view)';
	TEXT   TAXON = 292 CHARACTER = 36 TEXT = '61% (flat specimen in dorsal view)';
	TEXT   TAXON = 293 CHARACTER = 36 TEXT = '65% (taken in oblique view)';
	TEXT   TAXON = 294 CHARACTER = 36 TEXT = sutures_not_clear;
	TEXT   TAXON = 295 CHARACTER = 36 TEXT = '58% (flat specimen in dorsal view)';
	TEXT   TAXON = 296 CHARACTER = 36 TEXT = '63% (flat specimen in dorsal view)';
	TEXT   TAXON = 297 CHARACTER = 36 TEXT = '80% (flat specimen in dorsal view)';
	TEXT   TAXON = 298 CHARACTER = 36 TEXT = '63% (flat specimen in dorsal view)';
	TEXT   TAXON = 299 CHARACTER = 36 TEXT = '57% (flat specimen in dorsal view)';
	TEXT   TAXON = 300 CHARACTER = 36 TEXT = '69% (flat specimen in dorsal view)';
	TEXT   TAXON = 301 CHARACTER = 36 TEXT = '74% (taken in oblique view)';
	TEXT   TAXON = 302 CHARACTER = 36 TEXT = '98% (taken in oblique view)';
	TEXT   TAXON = 303 CHARACTER = 36 TEXT = '95% (taken in oblique view)';
	TEXT   TAXON = 304 CHARACTER = 36 TEXT = '65% (flat specimen in dorsal view)';
	TEXT   TAXON = 305 CHARACTER = 36 TEXT = no_appropriate_view_available;
	TEXT   TAXON = 306 CHARACTER = 36 TEXT = no_appropriate_view_available;
	TEXT   TAXON = 307 CHARACTER = 36 TEXT = '63% (flat specimen in dorsal view)';
	TEXT   TAXON = 308 CHARACTER = 36 TEXT = '86% (flat specimen in dorsal view)';
	TEXT   TAXON = 309 CHARACTER = 36 TEXT = '62% (flat specimen in dorsal view)';
	TEXT   TAXON = 310 CHARACTER = 36 TEXT = '43% (flat specimen in dorsal view)';
	TEXT   TAXON = 311 CHARACTER = 36 TEXT = '78% (flat specimen in dorsal view)';
	TEXT   TAXON = 312 CHARACTER = 36 TEXT = '73% (flat specimen in dorsal view)';
	TEXT   TAXON = 313 CHARACTER = 36 TEXT = '71% (flat specimen in dorsal view)';
	TEXT   TAXON = 314 CHARACTER = 36 TEXT = '82% (taken in oblique view)';
	TEXT   TAXON = 315 CHARACTER = 36 TEXT = '68% (flat specimen in dorsal view)';
	TEXT   TAXON = 316 CHARACTER = 36 TEXT = '86% (taken in oblique view)';
	TEXT   TAXON = 317 CHARACTER = 36 TEXT = '73% (taken in oblique view)';
	TEXT   TAXON = 318 CHARACTER = 36 TEXT = '64% (flat specimen in dorsal view)';
	TEXT   TAXON = 319 CHARACTER = 36 TEXT = '60% (flat specimen in dorsal view)';
	TEXT   TAXON = 320 CHARACTER = 36 TEXT = '75%  (taken in oblique view)';
	TEXT   TAXON = 321 CHARACTER = 36 TEXT = no_dorsal_view_available;
	TEXT   TAXON = 322 CHARACTER = 36 TEXT = carapace_covered_in_tape;
	TEXT   TAXON = 323 CHARACTER = 36 TEXT = '70% (flat specimen in dorsal view)';
	TEXT   TAXON = 324 CHARACTER = 36 TEXT = '81% (flat specimen in dorsal view)';
	TEXT   TAXON = 325 CHARACTER = 36 TEXT = no_carapace_available;
	TEXT   TAXON = 326 CHARACTER = 36 TEXT = '94% (taken in oblique view)';
	TEXT   TAXON = 327 CHARACTER = 36 TEXT = '79% (taken in oblique view)';
	TEXT   TAXON = 328 CHARACTER = 36 TEXT = '71% (taken in oblique view)';
	TEXT   TAXON = 329 CHARACTER = 36 TEXT = carapace_not_included;
	TEXT   TAXON = 330 CHARACTER = 36 TEXT = '73% (taken from oblique view)';
	TEXT   TAXON = 331 CHARACTER = 36 TEXT = '74% (taken in oblique view)';
	TEXT   TAXON = 332 CHARACTER = 36 TEXT = 71%_224;
	TEXT   TAXON = 333 CHARACTER = 36 TEXT = '80% (flat specimen in dorsal view)';
	TEXT   TAXON = 334 CHARACTER = 36 TEXT = '66% (flat specimen in dorsal view)';
	TEXT   TAXON = 335 CHARACTER = 36 TEXT = sutured_not_clear;
	TEXT   TAXON = 336 CHARACTER = 36 TEXT = '75% (taken in oblique view)';
	TEXT   TAXON = 337 CHARACTER = 36 TEXT = carapace_not_included;
	TEXT   TAXON = 338 CHARACTER = 36 TEXT = sutures_not_clear;
	TEXT   TAXON = 339 CHARACTER = 36 TEXT = '64% (taken in oblique view)';
	TEXT   TAXON = 340 CHARACTER = 36 TEXT = sutures_not_clear;
	TEXT   TAXON = 341 CHARACTER = 36 TEXT = sutures_not_clear;
	TEXT   TAXON = 342 CHARACTER = 36 TEXT = sutures_not_clear;
	TEXT   TAXON = 343 CHARACTER = 36 TEXT = '69% (flat specimen in dorsal view)';
	TEXT   TAXON = 344 CHARACTER = 36 TEXT = sutures_not_clear;
	TEXT   TAXON = 345 CHARACTER = 36 TEXT = '76% (taken from oblique view)';
	TEXT   TAXON = 346 CHARACTER = 36 TEXT = '87% (taken from oblique view)';
	TEXT   TAXON = 347 CHARACTER = 36 TEXT = '77% (dorsal view)';
	TEXT   TAXON = 348 CHARACTER = 36 TEXT = '80% (dorsal view)';
	TEXT   TAXON = 349 CHARACTER = 36 TEXT = '63% (dorsal view)';
	TEXT   TAXON = 350 CHARACTER = 36 TEXT = '86% (taken from oblique view)';
	TEXT   TAXON = 351 CHARACTER = 36 TEXT = '65% (flat specimen in dorsal view)';
	TEXT   TAXON = 352 CHARACTER = 36 TEXT = no_carapace_included;
	TEXT   TAXON = 353 CHARACTER = 36 TEXT = '66% (flat specimen in dorsal view)';
	TEXT   TAXON = 354 CHARACTER = 36 TEXT = '74% (flat specimen in dorsal view)';
	TEXT   TAXON = 355 CHARACTER = 36 TEXT = '76% (taken from oblique view)';
	TEXT   TAXON = 356 CHARACTER = 36 TEXT = '78% (taken from oblique view)';
	TEXT   TAXON = 357 CHARACTER = 36 TEXT = '72% (flat specimen in dorsal view)';
	TEXT   TAXON = 358 CHARACTER = 36 TEXT = '69% (taken from oblique view)';
	TEXT   TAXON = 359 CHARACTER = 36 TEXT = sutures_not_clear;
	TEXT   TAXON = 360 CHARACTER = 36 TEXT = '83% (taken from oblique view)';
	TEXT   TAXON = 361 CHARACTER = 36 TEXT = '84% (taken from oblique view)';
	TEXT   TAXON = 362 CHARACTER = 36 TEXT = '78% (taken from oblique view)';
	TEXT   TAXON = 363 CHARACTER = 36 TEXT = '66% (taken from oblique view)';
	TEXT   TAXON = 364 CHARACTER = 36 TEXT = sutures_not_clear;
	TEXT   TAXON = 365 CHARACTER = 36 TEXT = '61% (dorsal view)';
	TEXT   TAXON = 366 CHARACTER = 36 TEXT = sutures_not_clear;
	TEXT   TAXON = 367 CHARACTER = 36 TEXT = '90% (taken from oblique view)';
	TEXT   TAXON = 368 CHARACTER = 36 TEXT = '90% (flat specimen in dorsal view)';
	TEXT   TAXON = 369 CHARACTER = 36 TEXT = no_carapace_included;
	TEXT   TAXON = 370 CHARACTER = 36 TEXT = sutures_not_clear;
	TEXT   TAXON = 371 CHARACTER = 36 TEXT = '75% (taken in oblique view)';
	TEXT   TAXON = 372 CHARACTER = 36 TEXT = '69% (taken in oblique view)';
	TEXT   TAXON = 373 CHARACTER = 36 TEXT = '72% (flat specimen in dorsal view)';
	TEXT   TAXON = 374 CHARACTER = 36 TEXT = sutures_not_clear;
	TEXT   TAXON = 375 CHARACTER = 36 TEXT = '81% (flat specimen in dorsal view)';
	TEXT   TAXON = 376 CHARACTER = 36 TEXT = partially_covered_in_skin;
	TEXT   TAXON = 377 CHARACTER = 36 TEXT = no_appropriate_view_available;
	TEXT   TAXON = 378 CHARACTER = 36 TEXT = '83% (flat specimen in dorsal view)';
	TEXT   TAXON = 379 CHARACTER = 36 TEXT = '81% (flat specimen in dorsal view)';
	TEXT   TAXON = 380 CHARACTER = 36 TEXT = '79% (taken from oblique view';
	TEXT   TAXON = 381 CHARACTER = 36 TEXT = '84% (taken from oblique view)';
	TEXT   TAXON = 382 CHARACTER = 36 TEXT = '70% (flat specimen in dorsal view)';
	TEXT   TAXON = 383 CHARACTER = 36 TEXT = no_appropriate_view_available;
	TEXT   TAXON = 384 CHARACTER = 36 TEXT = no_appropriate_view_available;
	TEXT   TAXON = 385 CHARACTER = 36 TEXT = '82% (flat specimen in dorsal view)';
	TEXT   TAXON = 386 CHARACTER = 36 TEXT = '82% (flat specimen in dorsal view)';
	TEXT   TAXON = 387 CHARACTER = 36 TEXT = '82% (flat specimen in dorsal view)';
	TEXT   TAXON = 388 CHARACTER = 36 TEXT = '81% (flat specimen in dorsal view)';
	TEXT   TAXON = 389 CHARACTER = 36 TEXT = irregular_specimen_with_nine_costals;
	TEXT   TAXON = 390 CHARACTER = 36 TEXT = '71% (flat specimen in dorsal view)';
	TEXT   TAXON = 391 CHARACTER = 36 TEXT = '73% (flat specimen in dorsal view)';
	TEXT   TAXON = 392 CHARACTER = 36 TEXT = '80% (flat specimen in dorsal view)';
	TEXT   TAXON = 393 CHARACTER = 36 TEXT = '77% (flat specimen in dorsal view)';
	TEXT   TAXON = 394 CHARACTER = 36 TEXT = '85% (flat specimen in dorsal view)';
	TEXT   TAXON = 395 CHARACTER = 36 TEXT = '79% (flat specimen in dorsal view)';
	TEXT   TAXON = 396 CHARACTER = 36 TEXT = '83% (flat specimen in dorsal view)';
	TEXT   TAXON = 397 CHARACTER = 36 TEXT = '83% (flat specimen in dorsal view)';
	TEXT   TAXON = 398 CHARACTER = 36 TEXT = '91% (flat specimen in dorsal view)';
	TEXT   TAXON = 399 CHARACTER = 36 TEXT = '88% (flat specimen in dorsal view)';
	TEXT   TAXON = 400 CHARACTER = 36 TEXT = '73% (flat specimen in dorsal view)';
	TEXT   TAXON = 401 CHARACTER = 36 TEXT = '95% (taken in oblique view)';
	TEXT   TAXON = 402 CHARACTER = 36 TEXT = '87% (taken in oblique view)';
	TEXT   TAXON = 403 CHARACTER = 36 TEXT = '86% (flat specimen in dorsal view)';
	TEXT   TAXON = 404 CHARACTER = 36 TEXT = '80% (flat specimen in dorsal view)';
	TEXT   TAXON = 405 CHARACTER = 36 TEXT = '83% (taken from oblique view)';
	TEXT   TAXON = 406 CHARACTER = 36 TEXT = '83% (taken from oblique view)';
	TEXT   TAXON = 407 CHARACTER = 36 TEXT = '88% (taken from oblique view)';
	TEXT   TAXON = 408 CHARACTER = 36 TEXT = '81% (taken from oblique view)';
	TEXT   TAXON = 409 CHARACTER = 36 TEXT = '74% (flat specimen in dorsal view)';
	TEXT   TAXON = 410 CHARACTER = 36 TEXT = sutures_not_visible;
	TEXT   TAXON = 411 CHARACTER = 36 TEXT = nine_costals!;
	TEXT   TAXON = 412 CHARACTER = 36 TEXT = 66%;
	TEXT   TAXON = 413 CHARACTER = 36 TEXT = no_appropriate_view_available;
	TEXT   TAXON = 414 CHARACTER = 36 TEXT = no_appropriate_view_available;
	TEXT   TAXON = 415 CHARACTER = 36 TEXT = '79% (taken in oblique view)';
	TEXT   TAXON = 416 CHARACTER = 36 TEXT = '74% (taken in oblique view)';
	TEXT   TAXON = 417 CHARACTER = 36 TEXT = '68% (flat specimen in dorsal view)';
	TEXT   TAXON = 418 CHARACTER = 36 TEXT = '77% (flat specimen in dorsal view)';
	TEXT   TAXON = 419 CHARACTER = 36 TEXT = '79% (flat specimen in dorsal view)';
	TEXT   TAXON = 420 CHARACTER = 36 TEXT = '74% (flat specimen in dorsal view)';
	TEXT   TAXON = 421 CHARACTER = 36 TEXT = no_carapace_included;
	TEXT   TAXON = 422 CHARACTER = 36 TEXT = '82% (flat specimen in dorsal view)';
	TEXT   TAXON = 423 CHARACTER = 36 TEXT = no_carapace_included;
	TEXT   TAXON = 424 CHARACTER = 36 TEXT = no_carapace_included;
	TEXT   TAXON = 425 CHARACTER = 36 TEXT = '80% (flat specimen in dorsal view)';
	TEXT   TAXON = 426 CHARACTER = 36 TEXT = no_carapace_included;
	TEXT   TAXON = 427 CHARACTER = 36 TEXT = '77% (flat specimen in dorsal view)';
	TEXT   TAXON = 428 CHARACTER = 36 TEXT = '78% (flat specimen in dorsal view)';
	TEXT   TAXON = 429 CHARACTER = 36 TEXT = no_carapace_included;
	TEXT   TAXON = 430 CHARACTER = 36 TEXT = '91% (taken from oblique view)';
	TEXT   TAXON = 431 CHARACTER = 36 TEXT = '91% (taken from oblique view)';
	TEXT   TAXON = 432 CHARACTER = 36 TEXT = '82% (taken from oblique view)';
	TEXT   TAXON = 433 CHARACTER = 36 TEXT = '85% (taken from oblique view)';
	TEXT   TAXON = 434 CHARACTER = 36 TEXT = '97% (taken from oblique view)';
	TEXT   TAXON = 435 CHARACTER = 36 TEXT = '104% (taken from oblique view)';
	TEXT   TAXON = 436 CHARACTER = 36 TEXT = '91% (taken from oblique view)';
	TEXT   TAXON = 437 CHARACTER = 36 TEXT = '88% (taken from oblique view)';
	TEXT   TAXON = 438 CHARACTER = 36 TEXT = '96% (taken from oblique view)';
	TEXT   TAXON = 439 CHARACTER = 36 TEXT = '86% (taken from oblique view)';
	TEXT   TAXON = 440 CHARACTER = 36 TEXT = '102% (taken from oblique view)';
	TEXT   TAXON = 441 CHARACTER = 36 TEXT = '79% (taken from oblique view)';
	TEXT   TAXON = 442 CHARACTER = 36 TEXT = '74% (taken from oblique view)';
	TEXT   TAXON = 443 CHARACTER = 36 TEXT = '76% (taken from oblique view)';
	TEXT   TAXON = 444 CHARACTER = 36 TEXT = '84% (flat specimen in dorsal view)';
	TEXT   TAXON = 445 CHARACTER = 36 TEXT = '83% (taken from oblique view)';
	TEXT   TAXON = 446 CHARACTER = 36 TEXT = '101% (taken from oblique view)';
	TEXT   TAXON = 447 CHARACTER = 36 TEXT = sutures_not_visible;
	TEXT   TAXON = 448 CHARACTER = 36 TEXT = sutures_not_visible;
	TEXT   TAXON = 449 CHARACTER = 36 TEXT = '88% (taken from oblique view)';
	TEXT   TAXON = 450 CHARACTER = 36 TEXT = sutures_not_clear;
	TEXT   TAXON = 451 CHARACTER = 36 TEXT = '90% (taken from oblique view)';
	TEXT   TAXON = 452 CHARACTER = 36 TEXT = '92% (taken from oblique view)';
	TEXT   TAXON = 453 CHARACTER = 36 TEXT = '94% (taken from oblique view)';
	TEXT   TAXON = 454 CHARACTER = 36 TEXT = '93% (taken from oblique view)';
	TEXT   TAXON = 455 CHARACTER = 36 TEXT = '92% (taken from oblique view)';
	TEXT   TAXON = 456 CHARACTER = 36 TEXT = '92% (taken from oblique view)';
	TEXT   TAXON = 457 CHARACTER = 36 TEXT = '71% (taken from oblique view)';
	TEXT   TAXON = 458 CHARACTER = 36 TEXT = '83% (taken from oblique view)';
	TEXT   TAXON = 459 CHARACTER = 36 TEXT = '77% (flat specimen in dorsal view)';
	TEXT   TAXON = 460 CHARACTER = 36 TEXT = '79% (taken from oblique view)';
	TEXT   TAXON = 461 CHARACTER = 36 TEXT = '76% (flat specimen in dorsal view)';
	TEXT   TAXON = 462 CHARACTER = 36 TEXT = '76% (flat specimen in dorsal view)';
	TEXT   TAXON = 463 CHARACTER = 36 TEXT = '90% (flat specimen in dorsal view)';
	TEXT   TAXON = 464 CHARACTER = 36 TEXT = '80% (flat specimen in dorsal view)';
	TEXT   TAXON = 465 CHARACTER = 36 TEXT = '71% (flat specimen in dorsal view)';
	TEXT   TAXON = 466 CHARACTER = 36 TEXT = '77% (taken from oblique view)';
	TEXT   TAXON = 467 CHARACTER = 36 TEXT = '83% (taken from oblique view)';
	TEXT   TAXON = 468 CHARACTER = 36 TEXT = '79% (flat specimen in dorsal view)';
	TEXT   TAXON = 469 CHARACTER = 36 TEXT = '87% (flat specimen in dorsal view)';
	TEXT   TAXON = 470 CHARACTER = 36 TEXT = '95% (taken from oblique view)';
	TEXT   TAXON = 471 CHARACTER = 36 TEXT = '88% (flat specimen in dorsal view)';
	TEXT   TAXON = 472 CHARACTER = 36 TEXT = '87% (flat specimen in dorsal view)';
	TEXT   TAXON = 473 CHARACTER = 36 TEXT = '90% (taken from oblique view)';
	TEXT   TAXON = 474 CHARACTER = 36 TEXT = '93% (taken from oblique view)';
	TEXT   TAXON = 475 CHARACTER = 36 TEXT = '88% (taken from oblique view)';
	TEXT   TAXON = 476 CHARACTER = 36 TEXT = '91% (taken from oblique view)';
	TEXT   TAXON = 477 CHARACTER = 36 TEXT = '76% (flat specimen in dorsal view)';
	TEXT   TAXON = 478 CHARACTER = 36 TEXT = '93% (flat specimen in dorsal view)';
	TEXT   TAXON = 479 CHARACTER = 36 TEXT = '87% (taken from oblique view)';
	TEXT   TAXON = 480 CHARACTER = 36 TEXT = '72% (flat specimen in dorsal view)';
	TEXT   TAXON = 481 CHARACTER = 36 TEXT = '74% (taken from oblique view)';
	TEXT   TAXON = 482 CHARACTER = 36 TEXT = '71% (flat specimen in dorsal view)';
	TEXT   TAXON = 483 CHARACTER = 36 TEXT = no_carapace;
	TEXT   TAXON = 484 CHARACTER = 36 TEXT = no_carapace;
	TEXT   TAXON = 485 CHARACTER = 36 TEXT = '70% (flat specimen in dorsal view)';
	TEXT   TAXON = 486 CHARACTER = 36 TEXT = '88% (taken from oblique view)';
	TEXT   TAXON = 487 CHARACTER = 36 TEXT = sutures_not_visible;
	TEXT   TAXON = 488 CHARACTER = 36 TEXT = '76% (taken from oblique view)';
	TEXT   TAXON = 489 CHARACTER = 36 TEXT = '81% (taken from oblique view)';
	TEXT   TAXON = 490 CHARACTER = 36 TEXT = '76% (taken from oblique view)';
	TEXT   TAXON = 491 CHARACTER = 36 TEXT = '76% (taken from oblique view)';
	TEXT   TAXON = 492 CHARACTER = 36 TEXT = sutures_not_visible;
	TEXT   TAXON = 493 CHARACTER = 36 TEXT = sutures_not_visible;
	TEXT   TAXON = 494 CHARACTER = 36 TEXT = '68% (taken from oblique view)';
	TEXT   TAXON = 495 CHARACTER = 36 TEXT = '87% (taken from oblique view)';
	TEXT   TAXON = 496 CHARACTER = 36 TEXT = sutures_not_visible;
	TEXT   TAXON = 497 CHARACTER = 36 TEXT = '56% (flat specimen in dorsal view)';
	TEXT   TAXON = 498 CHARACTER = 36 TEXT = '66% (taken from oblique view)';
	TEXT   TAXON = 499 CHARACTER = 36 TEXT = '57% (taken from oblique view)';
	TEXT   TAXON = 500 CHARACTER = 36 TEXT = '65% (taken from oblique view)';
	TEXT   TAXON = 501 CHARACTER = 36 TEXT = '51% (taken from oblique view)';
	TEXT   TAXON = 502 CHARACTER = 36 TEXT = '75% (taken from oblique view)';
	TEXT   TAXON = 503 CHARACTER = 36 TEXT = '59% (taken from oblique view)';
	TEXT   TAXON = 504 CHARACTER = 36 TEXT = '76% (taken from oblique view)';
	TEXT   TAXON = 505 CHARACTER = 36 TEXT = '70% (taken from oblique view)';
	TEXT   TAXON = 506 CHARACTER = 36 TEXT = '41% (flat shell in dorsal view)';
	TEXT   TAXON = 507 CHARACTER = 36 TEXT = '75% (flat shell in dorsal view)';
	TEXT   TAXON = 508 CHARACTER = 36 TEXT = '69% (taken from oblique view)';
	TEXT   TAXON = 509 CHARACTER = 36 TEXT = '58% (taken from oblique view)';
	TEXT   TAXON = 510 CHARACTER = 36 TEXT = '81% (taken from oblique view)';
	TEXT   TAXON = 511 CHARACTER = 36 TEXT = '62% (taken from oblique view)';
	TEXT   TAXON = 512 CHARACTER = 36 TEXT = '76% (flat shell in dorsal view)';
	TEXT   TAXON = 513 CHARACTER = 36 TEXT = '79% (flat shell in dorsal view)';
	TEXT   TAXON = 514 CHARACTER = 36 TEXT = '54% (taken from oblique view)';
	TEXT   TAXON = 515 CHARACTER = 36 TEXT = '47% (flat shell in dorsal view)';
	TEXT   TAXON = 516 CHARACTER = 36 TEXT = '58% (flat shell in dorsal view)';
	TEXT   TAXON = 517 CHARACTER = 36 TEXT = '51% (flat shell in dorsal view)';
	TEXT   TAXON = 518 CHARACTER = 36 TEXT = '61% (flat shell in dorsal view)';
	TEXT   TAXON = 519 CHARACTER = 36 TEXT = damaged;
	TEXT   TAXON = 520 CHARACTER = 36 TEXT = '74% (taken from oblique view)';
	TEXT   TAXON = 521 CHARACTER = 36 TEXT = '52% (flat shell in dorsal view)';
	TEXT   TAXON = 522 CHARACTER = 36 TEXT = '56% (taken from oblique view)';
	TEXT   TAXON = 523 CHARACTER = 36 TEXT = '66% (taken from oblique view)';
	TEXT   TAXON = 524 CHARACTER = 36 TEXT = '51% (flat shell in dorsal view)';
	TEXT   TAXON = 525 CHARACTER = 36 TEXT = '79% (flat shell in dorsal view)';
	TEXT   TAXON = 526 CHARACTER = 36 TEXT = pygal_area_damaged;
	TEXT   TAXON = 527 CHARACTER = 36 TEXT = '69% (taken from oblique view)';
	TEXT   TAXON = 528 CHARACTER = 36 TEXT = '49% (taken from oblique view)';
	TEXT   TAXON = 529 CHARACTER = 36 TEXT = '63% (taken from oblique view)';
	TEXT   TAXON = 530 CHARACTER = 36 TEXT = '54% (taken from oblique view)';
	TEXT   TAXON = 531 CHARACTER = 36 TEXT = sutures_not_visible;
	TEXT   TAXON = 532 CHARACTER = 36 TEXT = '73% (flat specimen in dorsal view)';
	TEXT   TAXON = 533 CHARACTER = 36 TEXT = '106% (taken from oblique view)';
	TEXT   TAXON = 534 CHARACTER = 36 TEXT = '69% (taken from oblique view)';
	TEXT   TAXON = 535 CHARACTER = 36 TEXT = no_carapace_included;
	TEXT   TAXON = 536 CHARACTER = 36 TEXT = '69% (flat specimen in dorsal view)';
	TEXT   TAXON = 537 CHARACTER = 36 TEXT = '68% (flat specimen in dorsal view)';
	TEXT   TAXON = 538 CHARACTER = 36 TEXT = sutures_not_clear;
	TEXT   TAXON = 539 CHARACTER = 36 TEXT = '68% (flat specimen in dorsal view)';
	TEXT   TAXON = 540 CHARACTER = 36 TEXT = '79% (taken from oblique view)';
	TEXT   TAXON = 541 CHARACTER = 36 TEXT = '64% (flat specimen in dorsal view)';
	TEXT   TAXON = 542 CHARACTER = 36 TEXT = 81%;
	TEXT   TAXON = 543 CHARACTER = 36 TEXT = 65%;
	TEXT   TAXON = 544 CHARACTER = 36 TEXT = specimen_disarticulated;
	TEXT   TAXON = 545 CHARACTER = 36 TEXT = 78%;
	TEXT   TAXON = 546 CHARACTER = 36 TEXT = 71%;
	TEXT   TAXON = 547 CHARACTER = 36 TEXT = 'irregular specimen with additional pre-costals';
	TEXT   TAXON = 548 CHARACTER = 36 TEXT = '53% (flat specimen in dorsal view)';
	TEXT   TAXON = 549 CHARACTER = 36 TEXT = '69% (taken from oblique view)';
	TEXT   TAXON = 550 CHARACTER = 36 TEXT = '65% (taken from oblique view)';
	TEXT   TAXON = 551 CHARACTER = 36 TEXT = no_carapace_included;
	TEXT   TAXON = 552 CHARACTER = 36 TEXT = no_carapace_included;
	TEXT   TAXON = 553 CHARACTER = 36 TEXT = '58% (taken from oblique view)';
	TEXT   TAXON = 554 CHARACTER = 36 TEXT = '70% (flat specimen in dorsal view)';
	TEXT   TAXON = 555 CHARACTER = 36 TEXT = '52% (flat specimen in dorsal view)';
	TEXT   TAXON = 556 CHARACTER = 36 TEXT = '66% (flat specimen in dorsal view)';
	TEXT   TAXON = 557 CHARACTER = 36 TEXT = '53% (flat specimen in dorsal view)';
	TEXT   TAXON = 558 CHARACTER = 36 TEXT = '52% (flat specimen in dorsal view)';
	TEXT   TAXON = 559 CHARACTER = 36 TEXT = '80% (taken from oblique view)';
	TEXT   TAXON = 560 CHARACTER = 36 TEXT = '67% (taken from oblique view)';
	TEXT   TAXON = 561 CHARACTER = 36 TEXT = '102% (taken from oblique view)';
	TEXT   TAXON = 562 CHARACTER = 36 TEXT = '64% (taken from oblique view)';
	TEXT   TAXON = 563 CHARACTER = 36 TEXT = '69% (flat specimen in dorsal view)';
	TEXT   TAXON = 564 CHARACTER = 36 TEXT = '57% (taken from oblique view)';
	TEXT   TAXON = 565 CHARACTER = 36 TEXT = '62% (taken from oblique view)';
	TEXT   TAXON = 566 CHARACTER = 36 TEXT = '52% (flat specimen in dorsal view)';
	TEXT   TAXON = 567 CHARACTER = 36 TEXT = '74% (flat specimen in dorsal view)';
	TEXT   TAXON = 568 CHARACTER = 36 TEXT = '50% (flat specimen in dorsal view)';
	TEXT   TAXON = 569 CHARACTER = 36 TEXT = '60% (flat specimen in dorsal view)';
	TEXT   TAXON = 570 CHARACTER = 36 TEXT = '51% (flat specimen in dorsal view)';
[truncated: 342,636 more chars]
