# Supplementary material for: Overcoming polymorphism: a revised list of shell characters for the phylogenetic analysis of soft-shelled turtles (Pan-Trionychidae)
Source: Swiss J Palaeontol. 2025 May 30;144(1):25. doi: 10.1186/s13358-025-00360-x (PMC12125158; doi:10.1186/s13358-025-00360-x)
Supplement: Supplementary file 2 — Additional file 2. Spread sheet utilized to compute Spearman's rank-order correlation for characters 2, 5–8, 10–14, 18, 30, 31, 33–35, 38, 39. [file 13358_2025_360_MOESM2_ESM.xlsx]

## Sheet: proportional body size
		C1: carapace length, including averages of estimates	maximum carapace length per taxon	% of adult size
1	Cyclanorbis elegans BMNH 1909.10.15.5	34	47.5	0.715789
2	Cyclanorbis elegans BMNH 1910.6.3.1	37	47.5	0.778947
3	Cyclanorbis elegans BMNH 1954.1.14.3	43	47.5	0.905263
4	Cyclanorbis elegans NMW 1436	48	47.5	1.01053
5	Cyclanorbis elegans NMW 1437	53.5	47.5	1.12632
6	Cyclanorbis elegans NMW 1438	53	47.5	1.11579
7	Cyclanorbis elegans NMW 1439	51	47.5	1.07368
8	Cyclanorbis elegans NMW 1440	49.5	47.5	1.04211
9	Cyclanorbis elegans NMW 1441	49	47.5	1.03158
10	Cyclanorbis elegans NMW 1682	46	47.5	0.968421
11	Cyclanorbis elegans NMW 1848	42	47.5	0.884211
12	Cyclanorbis elegans PCHP 8215	38.5	47.5	0.810526
13	Cyclanorbis elegans PCHP 8225	39	47.5	0.821053
14	Cyclanorbis elegans PCHP 11753	21.5	47.5	0.452632
15	Cyclanorbis elegans PCHP 11755	33	47.5	0.694737
16	Cyclanorbis elegans PCHP 13971	42.5	47.5	0.894737
17	Cyclanorbis elegans SMF 37475	39.5	47.5	0.831579
18	Cyclanorbis senegalensis BMNH 65.5.3.75	19	23.5	0.808511
19	Cyclanorbis senegalensis BMNH 1949.1.3.57	24	23.5	1.02128
20	Cyclanorbis senegalensis MTD 38635	23	23.5	0.978723
21	Cyclanorbis senegalensis NMB 16352	20	23.5	0.851064
22	Cyclanorbis senegalensis NMW 1256/1	21.5	23.5	0.914894
23	Cyclanorbis senegalensis NMW 1256/2	19.5	23.5	0.829787
24	Cyclanorbis senegalensis NMW 1256/3	19	23.5	0.808511
25	Cyclanorbis senegalensis NMW 1256/4	14	23.5	0.595745
26	Cyclanorbis senegalensis NMW 1257/1	21	23.5	0.893617
27	Cyclanorbis senegalensis NMW 1257/2	20	23.5	0.851064
28	Cyclanorbis senegalensis NMW 1434	24	23.5	1.02128
29	Cyclanorbis senegalensis PCHP 2358	18	23.5	0.765957
30	Cyclanorbis senegalensis PCHP 2626	19.5	23.5	0.829787
31	Cyclanorbis senegalensis PCHP 2627	17	23.5	0.723404
32	Cyclanorbis senegalensis PCHP 2745	14	23.5	0.595745
33	Cyclanorbis senegalensis PCHP 2747	20	23.5	0.851064
34	Cyclanorbis senegalensis PCHP 2748	15	23.5	0.638298
35	Cyclanorbis senegalensis PCHP 2883	15	23.5	0.638298
36	Cyclanorbis senegalensis PCHP 2884	20	23.5	0.851064
37	Cyclanorbis senegalensis PCHP 2885	15.5	23.5	0.659574
38	Cyclanorbis senegalensis PCHP 3665	22	23.5	0.93617
39	Cyclanorbis senegalensis PCHP 3911	22	23.5	0.93617
40	Cyclanorbis senegalensis PCHP 4145	22.5	23.5	0.957447
41	Cyclanorbis senegalensis PCHP 11789	19	23.5	0.808511
42	Cyclanorbis senegalensis PCHP no number a	21.5	23.5	0.914894
43	Cyclanorbis senegalensis PCHP no number b	17	23.5	0.723404
44	Cyclanorbis senegalensis PCHP no number c	22.5	23.5	0.957447
45	Cyclanorbis senegalensis SMF 37474	25	23.5	1.06383
46	Cycloderma aubryi AMNH 108909	16.5	42.5	0.388235
47	Cycloderma aubryi BMNH 63.6.13.5	32.5	42.5	0.764706
48	Cycloderma aubryi FMNH 98752	23.5	42.5	0.552941
49	Cycloderma aubryi MNHN AC 1930-362	26	42.5	0.611765
50	Cycloderma aubryi NHMB 248	34.5	42.5	0.811765
51	Cycloderma aubryi NHMB 3584	37.5	42.5	0.882353
52	Cycloderma aubryi NMB 8697a	39.5	42.5	0.929412
53	Cycloderma aubryi NMB 8697b	42.5	42.5	1
54	Cycloderma aubryi NMB 8697c	33.5	42.5	0.788235
55	Cycloderma aubryi NMB 8817a	29	42.5	0.682353
56	Cycloderma aubryi NMB 55813	20	42.5	0.470588
57	Cycloderma aubryi NMB 57032	23.5	42.5	0.552941
58	Cycloderma aubryi NMB 57033	30.5	42.5	0.717647
59	Cycloderma aubryi NMB uncat.	20.5	42.5	0.482353
60	Cycloderma aubryi PCHP 7513	29	42.5	0.682353
61	Cycloderma frenatum AMNH 110180	38	53.5	0.71028
62	Cycloderma frenatum NMB 50	37.5	53.5	0.700935
63	Cycloderma frenatum NMB 29978	44	53.5	0.82243
64	Cycloderma frenatum NMB 37519	35	53.5	0.654206
65	Cycloderma frenatum PCHP 2374	33	53.5	0.616822
66	Cycloderma frenatum PCHP 2744	26.5	53.5	0.495327
67	Cycloderma frenatum PCHP 11786	9	53.5	0.168224
68	Cycloderma frenatum SMF 33700	18.5	53.5	0.345794
69	Cycloderma frenatum, Mosambique 1, Mark-Oliver Rödel	45	53.5	0.841121
70	Cycloderma frenatum, Mosambique 2, Jason Denlinger	50	53.5	0.934579
71	Cycloderma frenatum, Mosambique 3, Jason Denlinger	50	53.5	0.934579
72	Lissemys ceylonensis BMNH 1972.2066	19	32.5	0.584615
73	Lissemys ceylonensis MTD 3661	29	32.5	0.892308
74	Lissemys ceylonensis NHMB 1811	10.5	32.5	0.323077
75	Lissemys ceylonensis NHMB 2396	19.5	32.5	0.6
76	Lissemys ceylonensis NHMB 2397	25.5	32.5	0.784615
77	Lissemys ceylonensis NHMB 2398	32.5	32.5	1
78	Lissemys ceylonensis NHMB 2575	16.5	32.5	0.507692
79	Lissemys ceylonensis NHMB 2576	12.5	32.5	0.384615
80	Lissemys ceylonensis NHMB 4752	27.5	32.5	0.846154
81	Lissemys ceylonensis PCHP 4703	15.5	32.5	0.476923
82	Lissemys punctata AMNH 7090	22	25.5	0.862745
83	Lissemys punctata NMB 37379	15	25.5	0.588235
84	Lissemys punctata NMW 1232	25.5	25.5	1
85	Lissemys punctata PCHP 2628	10	25.5	0.392157
86	Lissemys punctata PCHP 2743	12	25.5	0.470588
87	Lissemys punctata PCHP 2816	19	25.5	0.745098
88	Lissemys punctata PCHP 2817	15	25.5	0.588235
89	Lissemys punctata PCHP 2818	21.5	25.5	0.843137
90	Lissemys punctata PCHP 2819	21	25.5	0.823529
91	Lissemys punctata PCHP 2820	13.5	25.5	0.529412
92	Lissemys punctata PCHP 2821	16.5	25.5	0.647059
93	Lissemys punctata PCHP 2920	13	25.5	0.509804
94	Lissemys punctata PCHP 3347	20	25.5	0.784314
95	Lissemys punctata PCHP 3916	18	25.5	0.705882
96	Lissemys punctata PCHP 4931	13	25.5	0.509804
97	Lissemys punctata PCHP 4932	25.5	25.5	1
98	Lissemys punctata PCHP 4951	13	25.5	0.509804
99	Lissemys punctata SMF 45399	20	25.5	0.784314
100	Lissemys punctata SMF 62899	19.5	25.5	0.764706
101	Lissemys punctata USNM 61093	11	25.5	0.431373
102	Lissemys punctata USNM 293690	24	25.5	0.941176
103	Lissemys punctata ZSI 1649	24	25.5	0.941176
104	Lissemys punctata ZSI 1714	24	25.5	0.941176
105	Lissemys scutata AMNH 139579	18	20.5	0.878049
106	Lissemys scutata AMNH 139580	15	20.5	0.731707
107	Lissemys scutata CUMZ T153	16	20.5	0.780488
108	Lissemys scutata CUMZ T154	10	20.5	0.487805
109	Lissemys scutata CUMZ T168	14	20.5	0.682927
110	Lissemys scutata CUMZ T169	20.5	20.5	1
111	Lissemys scutata CUMZ T171	17	20.5	0.829268
112	Lissemys scutata CUMZ T191	17	20.5	0.829268
113	Lissemys scutata PCHP 3913	10.5	20.5	0.512195
114	Lissemys scutata PCHP 5036	16.5	20.5	0.804878
115	Lissemys scutata PCHP 5046	13.5	20.5	0.658537
116	Lissemys scutata PCHP 5047	8	20.5	0.390244
117	Lissemys scutata ZSI 1705	18	20.5	0.878049
118	Lissemys scutata ZSI 1706	17	20.5	0.829268
119	Lissemys scutata ZSI 1708	14	20.5	0.682927
120	Amyda cartilaginea FMNH 11088	18	44	0.409091
121	Amyda cartilaginea FMNH 224223	20	44	0.454545
122	Amyda cartilaginea NHMB 3767	24	44	0.545455
123	Amyda cartilaginea NMW 85, 87	25	44	0.568182
124	Amyda cartilaginea NMW 1454	27	44	0.613636
125	Amyda cartilaginea NMW 1864	32	44	0.727273
126	Amyda cartilaginea NMW 1874	20	44	0.454545
127	Amyda cartilaginea PCHP 4929	33.5	44	0.761364
128	Amyda cartilaginea PCHP 4980	14.5	44	0.329545
129	Amyda cartilaginea RH128	38	44	0.863636
130	Amyda cartilaginea RH129	44	44	1
131	Amyda cartilaginea USNM 22522	30	44	0.681818
132	Amyda ornata AMNH 28357	34	57	0.596491
133	Amyda ornata BMNH 1929.10.17.12	33.5	57	0.587719
134	Amyda ornata CUMZ T1	16	57	0.280702
135	Amyda ornata CUMZ T3	15	57	0.263158
136	Amyda ornata CUMZ T4	17	57	0.298246
137	Amyda ornata CUMZ T5	23	57	0.403509
138	Amyda ornata CUMZ T6	13	57	0.22807
139	Amyda ornata CUMZ T7	16	57	0.280702
140	Amyda ornata CUMZ T8	12	57	0.210526
141	Amyda ornata CUMZ T9	16	57	0.280702
142	Amyda ornata CUMZ T10	10	57	0.175439
143	Amyda ornata CUMZ T11	18	57	0.315789
144	Amyda ornata CUMZ T12	18.5	57	0.324561
145	Amyda ornata CUMZ T13	17	57	0.298246
146	Amyda ornata CUMZ T14	16	57	0.280702
147	Amyda ornata CUMZ T15	10.5	57	0.184211
148	Amyda ornata CUMZ T16	14.5	57	0.254386
149	Amyda ornata CUMZ T17	15.5	57	0.27193
150	Amyda ornata CUMZ T18	12.5	57	0.219298
151	Amyda ornata CUMZ T19	15	57	0.263158
152	Amyda ornata CUMZ T20	16.5	57	0.289474
153	Amyda ornata CUMZ T21	20	57	0.350877
154	Amyda ornata CUMZ T22	21	57	0.368421
155	Amyda ornata CUMZ T23	19.5	57	0.342105
156	Amyda ornata CUMZ T24	23	57	0.403509
157	Amyda ornata CUMZ T25	22	57	0.385965
158	Amyda ornata CUMZ T26	17	57	0.298246
159	Amyda ornata CUMZ T27	14.5	57	0.254386
160	Amyda ornata CUMZ T28	21	57	0.368421
161	Amyda ornata CUMZ T29	22	57	0.385965
162	Amyda ornata CUMZ T32	12.5	57	0.219298
163	Amyda ornata CUMZ T33	10.5	57	0.184211
164	Amyda ornata CUMZ T34	9	57	0.157895
165	Amyda ornata CUMZ T35	12.5	57	0.219298
166	Amyda ornata CUMZ T36	26	57	0.45614
167	Amyda ornata CUMZ T37	24.5	57	0.429825
168	Amyda ornata CUMZ T38	13	57	0.22807
169	Amyda ornata CUMZ T39	20	57	0.350877
170	Amyda ornata CUMZ T40	24	57	0.421053
171	Amyda ornata CUMZ T41	21.5	57	0.377193
172	Amyda ornata CUMZ T42	20.5	57	0.359649
173	Amyda ornata CUMZ T43	11	57	0.192982
174	Amyda ornata CUMZ T44	24.5	57	0.429825
175	Amyda ornata CUMZ T45	16	57	0.280702
176	Amyda ornata CUMZ T46	21	57	0.368421
177	Amyda ornata CUMZ T47	25	57	0.438596
178	Amyda ornata CUMZ T48	22.5	57	0.394737
179	Amyda ornata CUMZ T49	24.5	57	0.429825
180	Amyda ornata CUMZ T50	14	57	0.245614
181	Amyda ornata CUMZ T51	9.5	57	0.166667
182	Amyda ornata CUMZ T52	35	57	0.614035
183	Amyda ornata CUMZ T53	29.5	57	0.517544
184	Amyda ornata CUMZ T54	32	57	0.561404
185	Amyda ornata CUMZ T55	30.5	57	0.535088
186	Amyda ornata CUMZ T56	33	57	0.578947
187	Amyda ornata CUMZ T57	10.5	57	0.184211
188	Amyda ornata CUMZ T58	15.5	57	0.27193
189	Amyda ornata CUMZ T59	15.5	57	0.27193
190	Amyda ornata CUMZ T60	17	57	0.298246
191	Amyda ornata CUMZ T61	16	57	0.280702
192	Amyda ornata CUMZ T62	19.5	57	0.342105
193	Amyda ornata CUMZ T63	16	57	0.280702
194	Amyda ornata CUMZ T64	23.5	57	0.412281
195	Amyda ornata CUMZ T65	23	57	0.403509
196	Amyda ornata CUMZ T66	24.5	57	0.429825
197	Amyda ornata CUMZ T67	28.5	57	0.5
198	Amyda ornata CUMZ T68	27	57	0.473684
199	Amyda ornata CUMZ T69	28.5	57	0.5
200	Amyda ornata CUMZ T70	31.5	57	0.552632
201	Amyda ornata CUMZ T72	28.5	57	0.5
202	Amyda ornata CUMZ T74	29.5	57	0.517544
203	Amyda ornata CUMZ T76	41	57	0.719298
204	Amyda ornata CUMZ T77	22.5	57	0.394737
205	Amyda ornata CUMZ T78	13	57	0.22807
206	Amyda ornata CUMZ T79	10	57	0.175439
207	Amyda ornata CUMZ T80	13	57	0.22807
208	Amyda ornata CUMZ T83	17.5	57	0.307018
209	Amyda ornata CUMZ T88	17.5	57	0.307018
210	Amyda ornata CUMZ T89	22.5	57	0.394737
211	Amyda ornata CUMZ T90	17.5	57	0.307018
212	Amyda ornata CUMZ T91	27.5	57	0.482456
213	Amyda ornata CUMZ T92	25	57	0.438596
214	Amyda ornata CUMZ T93	30	57	0.526316
215	Amyda ornata CUMZ T94	30	57	0.526316
216	Amyda ornata CUMZ T95	45.5	57	0.798246
217	Amyda ornata CUMZ T96	35	57	0.614035
218	Amyda ornata CUMZ T97	25	57	0.438596
219	Amyda ornata CUMZ T103	45	57	0.789474
220	Amyda ornata CUMZ T104	45	57	0.789474
221	Amyda ornata CUMZ T105	20	57	0.350877
222	Amyda ornata CUMZ T106	20	57	0.350877
223	Amyda ornata CUMZ T107	35	57	0.614035
224	Amyda ornata CUMZ T128	57	57	1
225	Amyda ornata CUMZ T135	30	57	0.526316
226	Amyda ornata CUMZ T137	6	57	0.105263
227	Amyda ornata CUMZ T175	44	57	0.77193
228	Amyda ornata CUMZ T189	36.5	57	0.640351
229	Amyda ornata MTD 42508	18.5	57	0.324561
230	Amyda ornata NMW 1301	33.5	57	0.587719
231	Amyda ornata RH1037	25.5	57	0.447368
232	Amyda ornata RH1196	29	57	0.508772
233	Amyda ornata ZSI 4094	44	57	0.77193
234	Dogania subplana CUMZ T84	15	19.5	0.769231
235	Dogania subplana CUMZ T85	14	19.5	0.717949
236	Dogania subplana CUMZ T86	16	19.5	0.820513
237	Dogania subplana CUMZ T139	18	19.5	0.923077
238	Dogania subplana CUMZ T140	8	19.5	0.410256
239	Dogania subplana CUMZ T152	15.5	19.5	0.794872
240	Dogania subplana FMNH 151021	12	19.5	0.615385
241	Dogania subplana FMNH 224111	16	19.5	0.820513
242	Dogania subplana FMNH 259045	17	19.5	0.871795
243	Dogania subplana MTD 8992	9	19.5	0.461538
244	Dogania subplana NMW 1870	4.5	19.5	0.230769
245	Dogania subplana NMW 1871	7	19.5	0.358974
246	Dogania subplana PCHP 1791	7.5	19.5	0.384615
247	Dogania subplana PCHP 2918	14	19.5	0.717949
248	Dogania subplana PCHP 2919	16	19.5	0.820513
249	Dogania subplana PCHP 2923	5.5	19.5	0.282051
250	Dogania subplana PCHP 3368	14	19.5	0.717949
251	Dogania subplana PCHP 5041	10.5	19.5	0.538462
252	Dogania subplana PCHP 5044	9.5	19.5	0.487179
253	Dogania subplana SMF 8036	12.5	19.5	0.641026
254	Dogania subplana UCMVZ 95937	11	19.5	0.564103
255	Dogania subplana USNM 222523	18	19.5	0.923077
256	Nilssonia formosa NMW 38631	18	34.5	0.521739
257	Nilssonia formosa PCHP 4945	14	34.5	0.405797
258	Nilssonia formosa PCHP 4946	13.5	34.5	0.391304
259	Nilssonia formosa PCHP 4947	18	34.5	0.521739
260	Nilssonia formosa PCHP 5030	20.5	34.5	0.594203
261	Nilssonia formosa PCHP 5031	16.5	34.5	0.478261
262	Nilssonia formosa PCHP 5032	15	34.5	0.434783
263	Nilssonia formosa PCHP 5035	34.5	34.5	1
264	Nilssonia formosa ZSI 1785	23	34.5	0.666667
265	Nilssonia formosa ZSI 1786	22	34.5	0.637681
266	Nilssonia formosa ZSI unlabeled	23	34.5	0.666667
267	Nilssonia gangetica BMNH 86.8.26.1	40	47.5	0.842105
268	Nilssonia gangetica FMNH 260430	25	47.5	0.526316
269	Nilssonia gangetica MTD uncat	40.5	47.5	0.852632
270	Nilssonia gangetica SMF 52770	37	47.5	0.778947
271	Nilssonia gangetica USNM 267017	26	47.5	0.547368
272	Nilssonia gangetica USNM 293693	35	47.5	0.736842
273	Nilssonia gangetica ZSI 878	41	47.5	0.863158
274	Nilssonia gangetica ZSI 1805	39	47.5	0.821053
275	Nilssonia gangetica ZSI 1806	31.5	47.5	0.663158
276	Nilssonia gangetica ZSI 1808	42.5	47.5	0.894737
277	Nilssonia gangetica ZSI 1893	47.5	47.5	1
278	Nilssonia gangetica ZSI 17613	21.5	47.5	0.452632
279	Nilssonia gangetica ZSI 23801	20	47.5	0.421053
280	Nilssonia gangetica? PCHP 2751	26.5	47.5	0.557895
281	Nilssonia gangetica? PCHP 4391	15	47.5	0.315789
282	Nilssonia gangetica? PCHP 4991	14.5	47.5	0.305263
283	Nilssonia gangetica? PCHP 5138	15	47.5	0.315789
284	Nilssonia gangetica? ZSI uncat. 1	29	47.5	0.610526
285	Nilssonia gangetica? ZSI uncat. 2	25	47.5	0.526316
286	Nilssonia hurum BMNH 86.8.26.2	30	41.5	0.722892
287	Nilssonia hurum MCZ 61475	20.5	41.5	0.493976
288	Nilssonia hurum MCZ 61476	15.5	41.5	0.373494
289	Nilssonia hurum NMW 40066	22	41.5	0.53012
290	Nilssonia hurum PCHP 2630	10	41.5	0.240964
291	Nilssonia hurum ZSI 1796	27.5	41.5	0.662651
292	Nilssonia hurum ZSI 1984	25	41.5	0.60241
293	Nilssonia hurum ZSI 16627	20	41.5	0.481928
294	Nilssonia hurum ZSI 16752	41.5	41.5	1
295	Nilssonia hurum ZSI 16996	24	41.5	0.578313
296	Nilssonia hurum ZSI 17390	20	41.5	0.481928
297	Nilssonia hurum ZSI 18321	15	41.5	0.361446
298	Nilssonia hurum? PCHP 2629	13	41.5	0.313253
299	Nilssonia hurum? PCHP 2657	11.5	41.5	0.277108
300	Nilssonia hurum? PCHP 2668	13	41.5	0.313253
301	Nilssonia hurum? PCHP 2907	12.5	41.5	0.301205
302	Nilssonia hurum? PCHP 4959	17.5	41.5	0.421687
303	Nilssonia hurum? PCHP 4990	13	41.5	0.313253
304	Nilssonia leithi FMNH 224231	38	38.9	0.976864
305	Nilssonia leithi ZSI 17973	33	38.9	0.848329
306	Nilssonia nigricans NMW 39090	17	38.5	0.441558
307	Nilssonia nigricans ZSI 1908	35	38.5	0.909091
308	Nilssonia nigricans ZSI 1918	25	38.5	0.649351
309	Nilssonia nigricans ZSI 1994	38.5	38.5	1
310	Palea steindachneri MTD 33802	15.5	20	0.775
311	Palea steindachneri PCHP 2693	10	20	0.5
312	Palea steindachneri RH 1201	20	20	1
313	Pelodiscus sp. AMNH 7106	8	20	0.4
314	Pelodiscus sp. CUMZ T170	12.5	20	0.625
315	Pelodiscus sp. FMNH 6593	10	20	0.5
316	Pelodiscus sp. FMNH 6625	12.5	20	0.625
317	Pelodiscus sp. IVPP 537	13	20	0.65
318	Pelodiscus sp. IVPP 556	11	20	0.55
319	Pelodiscus sp. NHMB 1438	12.5	20	0.625
320	Pelodiscus sp. NHMB 2659	10	20	0.5
321	Pelodiscus sp. NMW II	13	20	0.65
322	Pelodiscus sp. NMW 1865	6	20	0.3
323	Pelodiscus sp. NMW 1866	9.5	20	0.475
324	Pelodiscus sp. NMW 1869	14	20	0.7
325	Pelodiscus sp. PCHP 2313	13.5	20	0.675
326	Pelodiscus sp. PCHP 2657	10	20	0.5
327	Pelodiscus sp. PCHP 2658	9	20	0.45
328	Pelodiscus sp. PCHP 2771	7.5	20	0.375
329	Pelodiscus sp. PCHP 3189	10	20	0.5
330	Pelodiscus sp. PCHP 3418	13	20	0.65
331	Pelodiscus sp. PCHP 3419	11	20	0.55
332	Pelodiscus sp. PCHP 3422	11	20	0.55
333	Pelodiscus sp. PCHP 3425	10	20	0.5
334	Pelodiscus sp. PCHP 3916	13.5	20	0.675
335	Pelodiscus sp. PCHP 4392	15	20	0.75
336	Pelodiscus sp. PCHP 4611	11	20	0.55
337	Pelodiscus sp. PCHP 4612	9.5	20	0.475
338	Pelodiscus sp. PCHP 4933	12	20	0.6
339	Pelodiscus sp. PCHP 5414	10	20	0.5
340	Pelodiscus sp. PCHP 7729	16.5	20	0.825
341	Pelodiscus sp. PCHP 11894	16.5	20	0.825
342	Pelodiscus sp. RH 972	17	20	0.85
343	Pelodiscus sp. RH 973	16.5	20	0.825
344	Pelodiscus sp. RH 1053	17	20	0.85
345	Pelodiscus sp. RH 1080	20	20	1
346	Pelodiscus sp. ROM R7536	9.5	20	0.475
347	Pelodiscus sp. ROM R8016	11	20	0.55
348	Pelodiscus sp. UCMP 69536	14	20	0.7
349	Pelodiscus sp. USNM 68476	18.5	20	0.925
350	Pelodiscus sp. USNM 539335	11	20	0.55
351	Chitra chitra BMNH 1926.12.16.1	24	79	0.303797
352	Chitra chitra CUMZ NMWexhibit 1	40	79	0.506329
353	Chitra chitra CUMZ exhibit 2	33.5	79	0.424051
354	Chitra chitra CUMZ exhibit 3	33.5	79	0.424051
355	Chitra chitra CUMZ exhibit 4	79	79	1
356	Chitra chitra CUMZ T30	20	79	0.253165
357	Chitra chitra CUMZ T31	18	79	0.227848
358	Chitra chitra CUMZ T73	29	79	0.367089
359	Chitra chitra CUMZ T81	18	79	0.227848
360	Chitra chitra CUMZ T102	25	79	0.316456
361	Chitra chitra CUMZ T121	52.5	79	0.664557
362	Chitra chitra CUMZ T122	35	79	0.443038
363	Chitra chitra CUMZ T123	60	79	0.759494
364	Chitra chitra CUMZ T125	64	79	0.810127
365	Chitra chitra CUMZ T126	20	79	0.253165
366	Chitra chitra CUMZ T138	21.5	79	0.272152
367	Chitra chitra CUMZ T145	71	79	0.898734
368	Chitra chitra CUMZ T172	20	79	0.253165
369	Chitra chitra PCHP 4936	22	79	0.278481
370	Chitra chitra PCHP 4937	23.5	79	0.297468
371	Chitra chitra PCHP 4957	45	79	0.56962
372	Chitra chitra PCHP 4975	37	79	0.468354
373	Chitra chitra PCHP 4988	27	79	0.341772
374	Chitra chitra PCHP 4995	44.2	79	0.559494
375	Chitra chitra PCHP 4996	24	79	0.303797
376	Chitra chitra PCHP 4997	26.5	79	0.335443
377	Chitra chitra PCHP 5051	28.5	79	0.360759
378	Chitra chitra PCHP 5052	19.5	79	0.246835
379	Chitra chitra PCHP 5053	44	79	0.556962
380	Chitra chitra PCHP 5412	17	79	0.21519
381	Chitra chitra PCHP 5413	13.5	79	0.170886
382	Chitra chitra RH1038	17.5	79	0.221519
383	Chitra indica FMNH 224228	34	49	0.693878
384	Chitra indica NHMB 2706	49	49	1
385	Chitra indica PCHP 1474	34	49	0.693878
386	Chitra indica PCHP 2750	12.5	49	0.255102
387	Chitra indica SMF 52768	27	49	0.55102
388	Chitra indica SMF 52769	39	49	0.795918
389	Chitra indica ZSI 1776	39.5	49	0.806122
390	Chitra indica ZSI 3543	36.5	49	0.744898
391	Chitra indica ZSI 16753	32.5	49	0.663265
392	Chitra vandijki PCHP 5050	32	?	#VALUE!
393	Pelochelys bibroni NHMB 183	18	42	0.428571
394	Pelochelys bibroni PCHP 11230	42	42	1
395	Pelochelys bibroni PCHP 11751	37.5	42	0.892857
396	Pelochelys bibroni PCHP 11752	18	42	0.428571
397	Pelochelys bibroni PCHP 11794	24	42	0.571429
398	Pelochelys bibroni USNM 231523	37	42	0.880952
399	Pelochelys cantorii AMNH 23541	30	42.5	0.705882
400	Pelochelys cantorii CUMZ T120	42.5	42.5	1
401	Pelochelys cantorii CUMZ T142	36	42.5	0.847059
402	Pelochelys cantorii CUMZ T148	35.5	42.5	0.835294
403	Pelochelys cantorii FMNH 224104	20	42.5	0.470588
404	Pelochelys cantorii FMNH 224233	30	42.5	0.705882
405	Pelochelys cantorii NMW 1857	25	42.5	0.588235
406	Pelochelys cantorii PCHP 2375	16	42.5	0.376471
407	Pelochelys cantorii PCHP 2376	17	42.5	0.4
408	Pelochelys cantorii PCHP 2648	14.5	42.5	0.341176
409	Pelochelys cantori PCHP 2921	40.5	42.5	0.952941
410	Pelochelys cantorii PCHP 3229	18	42.5	0.423529
411	Pelochelys cantorii PCHP 3995	33.5	42.5	0.788235
412	Pelochelys cantorii PCHP 4974	35.5	42.5	0.835294
413	Pelochelys cantorii PCHP 11795	22	42.5	0.517647
414	Pelochelys cantorii RH 1036	40.5	42.5	0.952941
415	Pelochelys cantorii SMF 8037	36	42.5	0.847059
416	Pelochelys cantorii ZMC 262	30	42.5	0.705882
417	Pelochelys signifera PCHP 11758	15	?	#VALUE!
418	Trionyx triunguis AMNH 36599	32	52	0.615385
419	Trionyx triunguis AMNH 50723	21	52	0.403846
420	Trionyx triunguis AMNH 50724	16	52	0.307692
421	Trionyx triunguis AMNH 80026	30	52	0.576923
422	Trionyx triunguis NMB 55812	35	52	0.673077
423	Trionyx triunguis NMW 84	45	52	0.865385
424	Trionyx triunguis NMW 1207	19.5	52	0.375
425	Trionyx triunguis NMW 1435	43	52	0.826923
426	Trionyx triunguis NMW 32237	52	52	1
427	Trionyx triunguis PCHP 3244	35.5	52	0.682692
428	Trionyx triunguis PCHP 4559	29.5	52	0.567308
429	Trionyx triunguis PCHP 4602	15	52	0.288462
430	Trionyx triunguis PCHP 5042	23	52	0.442308
431	Trionyx triunguis SMF 8042	37	52	0.711538
432	Trionyx triunguis SMF 8044	33	52	0.634615
433	Trionyx triunguis SMF 32811	32.5	52	0.625
434	Trionyx triunguis SMF 36470	25	52	0.480769
435	Trionyx triunguis SMF uncat.	34.5	52	0.663462
436	Trionyx triunguis USNM 337920	38	52	0.730769
437	Apalone ferox AMNH 5931	32	37	0.864865
438	Apalone ferox AMNH 5932	32	37	0.864865
439	Apalone ferox AMNH 9113	26	37	0.702703
440	Apalone ferox AMNH 57383	23	37	0.621622
441	Apalone ferox AMNH 57384	22	37	0.594595
442	Apalone ferox AMNH 65622	21	37	0.567568
443	Apalone ferox AMNH 69934	26	37	0.702703
444	Apalone ferox AMNH 129737	15	37	0.405405
445	Apalone ferox FMNH 31014	27	37	0.72973
446	Apalone ferox FMNH 31344	21.5	37	0.581081
447	Apalone ferox FMNH 98777	16.5	37	0.445946
448	Apalone ferox FMNH 98778	18.5	37	0.5
449	Apalone ferox FMNH 211820	20	37	0.540541
450	Apalone ferox PCHP 354	28.5	37	0.77027
451	Apalone ferox PCHP 1532	20	37	0.540541
452	Apalone ferox PCHP 1533	27.5	37	0.743243
453	Apalone ferox PCHP 2333	25	37	0.675676
454	Apalone ferox PCHP 2632	13.5	37	0.364865
455	Apalone ferox PCHP 2653	16	37	0.432432
456	Apalone ferox PCHP 4141	20	37	0.540541
457	Apalone ferox PCHP 4405	15.5	37	0.418919
458	Apalone ferox PCHP 5729	18.5	37	0.5
459	Apalone ferox PCHP 7043	28	37	0.756757
460	Apalone ferox PCHP 7047	15	37	0.405405
461	Apalone ferox PCHP 7048	18	37	0.486486
462	Apalone ferox PCHP 7049	18.5	37	0.5
463	Apalone ferox PCHP 7424	24.5	37	0.662162
464	Apalone ferox PCHP 7425	21	37	0.567568
465	Apalone ferox PCHP 8434	27	37	0.72973
466	Apalone ferox PCHP 11940	22.5	37	0.608108
467	Apalone ferox PCHP no number	24	37	0.648649
468	Apalone ferox ROM R1102	25.5	37	0.689189
469	Apalone ferox ROM R7994	20.5	37	0.554054
470	Apalone ferox USNM 71069	24.5	37	0.662162
471	Apalone mutica FMNH 22064	18	18	1
472	Apalone mutica FMNH 22065	13.5	18	0.75
473	Apalone mutica FMNH 211752	14	18	0.777778
474	Apalone mutica KU 1868	20	18	1.11111
475	Apalone mutica PCHP 1611	9.5	18	0.527778
476	Apalone mutica PCHP 2655	10.5	18	0.583333
477	Apalone mutica SMF 33063	10	18	0.555556
478	Apalone mutica TMM 3132	9	18	0.5
479	Apalone mutica UMMZ 155231	10	18	0.555556
480	Apalone mutica USNM 313652	14	18	0.777778
481	Apalone mutica YPM R5452	8.5	18	0.472222
482	Apalone mutica YPM R10890	11	18	0.611111
483	Apalone mutica YPM R10911	10	18	0.555556
484	Apalone mutica YPM R10913	12	18	0.666667
485	Apalone mutica YPM R11424	8	18	0.444444
486	Apalone mutica YPM R11680	13	18	0.722222
487	Apalone spinifera AMNH 43303	22	25	0.88
488	Apalone spinifera FMNH 22063	18	25	0.72
489	Apalone spinifera FMNH 252992	16.5	25	0.66
490	Apalone spinifera KU 1869	22.5	25	0.9
491	Apalone spinifera KU 2824	22.5	25	0.9
492	Apalone spinifera OMNH RE68	21.5	25	0.86
493	Apalone spinifera PCHP 1479	10	25	0.4
494	Apalone spinifera PCHP 1480	7	25	0.28
495	Apalone spinifera PCHP 2746	19	25	0.76
496	Apalone spinifera PCHP 3428	9	25	0.36
497	Apalone spinifera PCHP 5061	7	25	0.28
498	Apalone spinifera ROM R9284	13.5	25	0.54
499	Apalone spinifera ROM R9385	19.5	25	0.78
500	Apalone spinifera ROM R9386	20	25	0.8
501	Apalone spinifera TMM M3720	15.5	25	0.62
502	Apalone spinifera TMM M3817	20	25	0.8
503	Apalone spinifera TMM M7158	24	25	0.96
504	Apalone spinifera UCMP 117127	9	25	0.36
505	Apalone spinifera UMMZ 128088	18	25	0.72
506	Apalone spinifera USNM 26426	18	25	0.72
507	Apalone spinifera USNM 222519	20	25	0.8
508	Apalone spinifera USNM 248990	20	25	0.8
509	Apalone spinifera YPM 10892	25	25	1
510	Apalone spinifera YPM 10893	22	25	0.88
511	Apalone spinifera YPM 17772	13	25	0.52
512	Rafetus euphraticus BMNH 93.10.14.1	23	31	0.741935
513	Rafetus euphraticus NMW 1305	30.5	31	0.983871
514	Rafetus euphraticus NMW 1446	30	31	0.967742
515	Rafetus euphraticus NMW 1447	31.5	31	1.01613
516	Rafetus euphraticus NMW 1448	19	31	0.612903
517	Rafetus euphraticus NMW 1449	26	31	0.83871
518	Rafetus euphraticus NMW 1451	22	31	0.709677
519	Rafetus euphraticus NMW 1452	26	31	0.83871
520	Rafetus euphraticus NMW 1453	26.5	31	0.854839
521	Rafetus euphraticus NMW 1463	20	31	0.645161
522	Rafetus euphraticus NMW 1856	25	31	0.806452
523	Rafetus euphraticus NMW 1862	18.2	31	0.587097
524	Rafetus euphraticus PCHP 4062	31	31	1
525	Rafetus euphraticus PCHP 4558	20.5	31	0.66129
526	Rafetus swinhoei Hung Ky Pagoda uncat	55	63.5	0.866142
527	Rafetus swinhoei PCHP 6876	46	63.5	0.724409
528	Rafetus swinhoei PCHP 6877	35	63.5	0.551181
529	Rafetus swinhoei VNUH T91	44.6	63.5	0.702362

## Sheet: C2
		% of adult size	carapacial disk outline		adult size ranked	carapacial disk outline ranked
18	Cyclanorbis senegalensis BMNH 65.5.3.75	0.808511	0.5		19	16.5			Spearman CC, Cyclanorbis spp.		-0.201485
19	Cyclanorbis senegalensis BMNH 1949.1.3.57	1.02128	0.5		2.5	16.5
20	Cyclanorbis senegalensis MTD 38635	0.978723	0		4	26.5
21	Cyclanorbis senegalensis NMB 16352	0.851064	0.5		13.5	16.5
22	Cyclanorbis senegalensis NMW 1256/1	0.914894	1		9.5	4
23	Cyclanorbis senegalensis NMW 1256/2	0.829787	1		16.5	4
24	Cyclanorbis senegalensis NMW 1256/3	0.808511	0.5		19	16.5
25	Cyclanorbis senegalensis NMW 1256/4	0.595745	0.5		27.5	16.5
26	Cyclanorbis senegalensis NMW 1257/1	0.893617	0.5		11	16.5
27	Cyclanorbis senegalensis NMW 1257/2	0.851064	1		13.5	4
28	Cyclanorbis senegalensis NMW 1434	1.02128	0.5		2.5	16.5
29	Cyclanorbis senegalensis PCHP 2358	0.765957	0.5		21	16.5
30	Cyclanorbis senegalensis PCHP 2626	0.829787	1		16.5	4
31	Cyclanorbis senegalensis PCHP 2627	0.723404	0.5		22.5	16.5
32	Cyclanorbis senegalensis PCHP 2745	0.595745	1		27.5	4
33	Cyclanorbis senegalensis PCHP 2747	0.851064	0.5		13.5	16.5
34	Cyclanorbis senegalensis PCHP 2748	0.638298	0.5		25.5	16.5
35	Cyclanorbis senegalensis PCHP 2883	0.638298	0.5		25.5	16.5
36	Cyclanorbis senegalensis PCHP 2884	0.851064	1		13.5	4
37	Cyclanorbis senegalensis PCHP 2885	0.659574	1		24	4
38	Cyclanorbis senegalensis PCHP 3665	0.93617	0.5		7.5	16.5
39	Cyclanorbis senegalensis PCHP 3911	0.93617	0.5		7.5	16.5
40	Cyclanorbis senegalensis PCHP 4145	0.957447	0.5		5.5	16.5
41	Cyclanorbis senegalensis PCHP 11789	0.808511	0		19	26.5
42	Cyclanorbis senegalensis PCHP no number a	0.914894	0.5		9.5	16.5
43	Cyclanorbis senegalensis PCHP no number b	0.723404	0.5		22.5	16.5
44	Cyclanorbis senegalensis PCHP no number c	0.957447	?		5.5	-
45	Cyclanorbis senegalensis SMF 37474	1.06383	0.5		1	16.5

## Sheet: C4
		% of adult size	C4: carapacial sculpturing II: longitutinal carapacial striations (0 = 0; 1 = 2; 2 = 2)		adult size ranked	carapacial disk outline ranked		adult size ranked	carapacial disk outline ranked
46	Cycloderma aubryi AMNH 108909	0.388235	1		198	101.5
48	Cycloderma aubryi FMNH 98752	0.552941	0		121.5	199.5
49	Cycloderma aubryi MNHN AC 1930-362	0.611765	0		101	199.5						Spearman CC, all specimens			-0.493009
50	Cycloderma aubryi NHMB 248	0.811765	0		35	199.5
51	Cycloderma aubryi NHMB 3584	0.882353	0		16	199.5						Spearman CC, Cycloderma frenatum			-0.50114
52	Cycloderma aubryi NMB 8697a	0.929412	0		13	199.5
53	Cycloderma aubryi NMB 8697b	1	0		5	199.5						Spearman CC, Amyda ornata			-0.332144
54	Cycloderma aubryi NMB 8697c	0.788235	0		41	199.5
55	Cycloderma aubryi NMB 8817a	0.682353	0		71.5	199.5						Spearman CC, Apalone ferox			0.224619
56	Cycloderma aubryi NMB 55813	0.470588	0		167	199.5
57	Cycloderma aubryi NMB 57032	0.552941	0		121.5	199.5
58	Cycloderma aubryi NMB 57033	0.717647	0		61	199.5
59	Cycloderma aubryi NMB uncat.	0.482353	0		160	199.5
60	Cycloderma aubryi PCHP 7513	0.682353	0		71.5	199.5
61	Cycloderma frenatum AMNH 110180	0.71028	0		63	199.5		5	6.5
62	Cycloderma frenatum NMB 50	0.700935	0		66	199.5		6	6.5
63	Cycloderma frenatum NMB 29978	0.82243	0		33	199.5		4	6.5
64	Cycloderma frenatum NMB 37519	0.654206	0		83	199.5		7	6.5
65	Cycloderma frenatum PCHP 2374	0.616822	0		97	199.5		8	6.5
66	Cycloderma frenatum PCHP 2744	0.495327	0		157	199.5		9	6.5
67	Cycloderma frenatum PCHP 11786	0.168224	2		266	37		11	1
68	Cycloderma frenatum SMF 33700	0.345794	0		214	199.5		10	6.5
69	Cycloderma frenatum, Mosambique 1, Mark-Oliver Rödel	0.841121	0		28	199.5		3	6.5
70	Cycloderma frenatum, Mosambique 2, Jason Denlinger	0.934579	0		11.5	199.5		1.5	6.5
71	Cycloderma frenatum, Mosambique 3, Jason Denlinger	0.934579	0		11.5	199.5		1.5	6.5
120	Amyda cartilaginea FMNH 11088	0.409091	2		186	37
121	Amyda cartilaginea FMNH 224223	0.454545	0		169.5	199.5
122	Amyda cartilaginea NHMB 3767	0.545455	1		131	101.5
123	Amyda cartilaginea NMW 85, 87	0.568182	1		114	101.5
124	Amyda cartilaginea NMW 1454	0.613636	1		100	101.5
125	Amyda cartilaginea NMW 1864	0.727273	1		55	101.5
126	Amyda cartilaginea NMW 1874	0.454545	2		169.5	37
127	Amyda cartilaginea PCHP 4929	0.761364	2		47	37
128	Amyda cartilaginea PCHP 4980	0.329545	2		216	37
129	Amyda cartilaginea RH128	0.863636	0		21	199.5
130	Amyda cartilaginea RH129	1	0		5	199.5
131	Amyda cartilaginea USNM 22522	0.681818	2		73	37
132	Amyda ornata AMNH 28357	0.596491	0		106	199.5		8	76
133	Amyda ornata BMNH 1929.10.17.12	0.587719	1		108.5	101.5		9.5	62.5
134	Amyda ornata CUMZ T1	0.280702	1		238	101.5		55	62.5
135	Amyda ornata CUMZ T3	0.263158	2		248.5	37		62.5	28
136	Amyda ornata CUMZ T4	0.298246	2		230.5	37		48.5	28
137	Amyda ornata CUMZ T5	0.403509	2		192	37		31	28
138	Amyda ornata CUMZ T6	0.22807	2		254.5	37		68.5	28
139	Amyda ornata CUMZ T7	0.280702	2		238	37		55	28
140	Amyda ornata CUMZ T8	0.210526	2		260	37		74	28
141	Amyda ornata CUMZ T9	0.280702	2		238	37		55	28
142	Amyda ornata CUMZ T10	0.175439	2		264.5	37		78.5	28
143	Amyda ornata CUMZ T11	0.315789	2		220	37		46	28
144	Amyda ornata CUMZ T12	0.324561	0		217.5	199.5		44.5	76
145	Amyda ornata CUMZ T13	0.298246	0		230.5	199.5		48.5	76
146	Amyda ornata CUMZ T14	0.280702	1		238	101.5		55	62.5
147	Amyda ornata CUMZ T15	0.184211	2		262	37		76	28
148	Amyda ornata CUMZ T16	0.254386	2		250.5	37		64.5	28
149	Amyda ornata CUMZ T17	0.27193	2		246	37		60	28
150	Amyda ornata CUMZ T18	0.219298	2		258	37		72	28
151	Amyda ornata CUMZ T19	0.263158	2		248.5	37		62.5	28
152	Amyda ornata CUMZ T20	0.289474	2		233	37		51	28
153	Amyda ornata CUMZ T21	0.350877	2		212.5	37		41.5	28
154	Amyda ornata CUMZ T22	0.368421	2		205	37		38	28
156	Amyda ornata CUMZ T24	0.403509	2		192	37		31	28
157	Amyda ornata CUMZ T25	0.385965	0		199.5	199.5		35.5	76
158	Amyda ornata CUMZ T26	0.298246	2		230.5	37		48.5	28
159	Amyda ornata CUMZ T27	0.254386	2		250.5	37		64.5	28
160	Amyda ornata CUMZ T28	0.368421	0		205	199.5		38	76
161	Amyda ornata CUMZ T29	0.385965	1		199.5	101.5		35.5	62.5
162	Amyda ornata CUMZ T32	0.219298	2		258	37		72	28
163	Amyda ornata CUMZ T33	0.184211	2		262	37		76	28
164	Amyda ornata CUMZ T34	0.157895	2		268	37		81	28
165	Amyda ornata CUMZ T35	0.219298	2		258	37		72	28
166	Amyda ornata CUMZ T36	0.45614	1		168	101.5		22	62.5
168	Amyda ornata CUMZ T38	0.22807	2		254.5	37		68.5	28
169	Amyda ornata CUMZ T39	0.350877	2		212.5	37		41.5	28
170	Amyda ornata CUMZ T40	0.421053	2		183	37		28	28
172	Amyda ornata CUMZ T42	0.359649	2		211	37		40	28
174	Amyda ornata CUMZ T44	0.429825	1		180	101.5		26	62.5
175	Amyda ornata CUMZ T45	0.280702	2		238	37		55	28
176	Amyda ornata CUMZ T46	0.368421	2		205	37		38	28
177	Amyda ornata CUMZ T47	0.438596	2		176	37		24	28
178	Amyda ornata CUMZ T48	0.394737	0		195.5	199.5		33.5	76
179	Amyda ornata CUMZ T49	0.429825	2		180	37		26	28
180	Amyda ornata CUMZ T50	0.245614	2		252	37		66	28
181	Amyda ornata CUMZ T51	0.166667	1		267	101.5		80	62.5
182	Amyda ornata CUMZ T52	0.614035	2		99	37		7	28
183	Amyda ornata CUMZ T53	0.517544	1		142.5	101.5		15.5	62.5
184	Amyda ornata CUMZ T54	0.561404	2		118	37		12	28
185	Amyda ornata CUMZ T55	0.535088	1		136	101.5		14	62.5
186	Amyda ornata CUMZ T56	0.578947	2		111	37		11	28
187	Amyda ornata CUMZ T57	0.184211	2		262	37		76	28
188	Amyda ornata CUMZ T58	0.27193	2		246	37		60	28
189	Amyda ornata CUMZ T59	0.27193	2		246	37		60	28
190	Amyda ornata CUMZ T60	0.298246	2		230.5	37		48.5	28
191	Amyda ornata CUMZ T61	0.280702	2		238	37		55	28
192	Amyda ornata CUMZ T62	0.342105	2		215	37		43	28
193	Amyda ornata CUMZ T63	0.280702	2		238	37		55	28
194	Amyda ornata CUMZ T64	0.412281	2		185	37		29	28
195	Amyda ornata CUMZ T65	0.403509	0		192	199.5		31	76
196	Amyda ornata CUMZ T66	0.429825	2		180	37		26	28
197	Amyda ornata CUMZ T67	0.5	1		150.5	101.5		19	62.5
198	Amyda ornata CUMZ T68	0.473684	1		166	101.5		21	62.5
199	Amyda ornata CUMZ T69	0.5	2		150.5	37		19	28
200	Amyda ornata CUMZ T70	0.552632	0		123	199.5		13	76
201	Amyda ornata CUMZ T72	0.5	2		150.5	37		19	28
202	Amyda ornata CUMZ T74	0.517544	2		142.5	37		15.5	28
203	Amyda ornata CUMZ T76	0.719298	1		60	101.5		5	62.5
204	Amyda ornata CUMZ T77	0.394737	0		195.5	199.5		33.5	76
205	Amyda ornata CUMZ T78	0.22807	2		254.5	37		68.5	28
206	Amyda ornata CUMZ T79	0.175439	0		264.5	199.5		78.5	76
207	Amyda ornata CUMZ T80	0.22807	2		254.5	37		68.5	28
216	Amyda ornata CUMZ T95	0.798246	2		40	37		2	28
224	Amyda ornata CUMZ T128	1	0		5	199.5		1	76
226	Amyda ornata CUMZ T137	0.105263	2		269	37		82	28
227	Amyda ornata CUMZ T175	0.77193	2		44.5	37		3.5	28
228	Amyda ornata CUMZ T189	0.640351	2		88	37		6	28
229	Amyda ornata MTD 42508	0.324561	0		217.5	199.5		44.5	76
230	Amyda ornata NMW 1301	0.587719	1		108.5	101.5		9.5	62.5
231	Amyda ornata RH1037	0.447368	1		173	101.5		23	62.5
232	Amyda ornata RH1196	0.508772	2		144	37		17	28
233	Amyda ornata ZSI 4094	0.77193	0		44.5	199.5		3.5	76
256	Nilssonia formosa NMW 38631	0.521739	1		139.5	101.5
257	Nilssonia formosa PCHP 4945	0.405797	1		187	101.5
258	Nilssonia formosa PCHP 4946	0.391304	0		197	199.5
259	Nilssonia formosa PCHP 4947	0.521739	0		139.5	199.5
262	Nilssonia formosa PCHP 5032	0.434783	1		177	101.5
263	Nilssonia formosa PCHP 5035	1	0		5	199.5
265	Nilssonia formosa ZSI 1786	0.637681	0		89	199.5
266	Nilssonia formosa ZSI unlabeled	0.666667	0		77	199.5
267	Nilssonia gangetica BMNH 86.8.26.1	0.842105	0		27	199.5
269	Nilssonia gangetica MTD uncat	0.852632	0		24	199.5
270	Nilssonia gangetica SMF 52770	0.778947	0		43	199.5
271	Nilssonia gangetica USNM 267017	0.547368	0		130	199.5
273	Nilssonia gangetica ZSI 878	0.863158	0		22	199.5
274	Nilssonia gangetica ZSI 1805	0.821053	0		34	199.5
275	Nilssonia gangetica ZSI 1806	0.663158	0		79	199.5
276	Nilssonia gangetica ZSI 1808	0.894737	0		15	199.5
277	Nilssonia gangetica ZSI 1893	1	0		5	199.5
278	Nilssonia gangetica ZSI 17613	0.452632	0		171	199.5
280	Nilssonia gangetica? PCHP 2751	0.557895	0		119	199.5
281	Nilssonia gangetica? PCHP 4391	0.315789	1		220	101.5
282	Nilssonia gangetica? PCHP 4991	0.305263	1		226	101.5
283	Nilssonia gangetica? PCHP 5138	0.315789	1		220	101.5
284	Nilssonia gangetica? ZSI uncat. 1	0.610526	0		102	199.5
285	Nilssonia gangetica? ZSI uncat. 2	0.526316	0		138	199.5
286	Nilssonia hurum BMNH 86.8.26.2	0.722892	0		56	199.5
287	Nilssonia hurum MCZ 61475	0.493976	2		158	37
288	Nilssonia hurum MCZ 61476	0.373494	1		203	101.5
289	Nilssonia hurum NMW 40066	0.53012	0		137	199.5
291	Nilssonia hurum ZSI 1796	0.662651	0		80	199.5
292	Nilssonia hurum ZSI 1984	0.60241	0		104	199.5
293	Nilssonia hurum ZSI 16627	0.481928	1		161.5	101.5
294	Nilssonia hurum ZSI 16752	1	0		5	199.5
295	Nilssonia hurum ZSI 16996	0.578313	0		112	199.5
296	Nilssonia hurum ZSI 17390	0.481928	0		161.5	199.5
297	Nilssonia hurum ZSI 18321	0.361446	1		208	101.5
298	Nilssonia hurum? PCHP 2629	0.313253	0		223	199.5
299	Nilssonia hurum? PCHP 2657	0.277108	2		244	37
300	Nilssonia hurum? PCHP 2668	0.313253	0		223	199.5
301	Nilssonia hurum? PCHP 2907	0.301205	2		227	37
302	Nilssonia hurum? PCHP 4959	0.421687	0		182	199.5
303	Nilssonia hurum? PCHP 4990	0.313253	0		223	199.5
314	Pelodiscus sp. CUMZ T170	0.625	0		92.5	199.5
315	Pelodiscus sp. FMNH 6593	0.5	0		150.5	199.5
316	Pelodiscus sp. FMNH 6625	0.625	0		92.5	199.5
317	Pelodiscus sp. IVPP 537	0.65	0		85	199.5
318	Pelodiscus sp. IVPP 556	0.55	0		126.5	199.5
319	Pelodiscus sp. NHMB 1438	0.625	1		92.5	101.5
320	Pelodiscus sp. NHMB 2659	0.5	1		150.5	101.5
321	Pelodiscus sp. NMW II	0.65	0		85	199.5
322	Pelodiscus sp. NMW 1865	0.3	1		228	101.5
324	Pelodiscus sp. NMW 1869	0.7	1		67.5	101.5
325	Pelodiscus sp. PCHP 2313	0.675	0		75.5	199.5
326	Pelodiscus sp. PCHP 2657	0.5	2		150.5	37
327	Pelodiscus sp. PCHP 2658	0.45	1		172	101.5
328	Pelodiscus sp. PCHP 2771	0.375	0		201.5	199.5
329	Pelodiscus sp. PCHP 3189	0.5	0		150.5	199.5
330	Pelodiscus sp. PCHP 3418	0.65	0		85	199.5
331	Pelodiscus sp. PCHP 3419	0.55	0		126.5	199.5
332	Pelodiscus sp. PCHP 3422	0.55	0		126.5	199.5
333	Pelodiscus sp. PCHP 3425	0.5	0		150.5	199.5
334	Pelodiscus sp. PCHP 3916	0.675	0		75.5	199.5
335	Pelodiscus sp. PCHP 4392	0.75	1		50	101.5
336	Pelodiscus sp. PCHP 4611	0.55	1		126.5	101.5
337	Pelodiscus sp. PCHP 4612	0.475	0		164.5	199.5
338	Pelodiscus sp. PCHP 4933	0.6	1		105	101.5
339	Pelodiscus sp. PCHP 5414	0.5	0		150.5	199.5
340	Pelodiscus sp. PCHP 7729	0.825	0		31	199.5
341	Pelodiscus sp. PCHP 11894	0.825	0		31	199.5
342	Pelodiscus sp. RH 972	0.85	0		25.5	199.5
343	Pelodiscus sp. RH 973	0.825	1		31	101.5
344	Pelodiscus sp. RH 1053	0.85	1		25.5	101.5
345	Pelodiscus sp. RH 1080	1	1		5	101.5
346	Pelodiscus sp. ROM R7536	0.475	2		164.5	37
347	Pelodiscus sp. ROM R8016	0.55	0		126.5	199.5
348	Pelodiscus sp. UCMP 69536	0.7	2		67.5	37
349	Pelodiscus sp. USNM 68476	0.925	0		14	199.5
350	Pelodiscus sp. USNM 539335	0.55	0		126.5	199.5
418	Trionyx triunguis AMNH 36599	0.615385	0		98	199.5
419	Trionyx triunguis AMNH 50723	0.403846	1		190	101.5
420	Trionyx triunguis AMNH 50724	0.307692	2		225	37
421	Trionyx triunguis AMNH 80026	0.576923	0		113	199.5
424	Trionyx triunguis NMW 1207	0.375	1		201.5	101.5
425	Trionyx triunguis NMW 1435	0.826923	0		29	199.5
426	Trionyx triunguis NMW 32237	1	0		5	199.5
427	Trionyx triunguis PCHP 3244	0.682692	0		70	199.5
428	Trionyx triunguis PCHP 4559	0.567308	0		117	199.5
429	Trionyx triunguis PCHP 4602	0.288462	0		234	199.5
430	Trionyx triunguis PCHP 5042	0.442308	0		175	199.5
431	Trionyx triunguis SMF 8042	0.711538	0		62	199.5
432	Trionyx triunguis SMF 8044	0.634615	0		90	199.5
433	Trionyx triunguis SMF 32811	0.625	0		92.5	199.5
434	Trionyx triunguis SMF 36470	0.480769	1		163	101.5
435	Trionyx triunguis SMF uncat.	0.663462	0		78	199.5
436	Trionyx triunguis USNM 337920	0.730769	0		52	199.5
437	Apalone ferox AMNH 5931	0.864865	0		19.5	199.5		1.5	25.5
438	Apalone ferox AMNH 5932	0.864865	0		19.5	199.5		1.5	25.5
439	Apalone ferox AMNH 9113	0.702703	0		64.5	199.5		8.5	25.5
440	Apalone ferox AMNH 57383	0.621622	1		95	101.5		15	11
441	Apalone ferox AMNH 57384	0.594595	2		107	37		17	3
442	Apalone ferox AMNH 65622	0.567568	2		115.5	37		19.5	3
443	Apalone ferox AMNH 69934	0.702703	1		64.5	101.5		8.5	11
444	Apalone ferox AMNH 129737	0.405405	0		188.5	199.5		32.5	25.5
445	Apalone ferox FMNH 31014	0.72973	1		53.5	101.5		6.5	11
446	Apalone ferox FMNH 31344	0.581081	0		110	199.5		18	25.5
447	Apalone ferox FMNH 98777	0.445946	0		174	199.5		29	25.5
448	Apalone ferox FMNH 98778	0.5	0		150.5	199.5		26	25.5
449	Apalone ferox FMNH 211820	0.540541	0		133	199.5		23	25.5
450	Apalone ferox PCHP 354	0.77027	1		46	101.5		3	11
451	Apalone ferox PCHP 1532	0.540541	0		133	199.5		23	25.5
452	Apalone ferox PCHP 1533	0.743243	1		51	101.5		5	11
453	Apalone ferox PCHP 2333	0.675676	0		74	199.5		11	25.5
454	Apalone ferox PCHP 2632	0.364865	0		207	199.5		34	25.5
455	Apalone ferox PCHP 2653	0.432432	0		178	199.5		30	25.5
456	Apalone ferox PCHP 4141	0.540541	1		133	101.5		23	11
457	Apalone ferox PCHP 4405	0.418919	0		184	199.5		31	25.5
458	Apalone ferox PCHP 5729	0.5	0		150.5	199.5		26	25.5
459	Apalone ferox PCHP 7043	0.756757	2		49	37		4	3
460	Apalone ferox PCHP 7047	0.405405	1		188.5	101.5		32.5	11
461	Apalone ferox PCHP 7048	0.486486	2		159	37		28	3
462	Apalone ferox PCHP 7049	0.5	0		150.5	199.5		26	25.5
463	Apalone ferox PCHP 7424	0.662162	0		81.5	199.5		12.5	25.5
464	Apalone ferox PCHP 7425	0.567568	2		115.5	37		19.5	3
465	Apalone ferox PCHP 8434	0.72973	0		53.5	199.5		6.5	25.5
466	Apalone ferox PCHP 11940	0.608108	1		103	101.5		16	11
467	Apalone ferox PCHP no number	0.648649	1		87	101.5		14	11
468	Apalone ferox ROM R1102	0.689189	1		69	101.5		10	11
469	Apalone ferox ROM R7994	0.554054	0		120	199.5		21	25.5
470	Apalone ferox USNM 71069	0.662162	1		81.5	101.5		12.5	11
487	Apalone spinifera AMNH 43303	0.88	0		17.5	199.5
488	Apalone spinifera FMNH 22063	0.72	0		58	199.5
492	Apalone spinifera OMNH RE68	0.86	1		23	101.5
493	Apalone spinifera PCHP 1479	0.4	0		194	199.5
494	Apalone spinifera PCHP 1480	0.28	0		242.5	199.5
495	Apalone spinifera PCHP 2746	0.76	0		48	199.5
496	Apalone spinifera PCHP 3428	0.36	0		209.5	199.5
497	Apalone spinifera PCHP 5061	0.28	1		242.5	101.5
498	Apalone spinifera ROM R9284	0.54	0		135	199.5
499	Apalone spinifera ROM R9385	0.78	0		42	199.5
500	Apalone spinifera ROM R9386	0.8	0		37.5	199.5
501	Apalone spinifera TMM M3720	0.62	0		96	199.5
502	Apalone spinifera TMM M3817	0.8	0		37.5	199.5
503	Apalone spinifera TMM M7158	0.96	0		10	199.5
504	Apalone spinifera UCMP 117127	0.36	0		209.5	199.5
505	Apalone spinifera UMMZ 128088	0.72	0		58	199.5
506	Apalone spinifera USNM 26426	0.72	0		58	199.5
507	Apalone spinifera USNM 222519	0.8	0		37.5	199.5
508	Apalone spinifera USNM 248990	0.8	1		37.5	101.5
509	Apalone spinifera YPM 10892	1	0		5	199.5
510	Apalone spinifera YPM 10893	0.88	0		17.5	199.5
511	Apalone spinifera YPM 17772	0.52	0		141	199.5

## Sheet: C5
		% of adult size	C5: carapacial sculpturing III: fading towards center (0 = 0; 1 = 2; 2 = 2)		adult size ranked	carapacial sculpturing III ranked
1	Cyclanorbis elegans BMNH 1909.10.15.5	0.715789	1		69	30.5
2	Cyclanorbis elegans BMNH 1910.6.3.1	0.778947	0		62	86.5
3	Cyclanorbis elegans BMNH 1954.1.14.3	0.905263	1		28	30.5
4	Cyclanorbis elegans NMW 1436	1.01053	1		9	30.5		Spearman CC, all specimens			-0.0103318
5	Cyclanorbis elegans NMW 1437	1.12632	1		1	30.5
6	Cyclanorbis elegans NMW 1438	1.11579	1		2	30.5
7	Cyclanorbis elegans NMW 1439	1.07368	1		3	30.5
8	Cyclanorbis elegans NMW 1440	1.04211	0		5	86.5
9	Cyclanorbis elegans NMW 1441	1.03158	0		6	86.5
10	Cyclanorbis elegans NMW 1682	0.968421	0		16	86.5
11	Cyclanorbis elegans NMW 1848	0.884211	0		32	86.5
12	Cyclanorbis elegans PCHP 8215	0.810526	1		53	30.5
13	Cyclanorbis elegans PCHP 8225	0.821053	1		51	30.5
14	Cyclanorbis elegans PCHP 11753	0.452632	1		106	30.5
15	Cyclanorbis elegans PCHP 11755	0.694737	1		73	30.5
16	Cyclanorbis elegans PCHP 13971	0.894737	1		29	30.5
17	Cyclanorbis elegans SMF 37475	0.831579	1		43	30.5
18	Cyclanorbis senegalensis BMNH 65.5.3.75	0.808511	1.5		55	1.5
19	Cyclanorbis senegalensis BMNH 1949.1.3.57	1.02128	1		7.5	30.5
20	Cyclanorbis senegalensis MTD 38635	0.978723	0		15	86.5
22	Cyclanorbis senegalensis NMW 1256/1	0.914894	1		26.5	30.5
23	Cyclanorbis senegalensis NMW 1256/2	0.829787	1		44.5	30.5
24	Cyclanorbis senegalensis NMW 1256/3	0.808511	1		55	30.5
25	Cyclanorbis senegalensis NMW 1256/4	0.595745	0		87.5	86.5
26	Cyclanorbis senegalensis NMW 1257/1	0.893617	1		30	30.5
27	Cyclanorbis senegalensis NMW 1257/2	0.851064	1		38	30.5
28	Cyclanorbis senegalensis NMW 1434	1.02128	1		7.5	30.5
29	Cyclanorbis senegalensis PCHP 2358	0.765957	1		63	30.5
30	Cyclanorbis senegalensis PCHP 2626	0.829787	1		44.5	30.5
31	Cyclanorbis senegalensis PCHP 2627	0.723404	1		66.5	30.5
32	Cyclanorbis senegalensis PCHP 2745	0.595745	1		87.5	30.5
33	Cyclanorbis senegalensis PCHP 2747	0.851064	1		38	30.5
34	Cyclanorbis senegalensis PCHP 2748	0.638298	1		82.5	30.5
35	Cyclanorbis senegalensis PCHP 2883	0.638298	1		82.5	30.5
36	Cyclanorbis senegalensis PCHP 2884	0.851064	1		38	30.5
37	Cyclanorbis senegalensis PCHP 2885	0.659574	1		78	30.5
38	Cyclanorbis senegalensis PCHP 3665	0.93617	0		21.5	86.5
39	Cyclanorbis senegalensis PCHP 3911	0.93617	1		21.5	30.5
40	Cyclanorbis senegalensis PCHP 4145	0.957447	0		17	86.5
41	Cyclanorbis senegalensis PCHP 11789	0.808511	1		55	30.5
42	Cyclanorbis senegalensis PCHP no number a	0.914894	1		26.5	30.5
43	Cyclanorbis senegalensis PCHP no number b	0.723404	1		66.5	30.5
45	Cyclanorbis senegalensis SMF 37474	1.06383	1		4	30.5
46	Cycloderma aubryi AMNH 108909	0.388235	1.5		110	1.5
48	Cycloderma aubryi FMNH 98752	0.552941	1		92.5	30.5
49	Cycloderma aubryi MNHN AC 1930-362	0.611765	1		85	30.5
50	Cycloderma aubryi NHMB 248	0.811765	1		52	30.5
51	Cycloderma aubryi NHMB 3584	0.882353	1		33	30.5
52	Cycloderma aubryi NMB 8697a	0.929412	0		25	86.5
53	Cycloderma aubryi NMB 8697b	1	0		12	86.5
54	Cycloderma aubryi NMB 8697c	0.788235	1		58	30.5
55	Cycloderma aubryi NMB 8817a	0.682353	1		76.5	30.5
56	Cycloderma aubryi NMB 55813	0.470588	1		104.5	30.5
57	Cycloderma aubryi NMB 57032	0.552941	1		92.5	30.5
58	Cycloderma aubryi NMB 57033	0.717647	1		68	30.5
59	Cycloderma aubryi NMB uncat.	0.482353	1		102	30.5
60	Cycloderma aubryi PCHP 7513	0.682353	1		76.5	30.5
61	Cycloderma frenatum AMNH 110180	0.71028	0		70	86.5
62	Cycloderma frenatum NMB 50	0.700935	0		72	86.5
63	Cycloderma frenatum NMB 29978	0.82243	0		50	86.5
64	Cycloderma frenatum NMB 37519	0.654206	0		80	86.5
65	Cycloderma frenatum PCHP 2374	0.616822	1		84	30.5
66	Cycloderma frenatum PCHP 2744	0.495327	1		100	30.5
67	Cycloderma frenatum PCHP 11786	0.168224	0		114	86.5
68	Cycloderma frenatum SMF 33700	0.345794	0		112	86.5
69	Cycloderma frenatum, Mosambique 1, Mark-Oliver Rödel	0.841121	0		42	86.5
70	Cycloderma frenatum, Mosambique 2, Jason Denlinger	0.934579	0		23.5	86.5
71	Cycloderma frenatum, Mosambique 3, Jason Denlinger	0.934579	0		23.5	86.5
72	Lissemys ceylonensis BMNH 1972.2066	0.584615	1		91	30.5
73	Lissemys ceylonensis MTD 3661	0.892308	0		31	86.5
74	Lissemys ceylonensis NHMB 1811	0.323077	0		113	86.5
75	Lissemys ceylonensis NHMB 2396	0.6	0		86	86.5
76	Lissemys ceylonensis NHMB 2397	0.784615	0		59	86.5
77	Lissemys ceylonensis NHMB 2398	1	0		12	86.5
78	Lissemys ceylonensis NHMB 2575	0.507692	0		99	86.5
79	Lissemys ceylonensis NHMB 2576	0.384615	1		111	30.5
80	Lissemys ceylonensis NHMB 4752	0.846154	1		40	30.5
81	Lissemys ceylonensis PCHP 4703	0.476923	1		103	30.5
82	Lissemys punctata AMNH 7090	0.862745	0		36	86.5
83	Lissemys punctata NMB 37379	0.588235	0		89.5	86.5
84	Lissemys punctata NMW 1232	1	0		12	86.5
85	Lissemys punctata PCHP 2628	0.392157	0		108	86.5
86	Lissemys punctata PCHP 2743	0.470588	1		104.5	30.5
87	Lissemys punctata PCHP 2816	0.745098	0		65	86.5
88	Lissemys punctata PCHP 2817	0.588235	0		89.5	86.5
89	Lissemys punctata PCHP 2818	0.843137	0		41	86.5
90	Lissemys punctata PCHP 2819	0.823529	0		49	86.5
91	Lissemys punctata PCHP 2820	0.529412	0		94	86.5
92	Lissemys punctata PCHP 2821	0.647059	0		81	86.5
93	Lissemys punctata PCHP 2920	0.509804	1		97	30.5
94	Lissemys punctata PCHP 3347	0.784314	1		60	30.5
95	Lissemys punctata PCHP 3916	0.705882	0		71	86.5
96	Lissemys punctata PCHP 4931	0.509804	0		97	86.5
97	Lissemys punctata PCHP 4932	1	1		12	30.5
98	Lissemys punctata PCHP 4951	0.509804	0		97	86.5
100	Lissemys punctata SMF 62899	0.764706	0		64	86.5
101	Lissemys punctata USNM 61093	0.431373	0		107	86.5
102	Lissemys punctata USNM 293690	0.941176	0		19	86.5
103	Lissemys punctata ZSI 1649	0.941176	0		19	86.5
104	Lissemys punctata ZSI 1714	0.941176	0		19	86.5
105	Lissemys scutata AMNH 139579	0.878049	0		34.5	86.5
107	Lissemys scutata CUMZ T153	0.780488	0		61	86.5
108	Lissemys scutata CUMZ T154	0.487805	0		101	86.5
109	Lissemys scutata CUMZ T168	0.682927	0		74.5	86.5
110	Lissemys scutata CUMZ T169	1	1		12	30.5
111	Lissemys scutata CUMZ T171	0.829268	0		47	86.5
112	Lissemys scutata CUMZ T191	0.829268	0		47	86.5
113	Lissemys scutata PCHP 3913	0.512195	0		95	86.5
114	Lissemys scutata PCHP 5036	0.804878	0		57	86.5
115	Lissemys scutata PCHP 5046	0.658537	1		79	30.5
116	Lissemys scutata PCHP 5047	0.390244	0		109	86.5
117	Lissemys scutata ZSI 1705	0.878049	0		34.5	86.5
118	Lissemys scutata ZSI 1706	0.829268	0		47	86.5
119	Lissemys scutata ZSI 1708	0.682927	0		74.5	86.5

## Sheet: C6
		% of adult size	C6: carapacial sculpturing IV: lateral extent of carapacial sculpturing		adult size ranked	carapacial sculpturing IV ranked
120	Amyda cartilaginea FMNH 11088	0.409091	1		198	34.5
123	Amyda cartilaginea NMW 85, 87	0.568182	0		120	218					Spearman CC, all specimens			-0.377141
125	Amyda cartilaginea NMW 1864	0.727273	0		67	218
127	Amyda cartilaginea PCHP 4929	0.761364	0		59	218					Spearman CC, Amyda ornata			-0.539917
129	Amyda cartilaginea RH128	0.863636	0		27	218
130	Amyda cartilaginea RH129	1	0		7	218					Spearman CC, Apalone ferox			-0.534215
131	Amyda cartilaginea USNM 22522	0.681818	0		85	218
133	Amyda ornata BMNH 1929.10.17.12	0.587719	0.5		112	108.5		7	31.5
134	Amyda ornata CUMZ T1	0.280702	0		251	218		47	58.5
135	Amyda ornata CUMZ T3	0.263158	1		261.5	34.5		52.5	9
136	Amyda ornata CUMZ T4	0.298246	0		242	218		41	58.5
137	Amyda ornata CUMZ T5	0.403509	0.5		203	108.5		26	31.5
138	Amyda ornata CUMZ T6	0.22807	1		269.5	34.5		58.5	9
139	Amyda ornata CUMZ T7	0.280702	0.5		251	108.5		47	31.5
140	Amyda ornata CUMZ T8	0.210526	0		279	218		64	58.5
141	Amyda ornata CUMZ T9	0.280702	1		251	34.5		47	9
142	Amyda ornata CUMZ T10	0.175439	0.5		283.5	108.5		68.5	31.5
143	Amyda ornata CUMZ T11	0.315789	0.5		231	108.5		39	31.5
144	Amyda ornata CUMZ T12	0.324561	0		229	218		38	58.5
145	Amyda ornata CUMZ T13	0.298246	0.5		242	108.5		41	31.5
146	Amyda ornata CUMZ T14	0.280702	1		251	34.5		47	9
147	Amyda ornata CUMZ T15	0.184211	0		281	218		66	58.5
148	Amyda ornata CUMZ T16	0.254386	0.5		263.5	108.5		54.5	31.5
149	Amyda ornata CUMZ T17	0.27193	0.5		260	108.5		51	31.5
150	Amyda ornata CUMZ T18	0.219298	1		276	34.5		62	9
151	Amyda ornata CUMZ T19	0.263158	0.5		261.5	108.5		52.5	31.5
152	Amyda ornata CUMZ T20	0.289474	1		245	34.5		43	9
153	Amyda ornata CUMZ T21	0.350877	0.5		223.5	108.5		35.5	31.5
154	Amyda ornata CUMZ T22	0.368421	1		215	34.5		32	9
156	Amyda ornata CUMZ T24	0.403509	0.5		203	108.5		26	31.5
158	Amyda ornata CUMZ T26	0.298246	1		242	34.5		41	9
159	Amyda ornata CUMZ T27	0.254386	0		263.5	218		54.5	58.5
160	Amyda ornata CUMZ T28	0.368421	0		215	218		32	58.5
161	Amyda ornata CUMZ T29	0.385965	0		210	218		30	58.5
162	Amyda ornata CUMZ T32	0.219298	1		276	34.5		62	9
163	Amyda ornata CUMZ T33	0.184211	1		281	34.5		66	9
164	Amyda ornata CUMZ T34	0.157895	1		287	34.5		71	9
165	Amyda ornata CUMZ T35	0.219298	0.5		276	108.5		62	31.5
166	Amyda ornata CUMZ T36	0.45614	0.5		178	108.5		19	31.5
168	Amyda ornata CUMZ T38	0.22807	0		269.5	218		58.5	58.5
169	Amyda ornata CUMZ T39	0.350877	0.5		223.5	108.5		35.5	31.5
170	Amyda ornata CUMZ T40	0.421053	0.5		194	108.5		23	31.5
172	Amyda ornata CUMZ T42	0.359649	0.5		222	108.5		34	31.5
175	Amyda ornata CUMZ T45	0.280702	0.5		251	108.5		47	31.5
176	Amyda ornata CUMZ T46	0.368421	0		215	218		32	58.5
177	Amyda ornata CUMZ T47	0.438596	0		185	218		21	58.5
178	Amyda ornata CUMZ T48	0.394737	0		207.5	218		28.5	58.5
180	Amyda ornata CUMZ T50	0.245614	0.5		267	108.5		56	31.5
181	Amyda ornata CUMZ T51	0.166667	1		286	34.5		70	9
182	Amyda ornata CUMZ T52	0.614035	0		107	218		6	58.5
183	Amyda ornata CUMZ T53	0.517544	0		150.5	218		12.5	58.5
184	Amyda ornata CUMZ T54	0.561404	0		125	218		9	58.5
185	Amyda ornata CUMZ T55	0.535088	0.5		144	108.5		11	31.5
186	Amyda ornata CUMZ T56	0.578947	0		116	218		8	58.5
187	Amyda ornata CUMZ T57	0.184211	1		281	34.5		66	9
191	Amyda ornata CUMZ T61	0.280702	0.5		251	108.5		47	31.5
192	Amyda ornata CUMZ T62	0.342105	0.5		225	108.5		37	31.5
193	Amyda ornata CUMZ T63	0.280702	0.5		251	108.5		47	31.5
194	Amyda ornata CUMZ T64	0.412281	0.5		196	108.5		24	31.5
195	Amyda ornata CUMZ T65	0.403509	0.5		203	108.5		26	31.5
196	Amyda ornata CUMZ T66	0.429825	0		188	218		22	58.5
197	Amyda ornata CUMZ T67	0.5	0		160	218		16	58.5
198	Amyda ornata CUMZ T68	0.473684	0		173	218		18	58.5
199	Amyda ornata CUMZ T69	0.5	0.5		160	108.5		16	31.5
200	Amyda ornata CUMZ T70	0.552632	0		132	218		10	58.5
201	Amyda ornata CUMZ T72	0.5	0		160	218		16	58.5
202	Amyda ornata CUMZ T74	0.517544	0.5		150.5	108.5		12.5	31.5
203	Amyda ornata CUMZ T76	0.719298	0		73	218		4	58.5
204	Amyda ornata CUMZ T77	0.394737	1		207.5	34.5		28.5	9
205	Amyda ornata CUMZ T78	0.22807	1		269.5	34.5		58.5	9
206	Amyda ornata CUMZ T79	0.175439	1		283.5	34.5		68.5	9
207	Amyda ornata CUMZ T80	0.22807	1		269.5	34.5		58.5	9
216	Amyda ornata CUMZ T95	0.798246	0		49	218		2	58.5
224	Amyda ornata CUMZ T128	1	0		7	218		1	58.5
227	Amyda ornata CUMZ T175	0.77193	0		56	218		3	58.5
228	Amyda ornata CUMZ T189	0.640351	0		100	218		5	58.5
231	Amyda ornata RH1037	0.447368	0.5		181	108.5		20	31.5
232	Amyda ornata RH1196	0.508772	0.5		152	108.5		14	31.5
234	Dogania subplana CUMZ T84	0.769231	0		58	218
235	Dogania subplana CUMZ T85	0.717949	0		75	218
236	Dogania subplana CUMZ T86	0.820513	0		41	218
237	Dogania subplana CUMZ T139	0.923077	0		18	218
238	Dogania subplana CUMZ T140	0.410256	0		197	218
239	Dogania subplana CUMZ T152	0.794872	0		51	218
240	Dogania subplana FMNH 151021	0.615385	0		106	218
241	Dogania subplana FMNH 224111	0.820513	0		41	218
242	Dogania subplana FMNH 259045	0.871795	0		24	218
243	Dogania subplana MTD 8992	0.461538	1		177	34.5
246	Dogania subplana PCHP 1791	0.384615	0		211	218
247	Dogania subplana PCHP 2918	0.717949	0		75	218
248	Dogania subplana PCHP 2919	0.820513	0		41	218
249	Dogania subplana PCHP 2923	0.282051	0		247	218
250	Dogania subplana PCHP 3368	0.717949	0		75	218
251	Dogania subplana PCHP 5041	0.538462	0.5		143	108.5
252	Dogania subplana PCHP 5044	0.487179	0		167	218
253	Dogania subplana SMF 8036	0.641026	0		99	218
254	Dogania subplana UCMVZ 95937	0.564103	0.5		124	108.5
256	Nilssonia formosa NMW 38631	0.521739	0		146.5	218
257	Nilssonia formosa PCHP 4945	0.405797	1		199	34.5
258	Nilssonia formosa PCHP 4946	0.391304	1		209	34.5
259	Nilssonia formosa PCHP 4947	0.521739	0.5		146.5	108.5
261	Nilssonia formosa PCHP 5031	0.478261	1		170	34.5
262	Nilssonia formosa PCHP 5032	0.434783	1		186	34.5
263	Nilssonia formosa PCHP 5035	1	0		7	218
266	Nilssonia formosa ZSI unlabeled	0.666667	0.5		89	108.5
267	Nilssonia gangetica BMNH 86.8.26.1	0.842105	0		34	218
269	Nilssonia gangetica MTD uncat	0.852632	0		29	218
275	Nilssonia gangetica ZSI 1806	0.663158	0		92	218
278	Nilssonia gangetica ZSI 17613	0.452632	0.5		179	108.5
280	Nilssonia gangetica? PCHP 2751	0.557895	0		127	218
281	Nilssonia gangetica? PCHP 4391	0.315789	0.5		231	108.5
282	Nilssonia gangetica? PCHP 4991	0.305263	0.5		237	108.5
283	Nilssonia gangetica? PCHP 5138	0.315789	0.5		231	108.5
286	Nilssonia hurum BMNH 86.8.26.2	0.722892	0		69	218
294	Nilssonia hurum ZSI 16752	1	0		7	218
298	Nilssonia hurum? PCHP 2629	0.313253	1		234	34.5
299	Nilssonia hurum? PCHP 2657	0.277108	1		258	34.5
300	Nilssonia hurum? PCHP 2668	0.313253	0		234	218
301	Nilssonia hurum? PCHP 2907	0.301205	0.5		240	108.5
302	Nilssonia hurum? PCHP 4959	0.421687	0.5		193	108.5
303	Nilssonia hurum? PCHP 4990	0.313253	0		234	218
304	Nilssonia leithi FMNH 224231	0.976864	0		14	218
307	Nilssonia nigricans ZSI 1908	0.909091	0		19	218
310	Palea steindachneri MTD 33802	0.775	0		55	218
311	Palea steindachneri PCHP 2693	0.5	0.5		160	108.5
312	Palea steindachneri RH 1201	1	1		7	34.5
314	Pelodiscus sp. CUMZ T170	0.625	0.5		102	108.5
317	Pelodiscus sp. IVPP 537	0.65	0.5		96	108.5
318	Pelodiscus sp. IVPP 556	0.55	1		136	34.5
319	Pelodiscus sp. NHMB 1438	0.625	0.5		102	108.5
320	Pelodiscus sp. NHMB 2659	0.5	0.5		160	108.5
321	Pelodiscus sp. NMW II	0.65	0.5		96	108.5
325	Pelodiscus sp. PCHP 2313	0.675	1		87.5	34.5
326	Pelodiscus sp. PCHP 2657	0.5	0.5		160	108.5
327	Pelodiscus sp. PCHP 2658	0.45	0.5		180	108.5
328	Pelodiscus sp. PCHP 2771	0.375	1		213	34.5
329	Pelodiscus sp. PCHP 3189	0.5	1		160	34.5
330	Pelodiscus sp. PCHP 3418	0.65	0.5		96	108.5
331	Pelodiscus sp. PCHP 3419	0.55	0.5		136	108.5
332	Pelodiscus sp. PCHP 3422	0.55	0.5		136	108.5
333	Pelodiscus sp. PCHP 3425	0.5	0		160	218
334	Pelodiscus sp. PCHP 3916	0.675	0		87.5	218
335	Pelodiscus sp. PCHP 4392	0.75	0.5		62	108.5
336	Pelodiscus sp. PCHP 4611	0.55	1		136	34.5
337	Pelodiscus sp. PCHP 4612	0.475	1		171.5	34.5
338	Pelodiscus sp. PCHP 4933	0.6	0		110	218
339	Pelodiscus sp. PCHP 5414	0.5	1		160	34.5
340	Pelodiscus sp. PCHP 7729	0.825	0		38	218
341	Pelodiscus sp. PCHP 11894	0.825	0		38	218
342	Pelodiscus sp. RH 972	0.85	0		30.5	218
343	Pelodiscus sp. RH 973	0.825	0		38	218
344	Pelodiscus sp. RH 1053	0.85	0.5		30.5	108.5
345	Pelodiscus sp. RH 1080	1	0.5		7	108.5
346	Pelodiscus sp. ROM R7536	0.475	1		171.5	34.5
348	Pelodiscus sp. UCMP 69536	0.7	1		80	34.5
350	Pelodiscus sp. USNM 539335	0.55	0		136	218
351	Chitra chitra BMNH 1926.12.16.1	0.303797	0.5		238.5	108.5
352	Chitra chitra CUMZ NMWexhibit 1	0.506329	0.5		153	108.5
353	Chitra chitra CUMZ exhibit 2	0.424051	0		190.5	218
354	Chitra chitra CUMZ exhibit 3	0.424051	0		190.5	218
355	Chitra chitra CUMZ exhibit 4	1	0		7	218
356	Chitra chitra CUMZ T30	0.253165	0.5		265	108.5
357	Chitra chitra CUMZ T31	0.227848	0.5		272.5	108.5
358	Chitra chitra CUMZ T73	0.367089	0.5		217	108.5
359	Chitra chitra CUMZ T81	0.227848	0.5		272.5	108.5
361	Chitra chitra CUMZ T121	0.664557	0		90	218
364	Chitra chitra CUMZ T125	0.810127	0		43	218
366	Chitra chitra CUMZ T138	0.272152	1		259	34.5
367	Chitra chitra CUMZ T145	0.898734	0		20	218
369	Chitra chitra PCHP 4936	0.278481	1		257	34.5
370	Chitra chitra PCHP 4937	0.297468	1		244	34.5
371	Chitra chitra PCHP 4957	0.56962	0		119	218
372	Chitra chitra PCHP 4975	0.468354	0		176	218
373	Chitra chitra PCHP 4988	0.341772	0.5		226	108.5
374	Chitra chitra PCHP 4995	0.559494	1		126	34.5
375	Chitra chitra PCHP 4996	0.303797	1		238.5	34.5
376	Chitra chitra PCHP 4997	0.335443	0.5		228	108.5
377	Chitra chitra PCHP 5051	0.360759	0		219	218
378	Chitra chitra PCHP 5052	0.246835	0.5		266	108.5
379	Chitra chitra PCHP 5053	0.556962	0		128	218
380	Chitra chitra PCHP 5412	0.21519	0		278	218
381	Chitra chitra PCHP 5413	0.170886	0.5		285	108.5
382	Chitra chitra RH1038	0.221519	0.5		274	108.5
383	Chitra indica FMNH 224228	0.693878	0		81.5	218
384	Chitra indica NHMB 2706	1	0		7	218
385	Chitra indica PCHP 1474	0.693878	0.5		81.5	108.5
388	Chitra indica SMF 52769	0.795918	0		50	218
389	Chitra indica ZSI 1776	0.806122	0		44	218
394	Pelochelys bibroni PCHP 11230	1	0		7	218
395	Pelochelys bibroni PCHP 11751	0.892857	0		21	218
396	Pelochelys bibroni PCHP 11752	0.428571	0		189	218
397	Pelochelys bibroni PCHP 11794	0.571429	0		118	218
398	Pelochelys bibroni USNM 231523	0.880952	0		22	218
400	Pelochelys cantorii CUMZ T120	1	0.5		7	108.5
401	Pelochelys cantorii CUMZ T142	0.847059	0		32.5	218
403	Pelochelys cantorii FMNH 224104	0.470588	0		175	218
404	Pelochelys cantorii FMNH 224233	0.705882	0		77	218
406	Pelochelys cantorii PCHP 2375	0.376471	0.5		212	108.5
407	Pelochelys cantorii PCHP 2376	0.4	0.5		205.5	108.5
408	Pelochelys cantorii PCHP 2648	0.341176	0.5		227	108.5
409	Pelochelys cantori PCHP 2921	0.952941	0		16.5	218
410	Pelochelys cantorii PCHP 3229	0.423529	0		192	218
411	Pelochelys cantorii PCHP 3995	0.788235	0		52	218
412	Pelochelys cantorii PCHP 4974	0.835294	0		35	218
413	Pelochelys cantorii PCHP 11795	0.517647	0		149	218
414	Pelochelys cantorii RH 1036	0.952941	0		16.5	218
415	Pelochelys cantorii SMF 8037	0.847059	0		32.5	218
420	Trionyx triunguis AMNH 50724	0.307692	0		236	218
421	Trionyx triunguis AMNH 80026	0.576923	0		117	218
425	Trionyx triunguis NMW 1435	0.826923	0		36	218
427	Trionyx triunguis PCHP 3244	0.682692	0		84	218
428	Trionyx triunguis PCHP 4559	0.567308	0		123	218
429	Trionyx triunguis PCHP 4602	0.288462	0		246	218
430	Trionyx triunguis PCHP 5042	0.442308	0		184	218
433	Trionyx triunguis SMF 32811	0.625	0		102	218
434	Trionyx triunguis SMF 36470	0.480769	1		169	34.5
435	Trionyx triunguis SMF uncat.	0.663462	0		91	218
436	Trionyx triunguis USNM 337920	0.730769	0		65	218
437	Apalone ferox AMNH 5931	0.864865	0		26	218		1	19.5
440	Apalone ferox AMNH 57383	0.621622	0		104	218		11	19.5
441	Apalone ferox AMNH 57384	0.594595	0		111	218		13	19.5
442	Apalone ferox AMNH 65622	0.567568	0		121.5	218		15.5	19.5
443	Apalone ferox AMNH 69934	0.702703	0		78	218		6	19.5
444	Apalone ferox AMNH 129737	0.405405	0		200.5	218		28.5	19.5
446	Apalone ferox FMNH 31344	0.581081	0		115	218		14	19.5
447	Apalone ferox FMNH 98777	0.445946	1		182	34.5		25	3
448	Apalone ferox FMNH 98778	0.5	0.5		160	108.5		22	7
449	Apalone ferox FMNH 211820	0.540541	1		140	34.5		19	3
450	Apalone ferox PCHP 354	0.77027	0		57	218		2	19.5
451	Apalone ferox PCHP 1532	0.540541	1		140	34.5		19	3
452	Apalone ferox PCHP 1533	0.743243	0		63	218		4	19.5
453	Apalone ferox PCHP 2333	0.675676	0		86	218		8	19.5
454	Apalone ferox PCHP 2632	0.364865	0.5		218	108.5		30	7
455	Apalone ferox PCHP 2653	0.432432	1		187	34.5		26	3
456	Apalone ferox PCHP 4141	0.540541	0		140	218		19	19.5
457	Apalone ferox PCHP 4405	0.418919	0		195	218		27	19.5
458	Apalone ferox PCHP 5729	0.5	0.5		160	108.5		22	7
459	Apalone ferox PCHP 7043	0.756757	0		61	218		3	19.5
460	Apalone ferox PCHP 7047	0.405405	0		200.5	218		28.5	19.5
461	Apalone ferox PCHP 7048	0.486486	1		168	34.5		24	3
462	Apalone ferox PCHP 7049	0.5	0		160	218		22	19.5
463	Apalone ferox PCHP 7424	0.662162	0		93	218		9	19.5
464	Apalone ferox PCHP 7425	0.567568	0		121.5	218		15.5	19.5
465	Apalone ferox PCHP 8434	0.72973	0		66	218		5	19.5
466	Apalone ferox PCHP 11940	0.608108	0		109	218		12	19.5
467	Apalone ferox PCHP no number	0.648649	0		98	218		10	19.5
468	Apalone ferox ROM R1102	0.689189	0		83	218		7	19.5
469	Apalone ferox ROM R7994	0.554054	0		131	218		17	19.5
471	Apalone mutica FMNH 22064	1	0		7	218
475	Apalone mutica PCHP 1611	0.527778	0.5		145	108.5
476	Apalone mutica PCHP 2655	0.583333	0.5		114	108.5
478	Apalone mutica TMM 3132	0.5	0		160	218
479	Apalone mutica UMMZ 155231	0.555556	0		129.5	218
480	Apalone mutica USNM 313652	0.777778	0		54	218
481	Apalone mutica YPM R5452	0.472222	1		174	34.5
482	Apalone mutica YPM R10890	0.611111	1		108	34.5
483	Apalone mutica YPM R10911	0.555556	0		129.5	218
485	Apalone mutica YPM R11424	0.444444	1		183	34.5
486	Apalone mutica YPM R11680	0.722222	1		70	34.5
487	Apalone spinifera AMNH 43303	0.88	1		23	34.5
488	Apalone spinifera FMNH 22063	0.72	1		71.5	34.5
492	Apalone spinifera OMNH RE68	0.86	0.5		28	108.5
493	Apalone spinifera PCHP 1479	0.4	1		205.5	34.5
494	Apalone spinifera PCHP 1480	0.28	1		255.5	34.5
495	Apalone spinifera PCHP 2746	0.76	0.5		60	108.5
496	Apalone spinifera PCHP 3428	0.36	1		220.5	34.5
497	Apalone spinifera PCHP 5061	0.28	1		255.5	34.5
498	Apalone spinifera ROM R9284	0.54	1		142	34.5
499	Apalone spinifera ROM R9385	0.78	1		53	34.5
500	Apalone spinifera ROM R9386	0.8	1		46.5	34.5
501	Apalone spinifera TMM M3720	0.62	0.5		105	108.5
502	Apalone spinifera TMM M3817	0.8	0		46.5	218
503	Apalone spinifera TMM M7158	0.96	1		15	34.5
504	Apalone spinifera UCMP 117127	0.36	1		220.5	34.5
505	Apalone spinifera UMMZ 128088	0.72	0.5		71.5	108.5
507	Apalone spinifera USNM 222519	0.8	0.5		46.5	108.5
508	Apalone spinifera USNM 248990	0.8	1		46.5	34.5
509	Apalone spinifera YPM 10892	1	0.5		7	108.5
511	Apalone spinifera YPM 17772	0.52	0		148	218
512	Rafetus euphraticus BMNH 93.10.14.1	0.741935	1		64	34.5
523	Rafetus euphraticus NMW 1862	0.587097	1		113	34.5
524	Rafetus euphraticus PCHP 4062	1	1		7	34.5
525	Rafetus euphraticus PCHP 4558	0.66129	1		94	34.5
526	Rafetus swinhoei Hung Ky Pagoda uncat	0.866142	1		25	34.5
527	Rafetus swinhoei PCHP 6876	0.724409	0.5		68	108.5
528	Rafetus swinhoei PCHP 6877	0.551181	1		133	34.5
529	Rafetus swinhoei VNUH T91	0.702362	0		79	218

## Sheet: C8
		% of adult size	C8: prenuchal		adult size ranked	prenuchal ranked
82	Lissemys punctata AMNH 7090	0.862745	1		7	18
83	Lissemys punctata NMB 37379	0.588235	1		20	18		Spearman CC, L. punctata and scutata			0.590062
84	Lissemys punctata NMW 1232	1	2		1.5	4
89	Lissemys punctata PCHP 2818	0.843137	2		8	4
90	Lissemys punctata PCHP 2819	0.823529	2		11	4
91	Lissemys punctata PCHP 2820	0.529412	1		21	18
92	Lissemys punctata PCHP 2821	0.647059	1.5		19	9
94	Lissemys punctata PCHP 3347	0.784314	2		13	4
100	Lissemys punctata SMF 62899	0.764706	1.5		15	9
101	Lissemys punctata USNM 61093	0.431373	1		24	18
102	Lissemys punctata USNM 293690	0.941176	2		4	4
103	Lissemys punctata ZSI 1649	0.941176	2		4	4
104	Lissemys punctata ZSI 1714	0.941176	2		4	4
107	Lissemys scutata CUMZ T153	0.780488	1		14	18
108	Lissemys scutata CUMZ T154	0.487805	1		23	18
109	Lissemys scutata CUMZ T168	0.682927	1		16.5	18
110	Lissemys scutata CUMZ T169	1	1.5		1.5	9
111	Lissemys scutata CUMZ T171	0.829268	1		9.5	18
112	Lissemys scutata CUMZ T191	0.829268	1		9.5	18
113	Lissemys scutata PCHP 3913	0.512195	1		22	18
114	Lissemys scutata PCHP 5036	0.804878	1		12	18
115	Lissemys scutata PCHP 5046	0.658537	1		18	18
116	Lissemys scutata PCHP 5047	0.390244	1		25	18
117	Lissemys scutata ZSI 1705	0.878049	1		6	18
119	Lissemys scutata ZSI 1708	0.682927	1		16.5	18

## Sheet: C10
		% of adult size	C10: nuchal callosity 1: values in percent		adult size ranked	nuchal callosity 1 ranked
1	Cyclanorbis elegans BMNH 1909.10.15.5	0.715789	0.3		133	348
3	Cyclanorbis elegans BMNH 1954.1.14.3	0.905263	0.3		41	348
4	Cyclanorbis elegans NMW 1436	1.01053	0.47		7	153					Pearson CC, all data			0.49281
5	Cyclanorbis elegans NMW 1437	1.12632	0.45		1	195.5
6	Cyclanorbis elegans NMW 1438	1.11579	0.45		2	195.5					Pearson CC, Amyda ornata			0.728376
7	Cyclanorbis elegans NMW 1439	1.07368	0.45		3	195.5
11	Cyclanorbis elegans NMW 1848	0.884211	0.43		47	242.5					Pearson CC, Apalone ferox			0.65905
12	Cyclanorbis elegans PCHP 8215	0.810526	0.37		87	309
13	Cyclanorbis elegans PCHP 8225	0.821053	0.4		82.5	283
14	Cyclanorbis elegans PCHP 11753	0.452632	0.28		279.5	352
15	Cyclanorbis elegans PCHP 11755	0.694737	0.33		145	339.5					Spearman CC, all data			0.522538
16	Cyclanorbis elegans PCHP 13971	0.894737	0.43		43	242.5
18	Cyclanorbis senegalensis BMNH 65.5.3.75	0.808511	0.45		90	195.5					Spearman CC, Amyda ornata			0.876934
19	Cyclanorbis senegalensis BMNH 1949.1.3.57	1.02128	0.53		5.5	59
20	Cyclanorbis senegalensis MTD 38635	0.978723	0.47		27	153					Spearman CC, Apalone ferox			0.779699
21	Cyclanorbis senegalensis NMB 16352	0.851064	0.51		61.5	86
22	Cyclanorbis senegalensis NMW 1256/1	0.914894	0.58		38.5	15
23	Cyclanorbis senegalensis NMW 1256/2	0.829787	0.46		73.5	176
24	Cyclanorbis senegalensis NMW 1256/3	0.808511	0.5		90	100.5
25	Cyclanorbis senegalensis NMW 1256/4	0.595745	0.45		192.5	195.5
26	Cyclanorbis senegalensis NMW 1257/1	0.893617	0.51		44	86
27	Cyclanorbis senegalensis NMW 1257/2	0.851064	0.48		61.5	129.5
28	Cyclanorbis senegalensis NMW 1434	1.02128	0.52		5.5	71.5
29	Cyclanorbis senegalensis PCHP 2358	0.765957	0.46		111	176
30	Cyclanorbis senegalensis PCHP 2626	0.829787	0.46		73.5	176
31	Cyclanorbis senegalensis PCHP 2627	0.723404	0.47		123.5	153
32	Cyclanorbis senegalensis PCHP 2745	0.595745	0.46		192.5	176
33	Cyclanorbis senegalensis PCHP 2747	0.851064	0.49		61.5	112.5
34	Cyclanorbis senegalensis PCHP 2748	0.638298	0.49		173.5	112.5
35	Cyclanorbis senegalensis PCHP 2883	0.638298	0.48		173.5	129.5
36	Cyclanorbis senegalensis PCHP 2884	0.851064	0.49		61.5	112.5
37	Cyclanorbis senegalensis PCHP 2885	0.659574	0.51		164	86
38	Cyclanorbis senegalensis PCHP 3665	0.93617	0.54		34	50.5
40	Cyclanorbis senegalensis PCHP 4145	0.957447	0.54		30	50.5
41	Cyclanorbis senegalensis PCHP 11789	0.808511	0.55		90	40
42	Cyclanorbis senegalensis PCHP no number a	0.914894	0.55		38.5	40
43	Cyclanorbis senegalensis PCHP no number b	0.723404	0.49		123.5	112.5
45	Cyclanorbis senegalensis SMF 37474	1.06383	0.47		4	153
46	Cycloderma aubryi AMNH 108909	0.388235	0.43		318	242.5
48	Cycloderma aubryi FMNH 98752	0.552941	0.46		215.5	176
49	Cycloderma aubryi MNHN AC 1930-362	0.611765	0.44		185	218
50	Cycloderma aubryi NHMB 248	0.811765	0.52		86	71.5
51	Cycloderma aubryi NHMB 3584	0.882353	0.44		48	218
53	Cycloderma aubryi NMB 8697b	1	0.48		17	129.5
55	Cycloderma aubryi NMB 8817a	0.682353	0.4		150.5	283
56	Cycloderma aubryi NMB 55813	0.470588	0.42		272	260
57	Cycloderma aubryi NMB 57032	0.552941	0.35		215.5	330.5
58	Cycloderma aubryi NMB 57033	0.717647	0.41		132	271
59	Cycloderma aubryi NMB uncat.	0.482353	0.36		261	321
60	Cycloderma aubryi PCHP 7513	0.682353	0.39		150.5	295
61	Cycloderma frenatum AMNH 110180	0.71028	0.43		134	242.5
62	Cycloderma frenatum NMB 50	0.700935	0.4		142	283
63	Cycloderma frenatum NMB 29978	0.82243	0.43		81	242.5
65	Cycloderma frenatum PCHP 2374	0.616822	0.43		181	242.5
66	Cycloderma frenatum PCHP 2744	0.495327	0.46		258	176
67	Cycloderma frenatum PCHP 11786	0.168224	0.22		400	359
68	Cycloderma frenatum SMF 33700	0.345794	0.44		337	218
70	Cycloderma frenatum, Mosambique 2, Jason Denlinger	0.934579	0.42		35.5	260
71	Cycloderma frenatum, Mosambique 3, Jason Denlinger	0.934579	0.44		35.5	218
72	Lissemys ceylonensis BMNH 1972.2066	0.584615	0.55		198	40
73	Lissemys ceylonensis MTD 3661	0.892308	0.44		46	218
74	Lissemys ceylonensis NHMB 1811	0.323077	0.4		345	283
75	Lissemys ceylonensis NHMB 2396	0.6	0.43		190.5	242.5
76	Lissemys ceylonensis NHMB 2397	0.784615	0.45		102	195.5
77	Lissemys ceylonensis NHMB 2398	1	0.41		17	271
78	Lissemys ceylonensis NHMB 2575	0.507692	0.42		244	260
79	Lissemys ceylonensis NHMB 2576	0.384615	0.43		320.5	242.5
80	Lissemys ceylonensis NHMB 4752	0.846154	0.45		69	195.5
81	Lissemys ceylonensis PCHP 4703	0.476923	0.46		266	176
84	Lissemys punctata NMW 1232	1	0.51		17	86
85	Lissemys punctata PCHP 2628	0.392157	0.37		315	309
86	Lissemys punctata PCHP 2743	0.470588	0.44		272	218
87	Lissemys punctata PCHP 2816	0.745098	0.44		116	218
88	Lissemys punctata PCHP 2817	0.588235	0.42		195.5	260
89	Lissemys punctata PCHP 2818	0.843137	0.44		70	218
90	Lissemys punctata PCHP 2819	0.823529	0.46		80	176
91	Lissemys punctata PCHP 2820	0.529412	0.44		232	218
92	Lissemys punctata PCHP 2821	0.647059	0.44		170	218
93	Lissemys punctata PCHP 2920	0.509804	0.47		242.5	153
94	Lissemys punctata PCHP 3347	0.784314	0.46		103	176
95	Lissemys punctata PCHP 3916	0.705882	0.45		136.5	195.5
96	Lissemys punctata PCHP 4931	0.509804	0.45		242.5	195.5
97	Lissemys punctata PCHP 4932	1	0.44		17	218
101	Lissemys punctata USNM 61093	0.431373	0.41		288	271
102	Lissemys punctata USNM 293690	0.941176	0.53		33	59
105	Lissemys scutata AMNH 139579	0.878049	0.4		52.5	283
108	Lissemys scutata CUMZ T154	0.487805	0.43		259	242.5
113	Lissemys scutata PCHP 3913	0.512195	0.36		241	321
114	Lissemys scutata PCHP 5036	0.804878	0.47		93	153
115	Lissemys scutata PCHP 5046	0.658537	0.41		165	271
116	Lissemys scutata PCHP 5047	0.390244	0.28		317	352
117	Lissemys scutata ZSI 1705	0.878049	0.35		52.5	330.5
118	Lissemys scutata ZSI 1706	0.829268	0.35		75	330.5
120	Amyda cartilaginea FMNH 11088	0.409091	0.4		303	283
121	Amyda cartilaginea FMNH 224223	0.454545	0.31		277.5	345.5
122	Amyda cartilaginea NHMB 3767	0.545455	0.43		225	242.5
123	Amyda cartilaginea NMW 85, 87	0.568182	0.49		205	112.5
125	Amyda cartilaginea NMW 1864	0.727273	0.55		122	40
126	Amyda cartilaginea NMW 1874	0.454545	0.43		277.5	242.5
127	Amyda cartilaginea PCHP 4929	0.761364	0.52		112	71.5
129	Amyda cartilaginea RH128	0.863636	0.52		57	71.5
130	Amyda cartilaginea RH129	1	0.54		17	50.5
131	Amyda cartilaginea USNM 22522	0.681818	0.53		152	59
133	Amyda ornata BMNH 1929.10.17.12	0.587719	0.53		197	59		7	11
134	Amyda ornata CUMZ T1	0.280702	0.43		367.5	242.5		51.5	37.5
135	Amyda ornata CUMZ T3	0.263158	0		376.5	384.5		56.5	65.5
136	Amyda ornata CUMZ T4	0.298246	0.47		358.5	153		45.5	26.5
137	Amyda ornata CUMZ T5	0.403509	0.4		309	283		28	44.5
138	Amyda ornata CUMZ T6	0.22807	0		385	384.5		62	65.5
140	Amyda ornata CUMZ T8	0.210526	0		393	384.5		66	65.5
141	Amyda ornata CUMZ T9	0.280702	0.36		367.5	321		51.5	52
142	Amyda ornata CUMZ T10	0.175439	0.43		397.5	242.5		70.5	37.5
143	Amyda ornata CUMZ T11	0.315789	0.45		347	195.5		43	31.5
144	Amyda ornata CUMZ T12	0.324561	0.5		343.5	100.5		41.5	15.5
145	Amyda ornata CUMZ T13	0.298246	0.46		358.5	176		45.5	29.5
146	Amyda ornata CUMZ T14	0.280702	0		367.5	384.5		51.5	65.5
147	Amyda ornata CUMZ T15	0.184211	0		395.5	384.5		68.5	65.5
148	Amyda ornata CUMZ T16	0.254386	0		378.5	384.5		58.5	65.5
150	Amyda ornata CUMZ T18	0.219298	0		390.5	384.5		64.5	65.5
151	Amyda ornata CUMZ T19	0.263158	0.4		376.5	283		56.5	44.5
152	Amyda ornata CUMZ T20	0.289474	0.39		362	295		48	48
153	Amyda ornata CUMZ T21	0.350877	0.47		335.5	153		37.5	26.5
154	Amyda ornata CUMZ T22	0.368421	0.42		325	260		34	41
155	Amyda ornata CUMZ T23	0.342105	0.37		338.5	309		39.5	50
156	Amyda ornata CUMZ T24	0.403509	0.47		309	153		28	26.5
158	Amyda ornata CUMZ T26	0.298246	0		358.5	384.5		45.5	65.5
159	Amyda ornata CUMZ T27	0.254386	0.36		378.5	321		58.5	52
160	Amyda ornata CUMZ T28	0.368421	0.36		325	321		34	52
161	Amyda ornata CUMZ T29	0.385965	0.41		319	271		32	42
162	Amyda ornata CUMZ T32	0.219298	0		390.5	384.5		64.5	65.5
166	Amyda ornata CUMZ T36	0.45614	0.49		276	112.5		18	18
167	Amyda ornata CUMZ T37	0.429825	0.48		290.5	129.5		22.5	22
169	Amyda ornata CUMZ T39	0.350877	0.43		335.5	242.5		37.5	37.5
170	Amyda ornata CUMZ T40	0.421053	0.43		299	242.5		25	37.5
172	Amyda ornata CUMZ T42	0.359649	0.48		333	129.5		36	22
173	Amyda ornata CUMZ T43	0.192982	0		394	384.5		67	65.5
174	Amyda ornata CUMZ T44	0.429825	0.46		290.5	176		22.5	29.5
175	Amyda ornata CUMZ T45	0.280702	0.4		367.5	283		51.5	44.5
176	Amyda ornata CUMZ T46	0.368421	0.4		325	283		34	44.5
177	Amyda ornata CUMZ T47	0.438596	0.53		286	59		20	11
178	Amyda ornata CUMZ T48	0.394737	0.55		313.5	40		30.5	8
179	Amyda ornata CUMZ T49	0.429825	0.44		290.5	218		22.5	33.5
180	Amyda ornata CUMZ T50	0.245614	0		382	384.5		60	65.5
181	Amyda ornata CUMZ T51	0.166667	0		401	384.5		72	65.5
182	Amyda ornata CUMZ T52	0.614035	0.52		184	71.5		6	13
183	Amyda ornata CUMZ T53	0.517544	0.48		239.5	129.5		12.5	22
184	Amyda ornata CUMZ T54	0.561404	0.51		209	86		9	14
185	Amyda ornata CUMZ T55	0.535088	0.49		231	112.5		11	18
186	Amyda ornata CUMZ T56	0.578947	0.56		201	28		8	6
187	Amyda ornata CUMZ T57	0.184211	0		395.5	384.5		68.5	65.5
189	Amyda ornata CUMZ T59	0.27193	0.39		375	295		55	48
190	Amyda ornata CUMZ T60	0.298246	0.13		358.5	364		45.5	56
191	Amyda ornata CUMZ T61	0.280702	0.1		367.5	366		51.5	57
192	Amyda ornata CUMZ T62	0.342105	0.48		338.5	129.5		39.5	22
193	Amyda ornata CUMZ T63	0.280702	0.32		367.5	343		51.5	54
194	Amyda ornata CUMZ T64	0.412281	0.43		301	242.5		26	37.5
195	Amyda ornata CUMZ T65	0.403509	0.45		309	195.5		28	31.5
196	Amyda ornata CUMZ T66	0.429825	0.47		290.5	153		22.5	26.5
197	Amyda ornata CUMZ T67	0.5	0.57		251	21		15	4.5
198	Amyda ornata CUMZ T68	0.473684	0.55		269	40		17	8
199	Amyda ornata CUMZ T69	0.5	0.49		251	112.5		15	18
200	Amyda ornata CUMZ T70	0.552632	0.48		217	129.5		10	22
201	Amyda ornata CUMZ T72	0.5	0.5		251	100.5		15	15.5
202	Amyda ornata CUMZ T74	0.517544	0.53		239.5	59		12.5	11
203	Amyda ornata CUMZ T76	0.719298	0.62		128	6.5		4	2
204	Amyda ornata CUMZ T77	0.394737	0.39		313.5	295		30.5	48
205	Amyda ornata CUMZ T78	0.22807	0		385	384.5		62	65.5
206	Amyda ornata CUMZ T79	0.175439	0		397.5	384.5		70.5	65.5
207	Amyda ornata CUMZ T80	0.22807	0.28		385	352		62	55
216	Amyda ornata CUMZ T95	0.798246	0.58		98	15		2	3
224	Amyda ornata CUMZ T128	1	0.64		17	1.5		1	1
226	Amyda ornata CUMZ T137	0.105263	0		402	384.5		73	65.5
227	Amyda ornata CUMZ T175	0.77193	0.55		108	40		3	8
228	Amyda ornata CUMZ T189	0.640351	0.57		172	21		5	4.5
229	Amyda ornata MTD 42508	0.324561	0.43		343.5	242.5		41.5	37.5
231	Amyda ornata RH1037	0.447368	0.44		282	218		19	33.5
234	Dogania subplana CUMZ T84	0.769231	0		110	384.5
235	Dogania subplana CUMZ T85	0.717949	0		130	384.5
237	Dogania subplana CUMZ T139	0.923077	0.44		37	218
238	Dogania subplana CUMZ T140	0.410256	0		302	384.5
239	Dogania subplana CUMZ T152	0.794872	0		100	384.5
240	Dogania subplana FMNH 151021	0.615385	0.48		182.5	129.5
241	Dogania subplana FMNH 224111	0.820513	0.55		84.5	40
243	Dogania subplana MTD 8992	0.461538	0		275	384.5
244	Dogania subplana NMW 1870	0.230769	0		383	384.5
245	Dogania subplana NMW 1871	0.358974	0		334	384.5
246	Dogania subplana PCHP 1791	0.384615	0		320.5	384.5
247	Dogania subplana PCHP 2918	0.717949	0.34		130	335
248	Dogania subplana PCHP 2919	0.820513	0.33		84.5	339.5
249	Dogania subplana PCHP 2923	0.282051	0		364	384.5
250	Dogania subplana PCHP 3368	0.717949	0.33		130	339.5
251	Dogania subplana PCHP 5041	0.538462	0		230	384.5
253	Dogania subplana SMF 8036	0.641026	0.47		171	153
256	Nilssonia formosa NMW 38631	0.521739	0.41		235.5	271
257	Nilssonia formosa PCHP 4945	0.405797	0		304	384.5
258	Nilssonia formosa PCHP 4946	0.391304	0		316	384.5
259	Nilssonia formosa PCHP 4947	0.521739	0.26		235.5	355
261	Nilssonia formosa PCHP 5031	0.478261	0		265	384.5
263	Nilssonia formosa PCHP 5035	1	0.47		17	153
266	Nilssonia formosa ZSI unlabeled	0.666667	0.42		156.5	260
267	Nilssonia gangetica BMNH 86.8.26.1	0.842105	0.51		71	86
269	Nilssonia gangetica MTD uncat	0.852632	0.53		59	59
270	Nilssonia gangetica SMF 52770	0.778947	0.5		105	100.5
271	Nilssonia gangetica USNM 267017	0.547368	0.43		224	242.5
274	Nilssonia gangetica ZSI 1805	0.821053	0.46		82.5	176
275	Nilssonia gangetica ZSI 1806	0.663158	0.51		160	86
277	Nilssonia gangetica ZSI 1893	1	0.55		17	40
278	Nilssonia gangetica ZSI 17613	0.452632	0.39		279.5	295
280	Nilssonia gangetica? PCHP 2751	0.557895	0.48		211	129.5
281	Nilssonia gangetica? PCHP 4391	0.315789	0.36		347	321
282	Nilssonia gangetica? PCHP 4991	0.305263	0.34		353	335
283	Nilssonia gangetica? PCHP 5138	0.315789	0.36		347	321
284	Nilssonia gangetica? ZSI uncat. 1	0.610526	0.46		187	176
285	Nilssonia gangetica? ZSI uncat. 2	0.526316	0.44		234	218
286	Nilssonia hurum BMNH 86.8.26.2	0.722892	0.53		125	59
291	Nilssonia hurum ZSI 1796	0.662651	0.44		161	218
292	Nilssonia hurum ZSI 1984	0.60241	0.48		189	129.5
293	Nilssonia hurum ZSI 16627	0.481928	0.47		262.5	153
294	Nilssonia hurum ZSI 16752	1	0.59		17	12
295	Nilssonia hurum ZSI 16996	0.578313	0.53		202	59
296	Nilssonia hurum ZSI 17390	0.481928	0.44		262.5	218
297	Nilssonia hurum ZSI 18321	0.361446	0		329	384.5
298	Nilssonia hurum? PCHP 2629	0.313253	0.3		350	348
300	Nilssonia hurum? PCHP 2668	0.313253	0.36		350	321
301	Nilssonia hurum? PCHP 2907	0.301205	0.36		356	321
302	Nilssonia hurum? PCHP 4959	0.421687	0.47		298	153
303	Nilssonia hurum? PCHP 4990	0.313253	0.44		350	218
304	Nilssonia leithi FMNH 224231	0.976864	0.62		28	6.5
305	Nilssonia leithi ZSI 17973	0.848329	0.46		66	176
307	Nilssonia nigricans ZSI 1908	0.909091	0.48		40	129.5
309	Nilssonia nigricans ZSI 1994	1	0.53		17	59
310	Palea steindachneri MTD 33802	0.775	0.53		107	59
311	Palea steindachneri PCHP 2693	0.5	0.33		251	339.5
312	Palea steindachneri RH 1201	1	0.38		17	302
314	Pelodiscus sp. CUMZ T170	0.625	0.6		177	10.5
317	Pelodiscus sp. IVPP 537	0.65	0.51		167	86
318	Pelodiscus sp. IVPP 556	0.55	0.44		221	218
319	Pelodiscus sp. NHMB 1438	0.625	0.62		177	6.5
320	Pelodiscus sp. NHMB 2659	0.5	0.47		251	153
321	Pelodiscus sp. NMW II	0.65	0.51		167	86
324	Pelodiscus sp. NMW 1869	0.7	0.48		143.5	129.5
325	Pelodiscus sp. PCHP 2313	0.675	0.56		154.5	28
326	Pelodiscus sp. PCHP 2657	0.5	0.53		251	59
327	Pelodiscus sp. PCHP 2658	0.45	0.47		281	153
328	Pelodiscus sp. PCHP 2771	0.375	0		323	384.5
329	Pelodiscus sp. PCHP 3189	0.5	0.49		251	112.5
330	Pelodiscus sp. PCHP 3418	0.65	0.56		167	28
331	Pelodiscus sp. PCHP 3419	0.55	0.48		221	129.5
332	Pelodiscus sp. PCHP 3422	0.55	0.51		221	86
333	Pelodiscus sp. PCHP 3425	0.5	0.5		251	100.5
334	Pelodiscus sp. PCHP 3916	0.675	0.48		154.5	129.5
335	Pelodiscus sp. PCHP 4392	0.75	0.62		115	6.5
336	Pelodiscus sp. PCHP 4611	0.55	0		221	384.5
337	Pelodiscus sp. PCHP 4612	0.475	0.32		267.5	343
338	Pelodiscus sp. PCHP 4933	0.6	0.55		190.5	40
339	Pelodiscus sp. PCHP 5414	0.5	0		251	384.5
340	Pelodiscus sp. PCHP 7729	0.825	0.62		78	6.5
341	Pelodiscus sp. PCHP 11894	0.825	0.58		78	15
342	Pelodiscus sp. RH 972	0.85	0.55		64.5	40
343	Pelodiscus sp. RH 973	0.825	0.57		78	21
344	Pelodiscus sp. RH 1053	0.85	0.55		64.5	40
345	Pelodiscus sp. RH 1080	1	0.55		17	40
346	Pelodiscus sp. ROM R7536	0.475	0.45		267.5	195.5
348	Pelodiscus sp. UCMP 69536	0.7	0		143.5	384.5
350	Pelodiscus sp. USNM 539335	0.55	0.55		221	40
351	Chitra chitra BMNH 1926.12.16.1	0.303797	0.42		354.5	260
353	Chitra chitra CUMZ exhibit 2	0.424051	0.57		295.5	21
354	Chitra chitra CUMZ exhibit 3	0.424051	0.46		295.5	176
355	Chitra chitra CUMZ exhibit 4	1	0.58		17	15
356	Chitra chitra CUMZ T30	0.253165	0.39		380	295
357	Chitra chitra CUMZ T31	0.227848	0.35		387.5	330.5
358	Chitra chitra CUMZ T73	0.367089	0.38		327	302
359	Chitra chitra CUMZ T81	0.227848	0.45		387.5	195.5
361	Chitra chitra CUMZ T121	0.664557	0.44		158	218
364	Chitra chitra CUMZ T125	0.810127	0.49		88	112.5
366	Chitra chitra CUMZ T138	0.272152	0.37		374	309
367	Chitra chitra CUMZ T145	0.898734	0.53		42	59
369	Chitra chitra PCHP 4936	0.278481	0.47		373	153
370	Chitra chitra PCHP 4937	0.297468	0.45		361	195.5
372	Chitra chitra PCHP 4975	0.468354	0.56		274	28
373	Chitra chitra PCHP 4988	0.341772	0.48		340	129.5
374	Chitra chitra PCHP 4995	0.559494	0.46		210	176
375	Chitra chitra PCHP 4996	0.303797	0.45		354.5	195.5
376	Chitra chitra PCHP 4997	0.335443	0.47		342	153
377	Chitra chitra PCHP 5051	0.360759	0.5		330	100.5
378	Chitra chitra PCHP 5052	0.246835	0.37		381	309
379	Chitra chitra PCHP 5053	0.556962	0.5		212	100.5
380	Chitra chitra PCHP 5412	0.21519	0.36		392	321
381	Chitra chitra PCHP 5413	0.170886	0.34		399	335
382	Chitra chitra RH1038	0.221519	0.36		389	321
383	Chitra indica FMNH 224228	0.693878	0.43		146.5	242.5
384	Chitra indica NHMB 2706	1	0.52		17	71.5
385	Chitra indica PCHP 1474	0.693878	0.47		146.5	153
387	Chitra indica SMF 52768	0.55102	0.44		218	218
388	Chitra indica SMF 52769	0.795918	0.51		99	86
389	Chitra indica ZSI 1776	0.806122	0.44		92	218
390	Chitra indica ZSI 3543	0.744898	0.44		117	218
391	Chitra indica ZSI 16753	0.663265	0.44		159	218
393	Pelochelys bibroni NHMB 183	0.428571	0.37		293.5	309
394	Pelochelys bibroni PCHP 11230	1	0.56		17	28
395	Pelochelys bibroni PCHP 11751	0.892857	0.57		45	21
396	Pelochelys bibroni PCHP 11752	0.428571	0.52		293.5	71.5
397	Pelochelys bibroni PCHP 11794	0.571429	0.57		204	21
398	Pelochelys bibroni USNM 231523	0.880952	0.58		49	15
399	Pelochelys cantorii AMNH 23541	0.705882	0.55		136.5	40
400	Pelochelys cantorii CUMZ T120	1	0.42		17	260
401	Pelochelys cantorii CUMZ T142	0.847059	0.51		67.5	86
403	Pelochelys cantorii FMNH 224104	0.470588	0.43		272	242.5
404	Pelochelys cantorii FMNH 224233	0.705882	0.48		136.5	129.5
405	Pelochelys cantorii NMW 1857	0.588235	0.51		195.5	86
406	Pelochelys cantorii PCHP 2375	0.376471	0.37		322	309
407	Pelochelys cantorii PCHP 2376	0.4	0.39		311.5	295
408	Pelochelys cantorii PCHP 2648	0.341176	0.25		341	357
409	Pelochelys cantori PCHP 2921	0.952941	0.54		31.5	50.5
410	Pelochelys cantorii PCHP 3229	0.423529	0.37		297	309
411	Pelochelys cantorii PCHP 3995	0.788235	0.48		101	129.5
412	Pelochelys cantorii PCHP 4974	0.835294	0.63		72	3
413	Pelochelys cantorii PCHP 11795	0.517647	0.36		238	321
414	Pelochelys cantorii RH 1036	0.952941	0.55		31.5	40
415	Pelochelys cantorii SMF 8037	0.847059	0.62		67.5	6.5
416	Pelochelys cantorii ZMC 262	0.705882	0.36		136.5	321
418	Trionyx triunguis AMNH 36599	0.615385	0.39		182.5	295
419	Trionyx triunguis AMNH 50723	0.403846	0.4		307	283
420	Trionyx triunguis AMNH 50724	0.307692	0.29		352	350
421	Trionyx triunguis AMNH 80026	0.576923	0.46		203	176
425	Trionyx triunguis NMW 1435	0.826923	0.5		76	100.5
427	Trionyx triunguis PCHP 3244	0.682692	0.6		149	10.5
428	Trionyx triunguis PCHP 4559	0.567308	0.45		208	195.5
429	Trionyx triunguis PCHP 4602	0.288462	0.44		363	218
430	Trionyx triunguis PCHP 5042	0.442308	0.44		285	218
432	Trionyx triunguis SMF 8044	0.634615	0.5		175	100.5
433	Trionyx triunguis SMF 32811	0.625	0.47		177	153
434	Trionyx triunguis SMF 36470	0.480769	0.37		264	309
436	Trionyx triunguis USNM 337920	0.730769	0.52		120	71.5
437	Apalone ferox AMNH 5931	0.864865	0.55		55.5	40		1.5	3
438	Apalone ferox AMNH 5932	0.864865	0.48		55.5	129.5		1.5	12.5
439	Apalone ferox AMNH 9113	0.702703	0.51		139.5	86		7.5	8
440	Apalone ferox AMNH 57383	0.621622	0.52		179	71.5		13	5
441	Apalone ferox AMNH 57384	0.594595	0.48		194	129.5		15	12.5
442	Apalone ferox AMNH 65622	0.567568	0.45		206.5	195.5		17.5	19
443	Apalone ferox AMNH 69934	0.702703	0.52		139.5	71.5		7.5	5
444	Apalone ferox AMNH 129737	0.405405	0		305.5	384.5		30.5	32
446	Apalone ferox FMNH 31344	0.581081	0.44		200	218		16	20
447	Apalone ferox FMNH 98777	0.445946	0.32		283	343		27	30
448	Apalone ferox FMNH 98778	0.5	0.42		251	260		24	22.5
449	Apalone ferox FMNH 211820	0.540541	0.34		227	335		21	28.5
450	Apalone ferox PCHP 354	0.77027	0.5		109	100.5		3	10.5
451	Apalone ferox PCHP 1532	0.540541	0.34		227	335		21	28.5
452	Apalone ferox PCHP 1533	0.743243	0.51		118	86		5	8
453	Apalone ferox PCHP 2333	0.675676	0.51		153	86		10	8
454	Apalone ferox PCHP 2632	0.364865	0.36		328	321		32	26.5
455	Apalone ferox PCHP 2653	0.432432	0.26		287	355		28	31
456	Apalone ferox PCHP 4141	0.540541	0.47		227	153		21	15.5
457	Apalone ferox PCHP 4405	0.418919	0.38		300	302		29	25
458	Apalone ferox PCHP 5729	0.5	0.36		251	321		24	26.5
459	Apalone ferox PCHP 7043	0.756757	0.56		114	28		4	1.5
460	Apalone ferox PCHP 7047	0.405405	0.47		305.5	153		30.5	15.5
461	Apalone ferox PCHP 7048	0.486486	0.46		260	176		26	18
462	Apalone ferox PCHP 7049	0.5	0.43		251	242.5		24	21
463	Apalone ferox PCHP 7424	0.662162	0.47		162	153		11	15.5
464	Apalone ferox PCHP 7425	0.567568	0.4		206.5	283		17.5	24
465	Apalone ferox PCHP 8434	0.72973	0.56		121	28		6	1.5
466	Apalone ferox PCHP 11940	0.608108	0.47		188	153		14	15.5
467	Apalone ferox PCHP no number	0.648649	0.52		169	71.5		12	5
468	Apalone ferox ROM R1102	0.689189	0.42		148	260		9	22.5
469	Apalone ferox ROM R7994	0.554054	0.5		214	100.5		19	10.5
471	Apalone mutica FMNH 22064	1	0.31		17	345.5
475	Apalone mutica PCHP 1611	0.527778	0.23		233	358
476	Apalone mutica PCHP 2655	0.583333	0.42		199	260
478	Apalone mutica TMM 3132	0.5	0.42		251	260
479	Apalone mutica UMMZ 155231	0.555556	0.46		213	176
480	Apalone mutica USNM 313652	0.777778	0.48		106	129.5
481	Apalone mutica YPM R5452	0.472222	0.19		270	362
482	Apalone mutica YPM R10890	0.611111	0.2		186	360.5
484	Apalone mutica YPM R10913	0.666667	0.46		156.5	176
485	Apalone mutica YPM R11424	0.444444	0.43		284	242.5
486	Apalone mutica YPM R11680	0.722222	0.38		126	302
487	Apalone spinifera AMNH 43303	0.88	0.49		50.5	112.5
492	Apalone spinifera OMNH RE68	0.86	0.4		58	283
493	Apalone spinifera PCHP 1479	0.4	0.41		311.5	271
494	Apalone spinifera PCHP 1480	0.28	0.2		371.5	360.5
495	Apalone spinifera PCHP 2746	0.76	0.42		113	260
496	Apalone spinifera PCHP 3428	0.36	0.12		331.5	365
497	Apalone spinifera PCHP 5061	0.28	0		371.5	384.5
498	Apalone spinifera ROM R9284	0.54	0.26		229	355
499	Apalone spinifera ROM R9385	0.78	0.39		104	295
500	Apalone spinifera ROM R9386	0.8	0.47		95.5	153
501	Apalone spinifera TMM M3720	0.62	0.38		180	302
502	Apalone spinifera TMM M3817	0.8	0.41		95.5	271
503	Apalone spinifera TMM M7158	0.96	0.41		29	271
504	Apalone spinifera UCMP 117127	0.36	0.16		331.5	363
506	Apalone spinifera USNM 26426	0.72	0.5		127	100.5
507	Apalone spinifera USNM 222519	0.8	0.51		95.5	86
508	Apalone spinifera USNM 248990	0.8	0.4		95.5	283
509	Apalone spinifera YPM 10892	1	0.46		17	176
510	Apalone spinifera YPM 10893	0.88	0.4		50.5	283
511	Apalone spinifera YPM 17772	0.52	0.45		237	195.5
512	Rafetus euphraticus BMNH 93.10.14.1	0.741935	0.48		119	129.5
524	Rafetus euphraticus PCHP 4062	1	0.52		17	71.5
525	Rafetus euphraticus PCHP 4558	0.66129	0.49		163	112.5
526	Rafetus swinhoei Hung Ky Pagoda uncat	0.866142	0.64		54	1.5
529	Rafetus swinhoei VNUH T91	0.702362	0.57		141	21

## Sheet: C11
		% of adult size	C11: nuchal callosity 2: values in percent		adult size ranked	nuchal callosity 2 ranked
1	Cyclanorbis elegans BMNH 1909.10.15.5	0.715789	0.35		129	348.5
3	Cyclanorbis elegans BMNH 1954.1.14.3	0.905263	0.85		36	35.5
4	Cyclanorbis elegans NMW 1436	1.01053	0.52		5	288
7	Cyclanorbis elegans NMW 1439	1.07368	0.48		1	316
9	Cyclanorbis elegans NMW 1441	1.03158	0.49		3	309.5
10	Cyclanorbis elegans NMW 1682	0.968421	0.51		22	295.5					Pearson CC, all data			0.299922
11	Cyclanorbis elegans NMW 1848	0.884211	0.49		42	309.5
12	Cyclanorbis elegans PCHP 8215	0.810526	0.48		84	316					Pearson CC, Cyclanorbis senegalensis			0.233127
13	Cyclanorbis elegans PCHP 8225	0.821053	0.48		80.5	316
14	Cyclanorbis elegans PCHP 11753	0.452632	0.49		273.5	309.5					Pearson CC, Amyda ornata			0.78544
15	Cyclanorbis elegans PCHP 11755	0.694737	0.5		141	303
16	Cyclanorbis elegans PCHP 13971	0.894737	0.4		38	340.5					Pearson CC, Apalone ferox			-0.00745296
17	Cyclanorbis elegans SMF 37475	0.831579	0.52		69	288
20	Cyclanorbis senegalensis MTD 38635	0.978723	0.62		21	207.5		3	5
21	Cyclanorbis senegalensis NMB 16352	0.851064	0.52		57.5	288		11.5	16.5
22	Cyclanorbis senegalensis NMW 1256/1	0.914894	0.6		33.5	221.5		7.5	7.5
23	Cyclanorbis senegalensis NMW 1256/2	0.829787	0.63		70.5	199		14.5	4		Spearman CC, all data			0.187366
24	Cyclanorbis senegalensis NMW 1256/3	0.808511	0.54		86.5	274.5		16.5	12.5
25	Cyclanorbis senegalensis NMW 1256/4	0.595745	0.53		186.5	281.5		24.5	14		Spearman CC, Cyclanorbis senegalensis			0.234327
26	Cyclanorbis senegalensis NMW 1257/1	0.893617	0.65		39	182		9	3
27	Cyclanorbis senegalensis NMW 1257/2	0.851064	0.47		57.5	323		11.5	23.5		Spearman CC, Amyda ornata			0.842475
28	Cyclanorbis senegalensis NMW 1434	1.02128	0.54		4	274.5		2	12.5
29	Cyclanorbis senegalensis PCHP 2358	0.765957	0.57		105	244.5		18	10.5		Spearman CC, Apalone ferox			0.104134
30	Cyclanorbis senegalensis PCHP 2626	0.829787	0.57		70.5	244.5		14.5	10.5
31	Cyclanorbis senegalensis PCHP 2627	0.723404	0.45		119.5	330		19.5	25
32	Cyclanorbis senegalensis PCHP 2745	0.595745	0.6		186.5	221.5		24.5	7.5
33	Cyclanorbis senegalensis PCHP 2747	0.851064	0.52		57.5	288		11.5	16.5
34	Cyclanorbis senegalensis PCHP 2748	0.638298	0.52		165.5	288		22.5	16.5
35	Cyclanorbis senegalensis PCHP 2883	0.638298	0.58		165.5	237.5		22.5	9
36	Cyclanorbis senegalensis PCHP 2884	0.851064	0.48		57.5	316		11.5	21.5
37	Cyclanorbis senegalensis PCHP 2885	0.659574	0.52		156	288		21	16.5
38	Cyclanorbis senegalensis PCHP 3665	0.93617	0.66		29.5	172		5.5	2
39	Cyclanorbis senegalensis PCHP 3911	0.93617	0.7		29.5	131.5		5.5	1
40	Cyclanorbis senegalensis PCHP 4145	0.957447	0.5		24	303		4	20
41	Cyclanorbis senegalensis PCHP 11789	0.808511	0.47		86.5	323		16.5	23.5
42	Cyclanorbis senegalensis PCHP no number a	0.914894	0.61		33.5	214.5		7.5	6
43	Cyclanorbis senegalensis PCHP no number b	0.723404	0.48		119.5	316		19.5	21.5
45	Cyclanorbis senegalensis SMF 37474	1.06383	0.51		2	295.5		1	19
46	Cycloderma aubryi AMNH 108909	0.388235	0.58		310	237.5
48	Cycloderma aubryi FMNH 98752	0.552941	0.74		209.5	94.5
49	Cycloderma aubryi MNHN AC 1930-362	0.611765	0.49		178	309.5
50	Cycloderma aubryi NHMB 248	0.811765	0.66		83	172
51	Cycloderma aubryi NHMB 3584	0.882353	0.69		43	144
53	Cycloderma aubryi NMB 8697b	1	0.56		13	253
55	Cycloderma aubryi NMB 8817a	0.682353	0.76		145.5	79.5
56	Cycloderma aubryi NMB 55813	0.470588	0.56		267	253
57	Cycloderma aubryi NMB 57032	0.552941	0.67		209.5	160
58	Cycloderma aubryi NMB 57033	0.717647	0.55		128	264
59	Cycloderma aubryi NMB uncat.	0.482353	0.72		257	110
60	Cycloderma aubryi PCHP 7513	0.682353	0.53		145.5	281.5
61	Cycloderma frenatum AMNH 110180	0.71028	0.74		131	94.5
62	Cycloderma frenatum NMB 50	0.700935	0.71		138	119.5
63	Cycloderma frenatum NMB 29978	0.82243	0.72		79	110
65	Cycloderma frenatum PCHP 2374	0.616822	1.04		174	8
66	Cycloderma frenatum PCHP 2744	0.495327	0.67		253	160
67	Cycloderma frenatum PCHP 11786	0.168224	0.48		392	316
68	Cycloderma frenatum SMF 33700	0.345794	0.65		328	182
73	Lissemys ceylonensis MTD 3661	0.892308	0.74		41	94.5
74	Lissemys ceylonensis NHMB 1811	0.323077	0.83		336	41
75	Lissemys ceylonensis NHMB 2396	0.6	0.87		183.5	26.5
76	Lissemys ceylonensis NHMB 2397	0.784615	0.77		96	74
77	Lissemys ceylonensis NHMB 2398	1	0.7		13	131.5
78	Lissemys ceylonensis NHMB 2575	0.507692	0.79		238	63
79	Lissemys ceylonensis NHMB 2576	0.384615	0.83		313.5	41
80	Lissemys ceylonensis NHMB 4752	0.846154	0.69		64	144
81	Lissemys ceylonensis PCHP 4703	0.476923	0.77		261	74
83	Lissemys punctata NMB 37379	0.588235	0.61		189.5	214.5
84	Lissemys punctata NMW 1232	1	0.65		13	182
85	Lissemys punctata PCHP 2628	0.392157	0.69		307	144
86	Lissemys punctata PCHP 2743	0.470588	0.69		267	144
87	Lissemys punctata PCHP 2816	0.745098	0.68		111	152
89	Lissemys punctata PCHP 2818	0.843137	0.63		65	199
90	Lissemys punctata PCHP 2819	0.823529	0.7		78	131.5
91	Lissemys punctata PCHP 2820	0.529412	0.71		224	119.5
92	Lissemys punctata PCHP 2821	0.647059	0.69		161	144
93	Lissemys punctata PCHP 2920	0.509804	0.81		235	50.5
94	Lissemys punctata PCHP 3347	0.784314	0.55		97	264
96	Lissemys punctata PCHP 4931	0.509804	0.57		235	244.5
98	Lissemys punctata PCHP 4951	0.509804	0.71		235	119.5
102	Lissemys punctata USNM 293690	0.941176	0.55		27.5	264
104	Lissemys punctata ZSI 1714	0.941176	0.7		27.5	131.5
105	Lissemys scutata AMNH 139579	0.878049	0.68		47.5	152
111	Lissemys scutata CUMZ T171	0.829268	0.75		72.5	86
113	Lissemys scutata PCHP 3913	0.512195	0.57		233	244.5
114	Lissemys scutata PCHP 5036	0.804878	0.66		88	172
115	Lissemys scutata PCHP 5046	0.658537	0.64		157	190.5
116	Lissemys scutata PCHP 5047	0.390244	0.47		309	323
117	Lissemys scutata ZSI 1705	0.878049	0.66		47.5	172
118	Lissemys scutata ZSI 1706	0.829268	0.84		72.5	38
120	Amyda cartilaginea FMNH 11088	0.409091	0.51		295	295.5
122	Amyda cartilaginea NHMB 3767	0.545455	0.75		217	86
125	Amyda cartilaginea NMW 1864	0.727273	1.12		117	2.5
126	Amyda cartilaginea NMW 1874	0.454545	0.64		272	190.5
127	Amyda cartilaginea PCHP 4929	0.761364	0.78		106	68
128	Amyda cartilaginea PCHP 4980	0.329545	0.38		333	344
129	Amyda cartilaginea RH128	0.863636	0.9		53	21.5
130	Amyda cartilaginea RH129	1	0.98		13	11
131	Amyda cartilaginea USNM 22522	0.681818	0.62		147	207.5
132	Amyda ornata AMNH 28357	0.596491	0.97		185	13.5		7	6.5
133	Amyda ornata BMNH 1929.10.17.12	0.587719	0.97		191	13.5		8	6.5
134	Amyda ornata CUMZ T1	0.280702	0.5		358.5	303		53.5	55.5
135	Amyda ornata CUMZ T3	0.263158	0		367.5	379.5		58.5	68
136	Amyda ornata CUMZ T4	0.298246	0.55		349.5	264		47.5	48
137	Amyda ornata CUMZ T5	0.403509	0.63		301	199		29	35
138	Amyda ornata CUMZ T6	0.22807	0		376.5	379.5		64.5	68
140	Amyda ornata CUMZ T8	0.210526	0		385	379.5		69	68
141	Amyda ornata CUMZ T9	0.280702	0.7		358.5	131.5		53.5	29
142	Amyda ornata CUMZ T10	0.175439	0.59		389.5	230.5		73.5	41.5
143	Amyda ornata CUMZ T11	0.315789	0.71		338	119.5		45	28
144	Amyda ornata CUMZ T12	0.324561	0.56		334.5	253		43.5	45
145	Amyda ornata CUMZ T13	0.298246	0.55		349.5	264		47.5	48
146	Amyda ornata CUMZ T14	0.280702	0		358.5	379.5		53.5	68
147	Amyda ornata CUMZ T15	0.184211	0		387.5	379.5		71.5	68
148	Amyda ornata CUMZ T16	0.254386	0		369.5	379.5		60.5	68
151	Amyda ornata CUMZ T19	0.263158	0.51		367.5	295.5		58.5	53.5
152	Amyda ornata CUMZ T20	0.289474	0.59		353	230.5		50	41.5
153	Amyda ornata CUMZ T21	0.350877	0.72		326.5	110		39.5	27
154	Amyda ornata CUMZ T22	0.368421	0.67		320	160		37	30.5
155	Amyda ornata CUMZ T23	0.342105	0.51		329.5	295.5		41.5	53.5
156	Amyda ornata CUMZ T24	0.403509	0.57		301	244.5		29	43
157	Amyda ornata CUMZ T25	0.385965	0.62		311.5	207.5		33.5	37
158	Amyda ornata CUMZ T26	0.298246	0		349.5	379.5		47.5	68
159	Amyda ornata CUMZ T27	0.254386	0.47		369.5	323		60.5	57
160	Amyda ornata CUMZ T28	0.368421	0		320	379.5		37	68
161	Amyda ornata CUMZ T29	0.385965	0.53		311.5	281.5		33.5	51
162	Amyda ornata CUMZ T32	0.219298	0		382.5	379.5		67.5	68
164	Amyda ornata CUMZ T34	0.157895	0		394	379.5		76	68
165	Amyda ornata CUMZ T35	0.219298	0		382.5	379.5		67.5	68
166	Amyda ornata CUMZ T36	0.45614	0.76		271	79.5		20	20.5
167	Amyda ornata CUMZ T37	0.429825	0.46		285	328		24	58
168	Amyda ornata CUMZ T38	0.22807	0		376.5	379.5		64.5	68
169	Amyda ornata CUMZ T39	0.350877	0.79		326.5	63		39.5	17.5
170	Amyda ornata CUMZ T40	0.421053	0.76		291	79.5		26	20.5
171	Amyda ornata CUMZ T41	0.377193	0.64		315	190.5		35	34
173	Amyda ornata CUMZ T43	0.192982	0		386	379.5		70	68
174	Amyda ornata CUMZ T44	0.429825	0.77		285	74		24	19
175	Amyda ornata CUMZ T45	0.280702	0.5		358.5	303		53.5	55.5
176	Amyda ornata CUMZ T46	0.368421	0.54		320	274.5		37	50
177	Amyda ornata CUMZ T47	0.438596	0.6		281	221.5		22	39.5
178	Amyda ornata CUMZ T48	0.394737	0.73		305.5	102		31.5	25
180	Amyda ornata CUMZ T50	0.245614	0		373	379.5		62	68
181	Amyda ornata CUMZ T51	0.166667	0		393	379.5		75	68
182	Amyda ornata CUMZ T52	0.614035	0.9		176	21.5		6	10
183	Amyda ornata CUMZ T53	0.517544	0.66		231.5	172		13.5	32.5
184	Amyda ornata CUMZ T54	0.561404	0.85		202	35.5		10	13.5
185	Amyda ornata CUMZ T55	0.535088	0.81		223	50.5		12	15
186	Amyda ornata CUMZ T56	0.578947	0.85		194	35.5		9	13.5
187	Amyda ornata CUMZ T57	0.184211	0		387.5	379.5		71.5	68
188	Amyda ornata CUMZ T58	0.27193	0.56		366	253		57	45
190	Amyda ornata CUMZ T60	0.298246	0.62		349.5	207.5		47.5	37
191	Amyda ornata CUMZ T61	0.280702	0.52		358.5	288		53.5	52
192	Amyda ornata CUMZ T62	0.342105	0.56		329.5	253		41.5	45
193	Amyda ornata CUMZ T63	0.280702	0.55		358.5	264		53.5	48
194	Amyda ornata CUMZ T64	0.412281	0.62		293	207.5		27	37
195	Amyda ornata CUMZ T65	0.403509	0.8		301	57		29	16
196	Amyda ornata CUMZ T66	0.429825	0.74		285	94.5		24	23
197	Amyda ornata CUMZ T67	0.5	0.97		245.5	13.5		17	6.5
198	Amyda ornata CUMZ T68	0.473684	0.66		264	172		19	32.5
199	Amyda ornata CUMZ T69	0.5	0.73		245.5	102		17	25
200	Amyda ornata CUMZ T70	0.552632	0.67		211	160		11	30.5
201	Amyda ornata CUMZ T72	0.5	0.87		245.5	26.5		17	11
202	Amyda ornata CUMZ T74	0.517544	0.92		231.5	19.5		13.5	9
203	Amyda ornata CUMZ T76	0.719298	0.97		125	13.5		4	6.5
204	Amyda ornata CUMZ T77	0.394737	0.6		305.5	221.5		31.5	39.5
205	Amyda ornata CUMZ T78	0.22807	0		376.5	379.5		64.5	68
206	Amyda ornata CUMZ T79	0.175439	0		389.5	379.5		73.5	68
207	Amyda ornata CUMZ T80	0.22807	0.75		376.5	86		64.5	22
216	Amyda ornata CUMZ T95	0.798246	1.13		92	1		2	1
224	Amyda ornata CUMZ T128	1	1.11		13	4		1	2
226	Amyda ornata CUMZ T137	0.105263	0		395	379.5		77	68
227	Amyda ornata CUMZ T175	0.77193	1.03		102	9		3	4
228	Amyda ornata CUMZ T189	0.640351	1.1		164	5.5		5	3
229	Amyda ornata MTD 42508	0.324561	0.86		334.5	31.5		43.5	12
231	Amyda ornata RH1037	0.447368	0.73		276	102		21	25
232	Amyda ornata RH1196	0.508772	0.79		237	63		15	17.5
234	Dogania subplana CUMZ T84	0.769231	0.25		104	361
235	Dogania subplana CUMZ T85	0.717949	0.33		126.5	351
237	Dogania subplana CUMZ T139	0.923077	0.27		31.5	358
238	Dogania subplana CUMZ T140	0.410256	0		294	379.5
239	Dogania subplana CUMZ T152	0.794872	0.23		94	362
240	Dogania subplana FMNH 151021	0.615385	0.3		175	353
241	Dogania subplana FMNH 224111	0.820513	0.29		82	355
242	Dogania subplana FMNH 259045	0.871795	0.19		49	363
243	Dogania subplana MTD 8992	0.461538	0		270	379.5
244	Dogania subplana NMW 1870	0.230769	0		374	379.5
245	Dogania subplana NMW 1871	0.358974	0		325	379.5
246	Dogania subplana PCHP 1791	0.384615	0		313.5	379.5
247	Dogania subplana PCHP 2918	0.717949	0.29		126.5	355
249	Dogania subplana PCHP 2923	0.282051	0		355	379.5
251	Dogania subplana PCHP 5041	0.538462	0		222	379.5
252	Dogania subplana PCHP 5044	0.487179	0		255	379.5
253	Dogania subplana SMF 8036	0.641026	0.28		163	357
254	Dogania subplana UCMVZ 95937	0.564103	0		201	379.5
255	Dogania subplana USNM 222523	0.923077	0.26		31.5	359.5
256	Nilssonia formosa NMW 38631	0.521739	0.85		227.5	35.5
257	Nilssonia formosa PCHP 4945	0.405797	0		296	379.5
258	Nilssonia formosa PCHP 4946	0.391304	0		308	379.5
259	Nilssonia formosa PCHP 4947	0.521739	0.82		227.5	45.5
262	Nilssonia formosa PCHP 5032	0.434783	0		282	379.5
263	Nilssonia formosa PCHP 5035	1	0.88		13	23
265	Nilssonia formosa ZSI 1786	0.637681	1.02		167	10
267	Nilssonia gangetica BMNH 86.8.26.1	0.842105	0.57		66	244.5
269	Nilssonia gangetica MTD uncat	0.852632	0.73		55	102
271	Nilssonia gangetica USNM 267017	0.547368	0.51		216	295.5
274	Nilssonia gangetica ZSI 1805	0.821053	0.72		80.5	110
278	Nilssonia gangetica ZSI 17613	0.452632	0.62		273.5	207.5
280	Nilssonia gangetica? PCHP 2751	0.557895	0.59		204	230.5
281	Nilssonia gangetica? PCHP 4391	0.315789	0.54		338	274.5
282	Nilssonia gangetica? PCHP 4991	0.305263	0.54		343	274.5
283	Nilssonia gangetica? PCHP 5138	0.315789	0.63		338	199
284	Nilssonia gangetica? ZSI uncat. 1	0.610526	0.56		180	253
285	Nilssonia gangetica? ZSI uncat. 2	0.526316	0.59		226	230.5
286	Nilssonia hurum BMNH 86.8.26.2	0.722892	0.35		121	348.5
287	Nilssonia hurum MCZ 61475	0.493976	0.29		254	355
288	Nilssonia hurum MCZ 61476	0.373494	0.26		318	359.5
291	Nilssonia hurum ZSI 1796	0.662651	0.53		153	281.5
292	Nilssonia hurum ZSI 1984	0.60241	0.59		182	230.5
293	Nilssonia hurum ZSI 16627	0.481928	0.53		258.5	281.5
294	Nilssonia hurum ZSI 16752	1	0.64		13	190.5
295	Nilssonia hurum ZSI 16996	0.578313	0.58		195	237.5
296	Nilssonia hurum ZSI 17390	0.481928	0.54		258.5	274.5
298	Nilssonia hurum? PCHP 2629	0.313253	0.5		341	303
300	Nilssonia hurum? PCHP 2668	0.313253	0.39		341	343
301	Nilssonia hurum? PCHP 2907	0.301205	0.47		346	323
302	Nilssonia hurum? PCHP 4959	0.421687	0.55		290	264
303	Nilssonia hurum? PCHP 4990	0.313253	0.64		341	190.5
305	Nilssonia leithi ZSI 17973	0.848329	0.49		62	309.5
306	Nilssonia nigricans NMW 39090	0.441558	0.44		280	332
307	Nilssonia nigricans ZSI 1908	0.909091	0.75		35	86
310	Palea steindachneri MTD 33802	0.775	0.8		101	57
311	Palea steindachneri PCHP 2693	0.5	0.54		245.5	274.5
312	Palea steindachneri RH 1201	1	0.72		13	110
314	Pelodiscus sp. CUMZ T170	0.625	0.59		169.5	230.5
315	Pelodiscus sp. FMNH 6593	0.5	0.43		245.5	335.5
316	Pelodiscus sp. FMNH 6625	0.625	0.43		169.5	335.5
318	Pelodiscus sp. IVPP 556	0.55	0.44		213.5	332
319	Pelodiscus sp. NHMB 1438	0.625	0.56		169.5	253
320	Pelodiscus sp. NHMB 2659	0.5	0.47		245.5	323
321	Pelodiscus sp. NMW II	0.65	0.56		158.5	253
322	Pelodiscus sp. NMW 1865	0.3	0.46		347	328
324	Pelodiscus sp. NMW 1869	0.7	0.62		139.5	207.5
326	Pelodiscus sp. PCHP 2657	0.5	0.79		245.5	63
327	Pelodiscus sp. PCHP 2658	0.45	0.55		275	264
328	Pelodiscus sp. PCHP 2771	0.375	0.35		316.5	348.5
329	Pelodiscus sp. PCHP 3189	0.5	0.55		245.5	264
330	Pelodiscus sp. PCHP 3418	0.65	0.6		158.5	221.5
331	Pelodiscus sp. PCHP 3419	0.55	0.43		213.5	335.5
332	Pelodiscus sp. PCHP 3422	0.55	0.66		213.5	172
333	Pelodiscus sp. PCHP 3425	0.5	0.61		245.5	214.5
334	Pelodiscus sp. PCHP 3916	0.675	0.46		149	328
335	Pelodiscus sp. PCHP 4392	0.75	0.58		109.5	237.5
336	Pelodiscus sp. PCHP 4611	0.55	0.4		213.5	340.5
337	Pelodiscus sp. PCHP 4612	0.475	0.78		262.5	68
338	Pelodiscus sp. PCHP 4933	0.6	0.83		183.5	41
339	Pelodiscus sp. PCHP 5414	0.5	0.43		245.5	335.5
340	Pelodiscus sp. PCHP 7729	0.825	0.79		76	63
341	Pelodiscus sp. PCHP 11894	0.825	0.67		76	160
342	Pelodiscus sp. RH 972	0.85	0.36		60.5	345.5
343	Pelodiscus sp. RH 973	0.825	0.51		76	295.5
344	Pelodiscus sp. RH 1053	0.85	0.63		60.5	199
345	Pelodiscus sp. RH 1080	1	0.67		13	160
346	Pelodiscus sp. ROM R7536	0.475	0.66		262.5	172
348	Pelodiscus sp. UCMP 69536	0.7	0.32		139.5	352
351	Chitra chitra BMNH 1926.12.16.1	0.303797	0.66		344.5	172
354	Chitra chitra CUMZ exhibit 3	0.424051	0.7		288	131.5
355	Chitra chitra CUMZ exhibit 4	1	0.78		13	68
356	Chitra chitra CUMZ T30	0.253165	0.62		371	207.5
357	Chitra chitra CUMZ T31	0.227848	0.81		379.5	50.5
358	Chitra chitra CUMZ T73	0.367089	0.64		322	190.5
359	Chitra chitra CUMZ T81	0.227848	0.58		379.5	237.5
361	Chitra chitra CUMZ T121	0.664557	0.6		150	221.5
364	Chitra chitra CUMZ T125	0.810127	0.7		85	131.5
366	Chitra chitra CUMZ T138	0.272152	0.74		365	94.5
367	Chitra chitra CUMZ T145	0.898734	0.74		37	94.5
369	Chitra chitra PCHP 4936	0.278481	0.81		364	50.5
370	Chitra chitra PCHP 4937	0.297468	0.8		352	57
372	Chitra chitra PCHP 4975	0.468354	0.72		269	110
373	Chitra chitra PCHP 4988	0.341772	0.8		331	57
374	Chitra chitra PCHP 4995	0.559494	0.62		203	207.5
375	Chitra chitra PCHP 4996	0.303797	0.83		344.5	41
376	Chitra chitra PCHP 4997	0.335443	0.81		332	50.5
378	Chitra chitra PCHP 5052	0.246835	0.72		372	110
379	Chitra chitra PCHP 5053	0.556962	0.72		205	110
380	Chitra chitra PCHP 5412	0.21519	0.73		384	102
381	Chitra chitra PCHP 5413	0.170886	0.73		391	102
382	Chitra chitra RH1038	0.221519	0.7		381	131.5
383	Chitra indica FMNH 224228	0.693878	0.67		142.5	160
384	Chitra indica NHMB 2706	1	0.81		13	50.5
385	Chitra indica PCHP 1474	0.693878	0.73		142.5	102
388	Chitra indica SMF 52769	0.795918	0.65		93	182
390	Chitra indica ZSI 3543	0.744898	0.64		112	190.5
391	Chitra indica ZSI 16753	0.663265	0.69		152	144
394	Pelochelys bibroni PCHP 11230	1	0.94		13	17
395	Pelochelys bibroni PCHP 11751	0.892857	1.12		40	2.5
396	Pelochelys bibroni PCHP 11752	0.428571	0.87		287	26.5
397	Pelochelys bibroni PCHP 11794	0.571429	0.87		197	26.5
398	Pelochelys bibroni USNM 231523	0.880952	0.74		44	94.5
399	Pelochelys cantorii AMNH 23541	0.705882	0.67		133	160
400	Pelochelys cantorii CUMZ T120	1	0.63		13	199
401	Pelochelys cantorii CUMZ T142	0.847059	0.75		63	86
403	Pelochelys cantorii FMNH 224104	0.470588	0.92		267	19.5
404	Pelochelys cantorii FMNH 224233	0.705882	1.1		133	5.5
405	Pelochelys cantorii NMW 1857	0.588235	0.66		189.5	172
407	Pelochelys cantorii PCHP 2376	0.4	0.78		303.5	68
409	Pelochelys cantori PCHP 2921	0.952941	0.86		25.5	31.5
410	Pelochelys cantorii PCHP 3229	0.423529	0.67		289	160
411	Pelochelys cantorii PCHP 3995	0.788235	0.75		95	86
412	Pelochelys cantorii PCHP 4974	0.835294	0.82		68	45.5
413	Pelochelys cantorii PCHP 11795	0.517647	0.8		230	57
414	Pelochelys cantorii RH 1036	0.952941	0.77		25.5	74
416	Pelochelys cantorii ZMC 262	0.705882	0.47		133	323
419	Trionyx triunguis AMNH 50723	0.403846	0.57		299	244.5
421	Trionyx triunguis AMNH 80026	0.576923	0.69		196	144
424	Trionyx triunguis NMW 1207	0.375	0.71		316.5	119.5
425	Trionyx triunguis NMW 1435	0.826923	0.87		74	26.5
427	Trionyx triunguis PCHP 3244	0.682692	0.64		144	190.5
428	Trionyx triunguis PCHP 4559	0.567308	0.68		200	152
429	Trionyx triunguis PCHP 4602	0.288462	0.71		354	119.5
430	Trionyx triunguis PCHP 5042	0.442308	0.71		279	119.5
431	Trionyx triunguis SMF 8042	0.711538	0.67		130	160
433	Trionyx triunguis SMF 32811	0.625	0.65		169.5	182
434	Trionyx triunguis SMF 36470	0.480769	0.64		260	190.5
435	Trionyx triunguis SMF uncat.	0.663462	0.71		151	119.5
436	Trionyx triunguis USNM 337920	0.730769	0.59		115	230.5
437	Apalone ferox AMNH 5931	0.864865	0.69		51.5	144		1.5	13
438	Apalone ferox AMNH 5932	0.864865	0.7		51.5	131.5		1.5	9.5
439	Apalone ferox AMNH 9113	0.702703	0.6		135.5	221.5		7.5	24.5
440	Apalone ferox AMNH 57383	0.621622	0.67		172	160		12	17
441	Apalone ferox AMNH 57384	0.594595	0.6		188	221.5		14	24.5
442	Apalone ferox AMNH 65622	0.567568	0.8		198.5	57		15.5	3
443	Apalone ferox AMNH 69934	0.702703	0.69		135.5	144		7.5	13
444	Apalone ferox AMNH 129737	0.405405	0.6		297.5	221.5		28.5	24.5
447	Apalone ferox FMNH 98777	0.445946	0.64		277	190.5		25	21
448	Apalone ferox FMNH 98778	0.5	0.7		245.5	131.5		22	9.5
449	Apalone ferox FMNH 211820	0.540541	0.56		219	253		19	30
450	Apalone ferox PCHP 354	0.77027	0.59		103	230.5		3	27
451	Apalone ferox PCHP 1532	0.540541	0.66		219	172		19	18.5
452	Apalone ferox PCHP 1533	0.743243	0.71		113	119.5		5	6.5
453	Apalone ferox PCHP 2333	0.675676	0.61		148	214.5		9	22
454	Apalone ferox PCHP 2632	0.364865	0.68		323	152		30	15.5
455	Apalone ferox PCHP 2653	0.432432	0.68		283	152		26	15.5
456	Apalone ferox PCHP 4141	0.540541	0.7		219	131.5		19	9.5
457	Apalone ferox PCHP 4405	0.418919	0.57		292	244.5		27	29
458	Apalone ferox PCHP 5729	0.5	0.93		245.5	18		22	1
459	Apalone ferox PCHP 7043	0.756757	0.75		108	86		4	4.5
460	Apalone ferox PCHP 7047	0.405405	0.7		297.5	131.5		28.5	9.5
461	Apalone ferox PCHP 7048	0.486486	0.66		256	172		24	18.5
462	Apalone ferox PCHP 7049	0.5	0.69		245.5	144		22	13
463	Apalone ferox PCHP 7424	0.662162	0.6		154	221.5		10	24.5
464	Apalone ferox PCHP 7425	0.567568	0.65		198.5	182		15.5	20
465	Apalone ferox PCHP 8434	0.72973	0.71		116	119.5		6	6.5
466	Apalone ferox PCHP 11940	0.608108	0.75		181	86		13	4.5
467	Apalone ferox PCHP no number	0.648649	0.58		160	237.5		11	28
469	Apalone ferox ROM R7994	0.554054	0.86		208	31.5		17	2
472	Apalone mutica FMNH 22065	0.75	0.4		109.5	340.5
473	Apalone mutica FMNH 211752	0.777778	0.36		99.5	345.5
475	Apalone mutica PCHP 1611	0.527778	0.44		225	332
476	Apalone mutica PCHP 2655	0.583333	0.5		193	303
477	Apalone mutica SMF 33063	0.555556	0.77		206.5	74
478	Apalone mutica TMM 3132	0.5	0.55		245.5	264
479	Apalone mutica UMMZ 155231	0.555556	0.82		206.5	45.5
480	Apalone mutica USNM 313652	0.777778	0.42		99.5	338
481	Apalone mutica YPM R5452	0.472222	0.53		265	281.5
482	Apalone mutica YPM R10890	0.611111	0.35		179	348.5
485	Apalone mutica YPM R11424	0.444444	0.4		278	340.5
487	Apalone spinifera AMNH 43303	0.88	0.7		45.5	131.5
488	Apalone spinifera FMNH 22063	0.72	0.76		123	79.5
492	Apalone spinifera OMNH RE68	0.86	0.7		54	131.5
493	Apalone spinifera PCHP 1479	0.4	0.78		303.5	68
494	Apalone spinifera PCHP 1480	0.28	0.75		362.5	86
495	Apalone spinifera PCHP 2746	0.76	0.63		107	199
496	Apalone spinifera PCHP 3428	0.36	0.55		324	264
497	Apalone spinifera PCHP 5061	0.28	0		362.5	379.5
498	Apalone spinifera ROM R9284	0.54	0.65		221	182
499	Apalone spinifera ROM R9385	0.78	0.54		98	274.5
500	Apalone spinifera ROM R9386	0.8	0.5		90	303
501	Apalone spinifera TMM M3720	0.62	0.62		173	207.5
503	Apalone spinifera TMM M7158	0.96	0.8		23	57
505	Apalone spinifera UMMZ 128088	0.72	0.51		123	295.5
506	Apalone spinifera USNM 26426	0.72	0.55		123	264
507	Apalone spinifera USNM 222519	0.8	0.55		90	264
508	Apalone spinifera USNM 248990	0.8	0.69		90	144
509	Apalone spinifera YPM 10892	1	0.48		13	316
510	Apalone spinifera YPM 10893	0.88	0.49		45.5	309.5
511	Apalone spinifera YPM 17772	0.52	0.77		229	74
512	Rafetus euphraticus BMNH 93.10.14.1	0.741935	1.06		114	7
516	Rafetus euphraticus NMW 1448	0.612903	0.74		177	94.5
517	Rafetus euphraticus NMW 1449	0.83871	0.66		67	172
521	Rafetus euphraticus NMW 1463	0.645161	0.87		162	26.5
523	Rafetus euphraticus NMW 1862	0.587097	0.83		192	41
524	Rafetus euphraticus PCHP 4062	1	0.77		13	74
525	Rafetus euphraticus PCHP 4558	0.66129	0.86		155	31.5
526	Rafetus swinhoei Hung Ky Pagoda uncat	0.866142	0.82		50	45.5
527	Rafetus swinhoei PCHP 6876	0.724409	0.95		118	16
529	Rafetus swinhoei VNUH T91	0.702362	0.72		137	110

## Sheet: C12
		% of adult size	C12: nuchal notch formed by nuchal callosity		adult size ranked	nuchal notch ranked
46	Cycloderma aubryi AMNH 108909	0.388235	0		55	52.5
48	Cycloderma aubryi FMNH 98752	0.552941	1		40.5	16.5
49	Cycloderma aubryi MNHN AC 1930-362	0.611765	0.5		35	40
50	Cycloderma aubryi NHMB 248	0.811765	1		20	16.5
51	Cycloderma aubryi NHMB 3584	0.882353	1		11	16.5		Spearman correlation, taxa with notched nuchal			0.426619
52	Cycloderma aubryi NMB 8697a	0.929412	0		9	52.5
53	Cycloderma aubryi NMB 8697b	1	0		3	52.5
54	Cycloderma aubryi NMB 8697c	0.788235	0.5		22	40
55	Cycloderma aubryi NMB 8817a	0.682353	0.5		31.5	40
56	Cycloderma aubryi NMB 55813	0.470588	0.5		50.5	40
57	Cycloderma aubryi NMB 57032	0.552941	0.5		40.5	40
58	Cycloderma aubryi NMB 57033	0.717647	1		28	16.5
59	Cycloderma aubryi NMB uncat.	0.482353	0.5		48	40
60	Cycloderma aubryi PCHP 7513	0.682353	1		31.5	16.5
72	Lissemys ceylonensis BMNH 1972.2066	0.584615	1		39	16.5
73	Lissemys ceylonensis MTD 3661	0.892308	1		10	16.5
74	Lissemys ceylonensis NHMB 1811	0.323077	0		57	52.5
75	Lissemys ceylonensis NHMB 2396	0.6	1		36	16.5
76	Lissemys ceylonensis NHMB 2397	0.784615	1		23	16.5
77	Lissemys ceylonensis NHMB 2398	1	1		3	16.5
78	Lissemys ceylonensis NHMB 2575	0.507692	0.5		46	40
79	Lissemys ceylonensis NHMB 2576	0.384615	0.5		56	40
80	Lissemys ceylonensis NHMB 4752	0.846154	1		15	16.5
81	Lissemys ceylonensis PCHP 4703	0.476923	0.5		49	40
82	Lissemys punctata AMNH 7090	0.862745	1		14	16.5
83	Lissemys punctata NMB 37379	0.588235	1		37.5	16.5
84	Lissemys punctata NMW 1232	1	1		3	16.5
85	Lissemys punctata PCHP 2628	0.392157	0		53	52.5
86	Lissemys punctata PCHP 2743	0.470588	1		50.5	16.5
87	Lissemys punctata PCHP 2816	0.745098	1		27	16.5
88	Lissemys punctata PCHP 2817	0.588235	1		37.5	16.5
90	Lissemys punctata PCHP 2819	0.823529	1		19	16.5
91	Lissemys punctata PCHP 2820	0.529412	1		42	16.5
92	Lissemys punctata PCHP 2821	0.647059	1		34	16.5
93	Lissemys punctata PCHP 2920	0.509804	1		44.5	16.5
94	Lissemys punctata PCHP 3347	0.784314	1		24	16.5
96	Lissemys punctata PCHP 4931	0.509804	0		44.5	52.5
97	Lissemys punctata PCHP 4932	1	0.5		3	40
100	Lissemys punctata SMF 62899	0.764706	1		26	16.5
101	Lissemys punctata USNM 61093	0.431373	0		52	52.5
102	Lissemys punctata USNM 293690	0.941176	1		7	16.5
103	Lissemys punctata ZSI 1649	0.941176	1		7	16.5
104	Lissemys punctata ZSI 1714	0.941176	1		7	16.5
105	Lissemys scutata AMNH 139579	0.878049	0.5		12.5	40
107	Lissemys scutata CUMZ T153	0.780488	0.5		25	40
108	Lissemys scutata CUMZ T154	0.487805	0		47	52.5
109	Lissemys scutata CUMZ T168	0.682927	1		29.5	16.5
110	Lissemys scutata CUMZ T169	1	1		3	16.5
111	Lissemys scutata CUMZ T171	0.829268	1		17	16.5
112	Lissemys scutata CUMZ T191	0.829268	0.5		17	40
113	Lissemys scutata PCHP 3913	0.512195	0		43	52.5
114	Lissemys scutata PCHP 5036	0.804878	0.5		21	40
115	Lissemys scutata PCHP 5046	0.658537	0.5		33	40
116	Lissemys scutata PCHP 5047	0.390244	0		54	52.5
117	Lissemys scutata ZSI 1705	0.878049	1		12.5	16.5
118	Lissemys scutata ZSI 1706	0.829268	1		17	16.5
119	Lissemys scutata ZSI 1708	0.682927	1		29.5	16.5

## Sheet: C13
		% of adult size	C13: nuchal callosity 4: anterior protrusion of nuchal callosity relative to nuchal processes		adult size ranked	anterior protrusion of nuchal ranked
65	Cycloderma frenatum PCHP 2374	0.616822	2					1	1
66	Cycloderma frenatum PCHP 2744	0.495327	0					2	2.5
67	Cycloderma frenatum PCHP 11786	0.168224	0					3	2.5
120	Amyda cartilaginea FMNH 11088	0.409091	0.5		57	37					Spearman CC, trionychines with protrusion			0.404184
121	Amyda cartilaginea FMNH 224223	0.454545	0.5		46	37
127	Amyda cartilaginea PCHP 4929	0.761364	1		11	12					Spearman CC, Cycloderma frenatum			0.866025
129	Amyda cartilaginea RH128	0.863636	0.5		6	37
130	Amyda cartilaginea RH129	1	1		2	12					Spearman CC, Amyda ornata			0.81274
131	Amyda cartilaginea USNM 22522	0.681818	1		16	12
133	Amyda ornata BMNH 1929.10.17.12	0.587719	1		25	12		7	10.5
134	Amyda ornata CUMZ T1	0.280702	0		86.5	81.5		52.5	60
135	Amyda ornata CUMZ T3	0.263158	0		92.5	81.5		58.5	60
136	Amyda ornata CUMZ T4	0.298246	0		80.5	81.5		46.5	60
137	Amyda ornata CUMZ T5	0.403509	0.5		61	37		28	31
138	Amyda ornata CUMZ T6	0.22807	0		98.5	81.5		64.5	60
140	Amyda ornata CUMZ T8	0.210526	0		104	81.5		70	60
141	Amyda ornata CUMZ T9	0.280702	0		86.5	81.5		52.5	60
142	Amyda ornata CUMZ T10	0.175439	0		108.5	81.5		74.5	60
143	Amyda ornata CUMZ T11	0.315789	0		78	81.5		44	60
144	Amyda ornata CUMZ T12	0.324561	0		76.5	81.5		42.5	60
145	Amyda ornata CUMZ T13	0.298246	0		80.5	81.5		46.5	60
146	Amyda ornata CUMZ T14	0.280702	0		86.5	81.5		52.5	60
147	Amyda ornata CUMZ T15	0.184211	0		106.5	81.5		72.5	60
148	Amyda ornata CUMZ T16	0.254386	0		94.5	81.5		60.5	60
150	Amyda ornata CUMZ T18	0.219298	0		102	81.5		68	60
151	Amyda ornata CUMZ T19	0.263158	0		92.5	81.5		58.5	60
152	Amyda ornata CUMZ T20	0.289474	0		83	81.5		49	60
153	Amyda ornata CUMZ T21	0.350877	0		72.5	81.5		38.5	60
154	Amyda ornata CUMZ T22	0.368421	0.5		68	37		35	31
155	Amyda ornata CUMZ T23	0.342105	0		74.5	81.5		40.5	60
156	Amyda ornata CUMZ T24	0.403509	1		61	12		28	10.5
157	Amyda ornata CUMZ T25	0.385965	0		65.5	81.5		32.5	60
158	Amyda ornata CUMZ T26	0.298246	0		80.5	81.5		46.5	60
159	Amyda ornata CUMZ T27	0.254386	0		94.5	81.5		60.5	60
160	Amyda ornata CUMZ T28	0.368421	0.5		68	37		35	31
161	Amyda ornata CUMZ T29	0.385965	0		65.5	81.5		32.5	60
162	Amyda ornata CUMZ T32	0.219298	0		102	81.5		68	60
164	Amyda ornata CUMZ T34	0.157895	0		111	81.5		77	60
165	Amyda ornata CUMZ T35	0.219298	0		102	81.5		68	60
166	Amyda ornata CUMZ T36	0.45614	0.5		45	37		18	31
167	Amyda ornata CUMZ T37	0.429825	0.5		51.5	37		22.5	31
168	Amyda ornata CUMZ T38	0.22807	0		98.5	81.5		64.5	60
169	Amyda ornata CUMZ T39	0.350877	0.5		72.5	37		38.5	31
170	Amyda ornata CUMZ T40	0.421053	0.5		54	37		25	31
172	Amyda ornata CUMZ T42	0.359649	1		71	12		37	10.5
173	Amyda ornata CUMZ T43	0.192982	0		105	81.5		71	60
174	Amyda ornata CUMZ T44	0.429825	0.5		51.5	37		22.5	31
175	Amyda ornata CUMZ T45	0.280702	0.5		86.5	37		52.5	31
176	Amyda ornata CUMZ T46	0.368421	0.5		68	37		35	31
177	Amyda ornata CUMZ T47	0.438596	0		49	81.5		20	60
178	Amyda ornata CUMZ T48	0.394737	0.5		63.5	37		30.5	31
179	Amyda ornata CUMZ T49	0.429825	1		51.5	12		22.5	10.5
180	Amyda ornata CUMZ T50	0.245614	0		96	81.5		62	60
181	Amyda ornata CUMZ T51	0.166667	0		110	81.5		76	60
182	Amyda ornata CUMZ T52	0.614035	1		22	12		6	10.5
183	Amyda ornata CUMZ T53	0.517544	1		35.5	12		12.5	10.5
184	Amyda ornata CUMZ T54	0.561404	1		29	12		9	10.5
185	Amyda ornata CUMZ T55	0.535088	1		34	12		11	10.5
186	Amyda ornata CUMZ T56	0.578947	1		27	12		8	10.5
187	Amyda ornata CUMZ T57	0.184211	0		106.5	81.5		72.5	60
188	Amyda ornata CUMZ T58	0.27193	0.5		90.5	37		56.5	31
189	Amyda ornata CUMZ T59	0.27193	0.5		90.5	37		56.5	31
190	Amyda ornata CUMZ T60	0.298246	0.5		80.5	37		46.5	31
191	Amyda ornata CUMZ T61	0.280702	0.5		86.5	37		52.5	31
192	Amyda ornata CUMZ T62	0.342105	0.5		74.5	37		40.5	31
193	Amyda ornata CUMZ T63	0.280702	0		86.5	81.5		52.5	60
194	Amyda ornata CUMZ T64	0.412281	0.5		56	37		26	31
195	Amyda ornata CUMZ T65	0.403509	1		61	12		28	10.5
196	Amyda ornata CUMZ T66	0.429825	0.5		51.5	37		22.5	31
197	Amyda ornata CUMZ T67	0.5	1		39.5	12		15	10.5
198	Amyda ornata CUMZ T68	0.473684	1		44	12		17	10.5
199	Amyda ornata CUMZ T69	0.5	0.5		39.5	37		15	31
200	Amyda ornata CUMZ T70	0.552632	1		31	12		10	10.5
201	Amyda ornata CUMZ T72	0.5	1		39.5	12		15	10.5
202	Amyda ornata CUMZ T74	0.517544	1		35.5	12		12.5	10.5
203	Amyda ornata CUMZ T76	0.719298	1		13	12		4	10.5
204	Amyda ornata CUMZ T77	0.394737	0		63.5	81.5		30.5	60
205	Amyda ornata CUMZ T78	0.22807	0		98.5	81.5		64.5	60
206	Amyda ornata CUMZ T79	0.175439	0		108.5	81.5		74.5	60
207	Amyda ornata CUMZ T80	0.22807	0		98.5	81.5		64.5	60
216	Amyda ornata CUMZ T95	0.798246	1		7	12		2	10.5
224	Amyda ornata CUMZ T128	1	1		2	12		1	10.5
226	Amyda ornata CUMZ T137	0.105263	0		112	81.5		78	60
227	Amyda ornata CUMZ T175	0.77193	1		9	12		3	10.5
228	Amyda ornata CUMZ T189	0.640351	1		20	12		5	10.5
229	Amyda ornata MTD 42508	0.324561	0.5		76.5	37		42.5	31
231	Amyda ornata RH1037	0.447368	0.5		47	37		19	31
310	Palea steindachneri MTD 33802	0.775	0.5		8	37
311	Palea steindachneri PCHP 2693	0.5	0		39.5	81.5
312	Palea steindachneri RH 1201	1	0		2	81.5
437	Apalone ferox AMNH 5931	0.864865	0		4.5	81.5
438	Apalone ferox AMNH 5932	0.864865	0		4.5	81.5
440	Apalone ferox AMNH 57383	0.621622	0		21	81.5
441	Apalone ferox AMNH 57384	0.594595	0		24	81.5
442	Apalone ferox AMNH 65622	0.567568	0		28	81.5
443	Apalone ferox AMNH 69934	0.702703	0		14	81.5
444	Apalone ferox AMNH 129737	0.405405	0		58.5	81.5
446	Apalone ferox FMNH 31344	0.581081	0		26	81.5
447	Apalone ferox FMNH 98777	0.445946	0		48	81.5
448	Apalone ferox FMNH 98778	0.5	0		39.5	81.5
449	Apalone ferox FMNH 211820	0.540541	0		32.5	81.5
450	Apalone ferox PCHP 354	0.77027	0.5		10	37
453	Apalone ferox PCHP 2333	0.675676	0		17	81.5
454	Apalone ferox PCHP 2632	0.364865	0		70	81.5
456	Apalone ferox PCHP 4141	0.540541	0		32.5	81.5
457	Apalone ferox PCHP 4405	0.418919	0		55	81.5
459	Apalone ferox PCHP 7043	0.756757	0		12	81.5
460	Apalone ferox PCHP 7047	0.405405	0		58.5	81.5
461	Apalone ferox PCHP 7048	0.486486	0		43	81.5
462	Apalone ferox PCHP 7049	0.5	0		39.5	81.5
463	Apalone ferox PCHP 7424	0.662162	0.5		18	37
466	Apalone ferox PCHP 11940	0.608108	0		23	81.5
467	Apalone ferox PCHP no number	0.648649	0		19	81.5
468	Apalone ferox ROM R1102	0.689189	0		15	81.5
469	Apalone ferox ROM R7994	0.554054	0		30	81.5

[truncated: 9 more sheets: C14, C18, C30, C31, C33, C34, C35, C38, C39]
