# Supplementary material for: Overcoming polymorphism: a revised list of shell characters for the phylogenetic analysis of soft-shelled turtles (Pan-Trionychidae)
Source: Swiss J Palaeontol. 2025 May 30;144(1):25. doi: 10.1186/s13358-025-00360-x (PMC12125158; doi:10.1186/s13358-025-00360-x)
Supplement: Supplementary file 3 — Additional file 3. Spread sheet utilized to compute Spearman's rank-order correlation for characters 41–44, 47–53. [file 13358_2025_360_MOESM3_ESM.xlsx]

## Sheet: proportional body size
		C1: carapace length, including averages of estimates	maximum carapace length per taxon	% of adult size	C2: carapacial disk outline
1	Cyclanorbis elegans BMNH 1909.10.15.5	34	47.5	0.715789	0
2	Cyclanorbis elegans BMNH 1910.6.3.1	37	47.5	0.778947	0
3	Cyclanorbis elegans BMNH 1954.1.14.3	43	47.5	0.905263	0
4	Cyclanorbis elegans NMW 1436	48	47.5	1.01053	0
5	Cyclanorbis elegans NMW 1437	53.5	47.5	1.12632	0
6	Cyclanorbis elegans NMW 1438	53	47.5	1.11579	0
7	Cyclanorbis elegans NMW 1439	51	47.5	1.07368	0
8	Cyclanorbis elegans NMW 1440	49.5	47.5	1.04211	0
9	Cyclanorbis elegans NMW 1441	49	47.5	1.03158	0
10	Cyclanorbis elegans NMW 1682	46	47.5	0.968421	0
11	Cyclanorbis elegans NMW 1848	42	47.5	0.884211	0
12	Cyclanorbis elegans PCHP 8215	38.5	47.5	0.810526	0
13	Cyclanorbis elegans PCHP 8225	39	47.5	0.821053	0
14	Cyclanorbis elegans PCHP 11753	21.5	47.5	0.452632	0
15	Cyclanorbis elegans PCHP 11755	33	47.5	0.694737	0
16	Cyclanorbis elegans PCHP 13971	42.5	47.5	0.894737	0
17	Cyclanorbis elegans SMF 37475	39.5	47.5	0.831579	0
18	Cyclanorbis senegalensis BMNH 65.5.3.75	19	23.5	0.808511	0/1
19	Cyclanorbis senegalensis BMNH 1949.1.3.57	24	23.5	1.02128	0/1
20	Cyclanorbis senegalensis MTD 38635	23	23.5	0.978723	0
21	Cyclanorbis senegalensis NMB 16352	20	23.5	0.851064	0/1
22	Cyclanorbis senegalensis NMW 1256/1	21.5	23.5	0.914894	1
23	Cyclanorbis senegalensis NMW 1256/2	19.5	23.5	0.829787	1
24	Cyclanorbis senegalensis NMW 1256/3	19	23.5	0.808511	0/1
25	Cyclanorbis senegalensis NMW 1256/4	14	23.5	0.595745	0/1
26	Cyclanorbis senegalensis NMW 1257/1	21	23.5	0.893617	0/1
27	Cyclanorbis senegalensis NMW 1257/2	20	23.5	0.851064	1
28	Cyclanorbis senegalensis NMW 1434	24	23.5	1.02128	0/1
29	Cyclanorbis senegalensis PCHP 2358	18	23.5	0.765957	0/1
30	Cyclanorbis senegalensis PCHP 2626	19.5	23.5	0.829787	1
31	Cyclanorbis senegalensis PCHP 2627	17	23.5	0.723404	0/1
32	Cyclanorbis senegalensis PCHP 2745	14	23.5	0.595745	1
33	Cyclanorbis senegalensis PCHP 2747	20	23.5	0.851064	0/1
34	Cyclanorbis senegalensis PCHP 2748	15	23.5	0.638298	0/1
35	Cyclanorbis senegalensis PCHP 2883	15	23.5	0.638298	0/1
36	Cyclanorbis senegalensis PCHP 2884	20	23.5	0.851064	1
37	Cyclanorbis senegalensis PCHP 2885	15.5	23.5	0.659574	1
38	Cyclanorbis senegalensis PCHP 3665	22	23.5	0.93617	0/1
39	Cyclanorbis senegalensis PCHP 3911	22	23.5	0.93617	0/1
40	Cyclanorbis senegalensis PCHP 4145	22.5	23.5	0.957447	0/1
41	Cyclanorbis senegalensis PCHP 11789	19	23.5	0.808511	0
42	Cyclanorbis senegalensis PCHP no number a	21.5	23.5	0.914894	0/1
43	Cyclanorbis senegalensis PCHP no number b	17	23.5	0.723404	0/1
44	Cyclanorbis senegalensis PCHP no number c	22.5	23.5	0.957447	?
45	Cyclanorbis senegalensis SMF 37474	25	23.5	1.06383	0/1
46	Cycloderma aubryi AMNH 108909	16.5	42.5	0.388235	1
47	Cycloderma aubryi BMNH 63.6.13.5	32.5	42.5	0.764706	?
48	Cycloderma aubryi FMNH 98752	23.5	42.5	0.552941	1
49	Cycloderma aubryi MNHN AC 1930-362	26	42.5	0.611765	1
50	Cycloderma aubryi NHMB 248	34.5	42.5	0.811765	1
51	Cycloderma aubryi NHMB 3584	37.5	42.5	0.882353	1
52	Cycloderma aubryi NMB 8697a	39.5	42.5	0.929412	?
53	Cycloderma aubryi NMB 8697b	42.5	42.5	1	0
54	Cycloderma aubryi NMB 8697c	33.5	42.5	0.788235	1
55	Cycloderma aubryi NMB 8817a	29	42.5	0.682353	1
56	Cycloderma aubryi NMB 55813	20	42.5	0.470588	1
57	Cycloderma aubryi NMB 57032	23.5	42.5	0.552941	1
58	Cycloderma aubryi NMB 57033	30.5	42.5	0.717647	1
59	Cycloderma aubryi NMB uncat.	20.5	42.5	0.482353	1
60	Cycloderma aubryi PCHP 7513	29	42.5	0.682353	1
61	Cycloderma frenatum AMNH 110180	38	53.5	0.71028	1
62	Cycloderma frenatum NMB 50	37.5	53.5	0.700935	1
63	Cycloderma frenatum NMB 29978	44	53.5	0.82243	1
64	Cycloderma frenatum NMB 37519	35	53.5	0.654206	1
65	Cycloderma frenatum PCHP 2374	33	53.5	0.616822	1
66	Cycloderma frenatum PCHP 2744	26.5	53.5	0.495327	1
67	Cycloderma frenatum PCHP 11786	9	53.5	0.168224	1
68	Cycloderma frenatum SMF 33700	18.5	53.5	0.345794	1
69	Cycloderma frenatum, Mosambique 1, Mark-Oliver Rödel	45	53.5	0.841121	1
70	Cycloderma frenatum, Mosambique 2, Jason Denlinger	50	53.5	0.934579	1
71	Cycloderma frenatum, Mosambique 3, Jason Denlinger	50	53.5	0.934579	1
72	Lissemys ceylonensis BMNH 1972.2066	19	32.5	0.584615	0/1
73	Lissemys ceylonensis MTD 3661	29	32.5	0.892308	1
74	Lissemys ceylonensis NHMB 1811	10.5	32.5	0.323077	1
75	Lissemys ceylonensis NHMB 2396	19.5	32.5	0.6	0/1
76	Lissemys ceylonensis NHMB 2397	25.5	32.5	0.784615	1
77	Lissemys ceylonensis NHMB 2398	32.5	32.5	1	0/1
78	Lissemys ceylonensis NHMB 2575	16.5	32.5	0.507692	1
79	Lissemys ceylonensis NHMB 2576	12.5	32.5	0.384615	1
80	Lissemys ceylonensis NHMB 4752	27.5	32.5	0.846154	1
81	Lissemys ceylonensis PCHP 4703	15.5	32.5	0.476923	0
82	Lissemys punctata AMNH 7090	22	25.5	0.862745	1
83	Lissemys punctata NMB 37379	15	25.5	0.588235	1
84	Lissemys punctata NMW 1232	25.5	25.5	1	1
85	Lissemys punctata PCHP 2628	10	25.5	0.392157	1
86	Lissemys punctata PCHP 2743	12	25.5	0.470588	1
87	Lissemys punctata PCHP 2816	19	25.5	0.745098	1
88	Lissemys punctata PCHP 2817	15	25.5	0.588235	1
89	Lissemys punctata PCHP 2818	21.5	25.5	0.843137	1
90	Lissemys punctata PCHP 2819	21	25.5	0.823529	1
91	Lissemys punctata PCHP 2820	13.5	25.5	0.529412	1
92	Lissemys punctata PCHP 2821	16.5	25.5	0.647059	1
93	Lissemys punctata PCHP 2920	13	25.5	0.509804	1
94	Lissemys punctata PCHP 3347	20	25.5	0.784314	1
95	Lissemys punctata PCHP 3916	18	25.5	0.705882	1
96	Lissemys punctata PCHP 4931	13	25.5	0.509804	1
97	Lissemys punctata PCHP 4932	25.5	25.5	1	1
98	Lissemys punctata PCHP 4951	13	25.5	0.509804	1
99	Lissemys punctata SMF 45399	20	25.5	0.784314	?
100	Lissemys punctata SMF 62899	19.5	25.5	0.764706	1
101	Lissemys punctata USNM 61093	11	25.5	0.431373	1
102	Lissemys punctata USNM 293690	24	25.5	0.941176	1
103	Lissemys punctata ZSI 1649	24	25.5	0.941176	1
104	Lissemys punctata ZSI 1714	24	25.5	0.941176	1
105	Lissemys scutata AMNH 139579	18	20.5	0.878049	1
106	Lissemys scutata AMNH 139580	15	20.5	0.731707	?
107	Lissemys scutata CUMZ T153	16	20.5	0.780488	?
108	Lissemys scutata CUMZ T154	10	20.5	0.487805	1
109	Lissemys scutata CUMZ T168	14	20.5	0.682927	1
110	Lissemys scutata CUMZ T169	20.5	20.5	1	1
111	Lissemys scutata CUMZ T171	17	20.5	0.829268	1
112	Lissemys scutata CUMZ T191	17	20.5	0.829268	1
113	Lissemys scutata PCHP 3913	10.5	20.5	0.512195	1
114	Lissemys scutata PCHP 5036	16.5	20.5	0.804878	1
115	Lissemys scutata PCHP 5046	13.5	20.5	0.658537	1
116	Lissemys scutata PCHP 5047	8	20.5	0.390244	1
117	Lissemys scutata ZSI 1705	18	20.5	0.878049	0/1
118	Lissemys scutata ZSI 1706	17	20.5	0.829268	1
119	Lissemys scutata ZSI 1708	14	20.5	0.682927	1
120	Amyda cartilaginea FMNH 11088	18	44	0.409091	0
121	Amyda cartilaginea FMNH 224223	20	44	0.454545	0
122	Amyda cartilaginea NHMB 3767	24	44	0.545455	0
123	Amyda cartilaginea NMW 85, 87	25	44	0.568182	0
124	Amyda cartilaginea NMW 1454	27	44	0.613636	0
125	Amyda cartilaginea NMW 1864	32	44	0.727273	0
126	Amyda cartilaginea NMW 1874	20	44	0.454545	0
127	Amyda cartilaginea PCHP 4929	33.5	44	0.761364	0
128	Amyda cartilaginea PCHP 4980	14.5	44	0.329545	0
129	Amyda cartilaginea RH128	38	44	0.863636	0
130	Amyda cartilaginea RH129	44	44	1	0
131	Amyda cartilaginea USNM 22522	30	44	0.681818	0
132	Amyda ornata AMNH 28357	34	57	0.596491	0
133	Amyda ornata BMNH 1929.10.17.12	33.5	57	0.587719	0
134	Amyda ornata CUMZ T1	16	57	0.280702	0
135	Amyda ornata CUMZ T3	15	57	0.263158	0
136	Amyda ornata CUMZ T4	17	57	0.298246	0
137	Amyda ornata CUMZ T5	23	57	0.403509	0
138	Amyda ornata CUMZ T6	13	57	0.22807	0
139	Amyda ornata CUMZ T7	16	57	0.280702	0
140	Amyda ornata CUMZ T8	12	57	0.210526	0
141	Amyda ornata CUMZ T9	16	57	0.280702	0
142	Amyda ornata CUMZ T10	10	57	0.175439	0
143	Amyda ornata CUMZ T11	18	57	0.315789	0
144	Amyda ornata CUMZ T12	18.5	57	0.324561	0
145	Amyda ornata CUMZ T13	17	57	0.298246	0
146	Amyda ornata CUMZ T14	16	57	0.280702	0
147	Amyda ornata CUMZ T15	10.5	57	0.184211	0
148	Amyda ornata CUMZ T16	14.5	57	0.254386	0
149	Amyda ornata CUMZ T17	15.5	57	0.27193	0
150	Amyda ornata CUMZ T18	12.5	57	0.219298	0
151	Amyda ornata CUMZ T19	15	57	0.263158	0
152	Amyda ornata CUMZ T20	16.5	57	0.289474	0
153	Amyda ornata CUMZ T21	20	57	0.350877	0
154	Amyda ornata CUMZ T22	21	57	0.368421	0
155	Amyda ornata CUMZ T23	19.5	57	0.342105	0
156	Amyda ornata CUMZ T24	23	57	0.403509	0
157	Amyda ornata CUMZ T25	22	57	0.385965	0
158	Amyda ornata CUMZ T26	17	57	0.298246	0
159	Amyda ornata CUMZ T27	14.5	57	0.254386	0
160	Amyda ornata CUMZ T28	21	57	0.368421	0
161	Amyda ornata CUMZ T29	22	57	0.385965	0
162	Amyda ornata CUMZ T32	12.5	57	0.219298	0
163	Amyda ornata CUMZ T33	10.5	57	0.184211	0
164	Amyda ornata CUMZ T34	9	57	0.157895	0
165	Amyda ornata CUMZ T35	12.5	57	0.219298	0
166	Amyda ornata CUMZ T36	26	57	0.45614	0
167	Amyda ornata CUMZ T37	24.5	57	0.429825	0
168	Amyda ornata CUMZ T38	13	57	0.22807	0
169	Amyda ornata CUMZ T39	20	57	0.350877	0
170	Amyda ornata CUMZ T40	24	57	0.421053	0
171	Amyda ornata CUMZ T41	21.5	57	0.377193	0
172	Amyda ornata CUMZ T42	20.5	57	0.359649	0
173	Amyda ornata CUMZ T43	11	57	0.192982	0
174	Amyda ornata CUMZ T44	24.5	57	0.429825	0
175	Amyda ornata CUMZ T45	16	57	0.280702	0
176	Amyda ornata CUMZ T46	21	57	0.368421	0
177	Amyda ornata CUMZ T47	25	57	0.438596	0
178	Amyda ornata CUMZ T48	22.5	57	0.394737	0
179	Amyda ornata CUMZ T49	24.5	57	0.429825	0
180	Amyda ornata CUMZ T50	14	57	0.245614	0
181	Amyda ornata CUMZ T51	9.5	57	0.166667	0
182	Amyda ornata CUMZ T52	35	57	0.614035	0
183	Amyda ornata CUMZ T53	29.5	57	0.517544	0
184	Amyda ornata CUMZ T54	32	57	0.561404	0
185	Amyda ornata CUMZ T55	30.5	57	0.535088	0
186	Amyda ornata CUMZ T56	33	57	0.578947	0
187	Amyda ornata CUMZ T57	10.5	57	0.184211	0
188	Amyda ornata CUMZ T58	15.5	57	0.27193	0
189	Amyda ornata CUMZ T59	15.5	57	0.27193	0
190	Amyda ornata CUMZ T60	17	57	0.298246	0
191	Amyda ornata CUMZ T61	16	57	0.280702	0
192	Amyda ornata CUMZ T62	19.5	57	0.342105	0
193	Amyda ornata CUMZ T63	16	57	0.280702	0
194	Amyda ornata CUMZ T64	23.5	57	0.412281	0
195	Amyda ornata CUMZ T65	23	57	0.403509	0
196	Amyda ornata CUMZ T66	24.5	57	0.429825	0
197	Amyda ornata CUMZ T67	28.5	57	0.5	0
198	Amyda ornata CUMZ T68	27	57	0.473684	0
199	Amyda ornata CUMZ T69	28.5	57	0.5	0
200	Amyda ornata CUMZ T70	31.5	57	0.552632	0
201	Amyda ornata CUMZ T72	28.5	57	0.5	0
202	Amyda ornata CUMZ T74	29.5	57	0.517544	0
203	Amyda ornata CUMZ T76	41	57	0.719298	0
204	Amyda ornata CUMZ T77	22.5	57	0.394737	0
205	Amyda ornata CUMZ T78	13	57	0.22807	0
206	Amyda ornata CUMZ T79	10	57	0.175439	0
207	Amyda ornata CUMZ T80	13	57	0.22807	0
208	Amyda ornata CUMZ T83	17.5	57	0.307018	?
209	Amyda ornata CUMZ T88	17.5	57	0.307018	?
210	Amyda ornata CUMZ T89	22.5	57	0.394737	?
211	Amyda ornata CUMZ T90	17.5	57	0.307018	?
212	Amyda ornata CUMZ T91	27.5	57	0.482456	?
213	Amyda ornata CUMZ T92	25	57	0.438596	?
214	Amyda ornata CUMZ T93	30	57	0.526316	?
215	Amyda ornata CUMZ T94	30	57	0.526316	?
216	Amyda ornata CUMZ T95	45.5	57	0.798246	0
217	Amyda ornata CUMZ T96	35	57	0.614035	?
218	Amyda ornata CUMZ T97	25	57	0.438596	?
219	Amyda ornata CUMZ T103	45	57	0.789474	?
220	Amyda ornata CUMZ T104	45	57	0.789474	?
221	Amyda ornata CUMZ T105	2	57	0.0350877	?
222	Amyda ornata CUMZ T106	20	57	0.350877	?
223	Amyda ornata CUMZ T107	35	57	0.614035	?
224	Amyda ornata CUMZ T128	57	57	1	0
225	Amyda ornata CUMZ T135	30	57	0.526316	?
226	Amyda ornata CUMZ T137	6	57	0.105263	?
227	Amyda ornata CUMZ T175	44	57	0.77193	0
228	Amyda ornata CUMZ T189	36.5	57	0.640351	0
229	Amyda ornata MTD 42508	18.5	57	0.324561	0
230	Amyda ornata NMW 1301	33.5	57	0.587719	0
231	Amyda ornata RH1037	25.5	57	0.447368	0
232	Amyda ornata RH1196	29	57	0.508772	0
233	Amyda ornata ZSI 4094	44	57	0.77193	0
234	Dogania subplana CUMZ T84	15	19.5	0.769231	0
235	Dogania subplana CUMZ T85	14	19.5	0.717949	0
236	Dogania subplana CUMZ T86	16	19.5	0.820513	0
237	Dogania subplana CUMZ T139	18	19.5	0.923077	0
238	Dogania subplana CUMZ T140	8	19.5	0.410256	0
239	Dogania subplana CUMZ T152	15.5	19.5	0.794872	0
240	Dogania subplana FMNH 151021	12	19.5	0.615385	0
241	Dogania subplana FMNH 224111	16	19.5	0.820513	0
242	Dogania subplana FMNH 259045	17	19.5	0.871795	0
243	Dogania subplana MTD 8992	9	19.5	0.461538	0
244	Dogania subplana NMW 1870	4.5	19.5	0.230769	0
245	Dogania subplana NMW 1871	7	19.5	0.358974	0
246	Dogania subplana PCHP 1791	7.5	19.5	0.384615	0
247	Dogania subplana PCHP 2918	14	19.5	0.717949	0
248	Dogania subplana PCHP 2919	16	19.5	0.820513	0
249	Dogania subplana PCHP 2923	5.5	19.5	0.282051	0
250	Dogania subplana PCHP 3368	14	19.5	0.717949	0
251	Dogania subplana PCHP 5041	10.5	19.5	0.538462	0
252	Dogania subplana PCHP 5044	9.5	19.5	0.487179	0
253	Dogania subplana SMF 8036	12.5	19.5	0.641026	0
254	Dogania subplana UCMVZ 95937	11	19.5	0.564103	0
255	Dogania subplana USNM 222523	18	19.5	0.923077	0
256	Nilssonia formosa NMW 38631	18	34.5	0.521739	0
257	Nilssonia formosa PCHP 4945	14	34.5	0.405797	0
258	Nilssonia formosa PCHP 4946	13.5	34.5	0.391304	0
259	Nilssonia formosa PCHP 4947	18	34.5	0.521739	0
260	Nilssonia formosa PCHP 5030	20.5	34.5	0.594203	0
261	Nilssonia formosa PCHP 5031	16.5	34.5	0.478261	0
262	Nilssonia formosa PCHP 5032	15	34.5	0.434783	0
263	Nilssonia formosa PCHP 5035	34.5	34.5	1	0
264	Nilssonia formosa ZSI 1785	23	34.5	0.666667	?
265	Nilssonia formosa ZSI 1786	22	34.5	0.637681	0
266	Nilssonia formosa ZSI unlabeled	23	34.5	0.666667	0
267	Nilssonia gangetica BMNH 86.8.26.1	40	47.5	0.842105	0
268	Nilssonia gangetica FMNH 260430	25	47.5	0.526316	?
269	Nilssonia gangetica MTD uncat	40.5	47.5	0.852632	0
270	Nilssonia gangetica SMF 52770	37	47.5	0.778947	0
271	Nilssonia gangetica USNM 267017	26	47.5	0.547368	0
272	Nilssonia gangetica USNM 293693	35	47.5	0.736842	?
273	Nilssonia gangetica ZSI 878	41	47.5	0.863158	0
274	Nilssonia gangetica ZSI 1805	39	47.5	0.821053	0
275	Nilssonia gangetica ZSI 1806	31.5	47.5	0.663158	0
276	Nilssonia gangetica ZSI 1808	42.5	47.5	0.894737	0
277	Nilssonia gangetica ZSI 1893	47.5	47.5	1	0
278	Nilssonia gangetica ZSI 17613	21.5	47.5	0.452632	0
279	Nilssonia gangetica ZSI 23801	20	47.5	0.421053	0
280	Nilssonia gangetica? PCHP 2751	26.5	47.5	0.557895	0
281	Nilssonia gangetica? PCHP 4391	15	47.5	0.315789	0
282	Nilssonia gangetica? PCHP 4991	14.5	47.5	0.305263	0
283	Nilssonia gangetica? PCHP 5138	15	47.5	0.315789	0
284	Nilssonia gangetica? ZSI uncat. 1	29	47.5	0.610526	0
285	Nilssonia gangetica? ZSI uncat. 2	25	47.5	0.526316	0
286	Nilssonia hurum BMNH 86.8.26.2	30	41.5	0.722892	0
287	Nilssonia hurum MCZ 61475	20.5	41.5	0.493976	0
288	Nilssonia hurum MCZ 61476	15.5	41.5	0.373494	0
289	Nilssonia hurum NMW 40066	22	41.5	0.53012	?
290	Nilssonia hurum PCHP 2630	10	41.5	0.240964	?
291	Nilssonia hurum ZSI 1796	27.5	41.5	0.662651	0
292	Nilssonia hurum ZSI 1984	25	41.5	0.60241	0
293	Nilssonia hurum ZSI 16627	20	41.5	0.481928	0
294	Nilssonia hurum ZSI 16752	41.5	41.5	1	0
295	Nilssonia hurum ZSI 16996	24	41.5	0.578313	0
296	Nilssonia hurum ZSI 17390	20	41.5	0.481928	0
297	Nilssonia hurum ZSI 18321	15	41.5	0.361446	0
298	Nilssonia hurum? PCHP 2629	13	41.5	0.313253	0
299	Nilssonia hurum? PCHP 2657	11.5	41.5	0.277108	0
300	Nilssonia hurum? PCHP 2668	13	41.5	0.313253	0
301	Nilssonia hurum? PCHP 2907	12.5	41.5	0.301205	0
302	Nilssonia hurum? PCHP 4959	17.5	41.5	0.421687	0
303	Nilssonia hurum? PCHP 4990	13	41.5	0.313253	0
304	Nilssonia leithi FMNH 224231	38	38.9	0.976864	0
305	Nilssonia leithi ZSI 17973	33	38.9	0.848329	0
306	Nilssonia nigricans NMW 39090	17	38.5	0.441558	0
307	Nilssonia nigricans ZSI 1908	35	38.5	0.909091	0
308	Nilssonia nigricans ZSI 1918	25	38.5	0.649351	?
309	Nilssonia nigricans ZSI 1994	38.5	38.5	1	0
310	Palea steindachneri MTD 33802	15.5	20	0.775	0
311	Palea steindachneri PCHP 2693	10	20	0.5	0
312	Palea steindachneri RH 1201	20	20	1	0
313	Pelodiscus sp. AMNH 7106	8	20	0.4	0
314	Pelodiscus sp. CUMZ T170	12.5	20	0.625	0
315	Pelodiscus sp. FMNH 6593	10	20	0.5	0
316	Pelodiscus sp. FMNH 6625	12.5	20	0.625	0
317	Pelodiscus sp. IVPP 537	13	20	0.65	0
318	Pelodiscus sp. IVPP 556	11	20	0.55	0
319	Pelodiscus sp. NHMB 1438	12.5	20	0.625	0
320	Pelodiscus sp. NHMB 2659	10	20	0.5	0
321	Pelodiscus sp. NMW II	13	20	0.65	0
322	Pelodiscus sp. NMW 1865	6	20	0.3	0
323	Pelodiscus sp. NMW 1866	9.5	20	0.475	?
324	Pelodiscus sp. NMW 1869	14	20	0.7	0
325	Pelodiscus sp. PCHP 2313	13.5	20	0.675	0
326	Pelodiscus sp. PCHP 2657	10	20	0.5	0
327	Pelodiscus sp. PCHP 2658	9	20	0.45	0
328	Pelodiscus sp. PCHP 2771	7.5	20	0.375	0
329	Pelodiscus sp. PCHP 3189	10	20	0.5	0
330	Pelodiscus sp. PCHP 3418	13	20	0.65	0
331	Pelodiscus sp. PCHP 3419	11	20	0.55	0
332	Pelodiscus sp. PCHP 3422	11	20	0.55	0
333	Pelodiscus sp. PCHP 3425	10	20	0.5	0
334	Pelodiscus sp. PCHP 3916	13.5	20	0.675	0
335	Pelodiscus sp. PCHP 4392	15	20	0.75	0
336	Pelodiscus sp. PCHP 4611	11	20	0.55	0
337	Pelodiscus sp. PCHP 4612	9.5	20	0.475	0
338	Pelodiscus sp. PCHP 4933	12	20	0.6	0
339	Pelodiscus sp. PCHP 5414	10	20	0.5	0
340	Pelodiscus sp. PCHP 7729	16.5	20	0.825	0
341	Pelodiscus sp. PCHP 11894	16.5	20	0.825	0
342	Pelodiscus sp. RH 972	17	20	0.85	0
343	Pelodiscus sp. RH 973	16.5	20	0.825	0
344	Pelodiscus sp. RH 1053	17	20	0.85	0
345	Pelodiscus sp. RH 1080	20	20	1	0
346	Pelodiscus sp. ROM R7536	9.5	20	0.475	0
347	Pelodiscus sp. ROM R8016	11	20	0.55	0
348	Pelodiscus sp. UCMP 69536	14	20	0.7	0
349	Pelodiscus sp. USNM 68476	18.5	20	0.925	0
350	Pelodiscus sp. USNM 539335	11	20	0.55	0
351	Chitra chitra BMNH 1926.12.16.1	24	79	0.303797	0
352	Chitra chitra CUMZ NMWexhibit 1	40	79	0.506329	0
353	Chitra chitra CUMZ exhibit 2	33.5	79	0.424051	0
354	Chitra chitra CUMZ exhibit 3	33.5	79	0.424051	0
355	Chitra chitra CUMZ exhibit 4	79	79	1	0
356	Chitra chitra CUMZ T30	20	79	0.253165	0
357	Chitra chitra CUMZ T31	18	79	0.227848	0
358	Chitra chitra CUMZ T73	29	79	0.367089	0
359	Chitra chitra CUMZ T81	18	79	0.227848	0
360	Chitra chitra CUMZ T102	25	79	0.316456	?
361	Chitra chitra CUMZ T121	52.5	79	0.664557	0
362	Chitra chitra CUMZ T122	35	79	0.443038	?
363	Chitra chitra CUMZ T123	60	79	0.759494	?
364	Chitra chitra CUMZ T125	64	79	0.810127	0
365	Chitra chitra CUMZ T126	20	79	0.253165	?
366	Chitra chitra CUMZ T138	21.5	79	0.272152	0
367	Chitra chitra CUMZ T145	71	79	0.898734	0
368	Chitra chitra CUMZ T172	20	79	0.253165	?
369	Chitra chitra PCHP 4936	22	79	0.278481	0
370	Chitra chitra PCHP 4937	23.5	79	0.297468	0
371	Chitra chitra PCHP 4957	45	79	0.56962	0
372	Chitra chitra PCHP 4975	37	79	0.468354	0
373	Chitra chitra PCHP 4988	27	79	0.341772	0
374	Chitra chitra PCHP 4995	44.2	79	0.559494	0
375	Chitra chitra PCHP 4996	24	79	0.303797	0
376	Chitra chitra PCHP 4997	26.5	79	0.335443	0
377	Chitra chitra PCHP 5051	28.5	79	0.360759	0
378	Chitra chitra PCHP 5052	19.5	79	0.246835	0
379	Chitra chitra PCHP 5053	44	79	0.556962	0
380	Chitra chitra PCHP 5412	17	79	0.21519	0
381	Chitra chitra PCHP 5413	13.5	79	0.170886	0
382	Chitra chitra RH1038	17.5	79	0.221519	0
383	Chitra indica FMNH 224228	34	49	0.693878	0
384	Chitra indica NHMB 2706	49	49	1	0
385	Chitra indica PCHP 1474	34	49	0.693878	0
386	Chitra indica PCHP 2750	12.5	49	0.255102	0
387	Chitra indica SMF 52768	27	49	0.55102	0
388	Chitra indica SMF 52769	39	49	0.795918	0
389	Chitra indica ZSI 1776	39.5	49	0.806122	0
390	Chitra indica ZSI 3543	36.5	49	0.744898	0
391	Chitra indica ZSI 16753	32.5	49	0.663265	0
392	Chitra vandijki PCHP 5050	32	?	#VALUE!	0
393	Pelochelys bibroni NHMB 183	18	42	0.428571	0
394	Pelochelys bibroni PCHP 11230	42	42	1	0
395	Pelochelys bibroni PCHP 11751	37.5	42	0.892857	0
396	Pelochelys bibroni PCHP 11752	18	42	0.428571	0
397	Pelochelys bibroni PCHP 11794	24	42	0.571429	0
398	Pelochelys bibroni USNM 231523	37	42	0.880952	0
399	Pelochelys cantorii AMNH 23541	30	42.5	0.705882	0
400	Pelochelys cantorii CUMZ T120	42.5	42.5	1	0
401	Pelochelys cantorii CUMZ T142	36	42.5	0.847059	0
402	Pelochelys cantorii CUMZ T148	35.5	42.5	0.835294	0
403	Pelochelys cantorii FMNH 224104	20	42.5	0.470588	0
404	Pelochelys cantorii FMNH 224233	30	42.5	0.705882	0
405	Pelochelys cantorii NMW 1857	25	42.5	0.588235	0
406	Pelochelys cantorii PCHP 2375	16	42.5	0.376471	0
407	Pelochelys cantorii PCHP 2376	17	42.5	0.4	0
408	Pelochelys cantorii PCHP 2648	14.5	42.5	0.341176	0
409	Pelochelys cantori PCHP 2921	40.5	42.5	0.952941	0
410	Pelochelys cantorii PCHP 3229	18	42.5	0.423529	0
411	Pelochelys cantorii PCHP 3995	33.5	42.5	0.788235	0
412	Pelochelys cantorii PCHP 4974	35.5	42.5	0.835294	0
413	Pelochelys cantorii PCHP 11795	22	42.5	0.517647	0
414	Pelochelys cantorii RH 1036	40.5	42.5	0.952941	0
415	Pelochelys cantorii SMF 8037	36	42.5	0.847059	0
416	Pelochelys cantorii ZMC 262	30	42.5	0.705882	0
417	Pelochelys signifera PCHP 11758	15	?	#VALUE!	0
418	Trionyx triunguis AMNH 36599	32	52	0.615385	0
419	Trionyx triunguis AMNH 50723	21	52	0.403846	0
420	Trionyx triunguis AMNH 50724	16	52	0.307692	0
421	Trionyx triunguis AMNH 80026	30	52	0.576923	0
422	Trionyx triunguis NMB 55812	35	52	0.673077	?
423	Trionyx triunguis NMW 84	45	52	0.865385	?
424	Trionyx triunguis NMW 1207	19.5	52	0.375	0
425	Trionyx triunguis NMW 1435	43	52	0.826923	0
426	Trionyx triunguis NMW 32237	52	52	1	?
427	Trionyx triunguis PCHP 3244	35.5	52	0.682692	0
428	Trionyx triunguis PCHP 4559	29.5	52	0.567308	0
429	Trionyx triunguis PCHP 4602	15	52	0.288462	0
430	Trionyx triunguis PCHP 5042	23	52	0.442308	0
431	Trionyx triunguis SMF 8042	37	52	0.711538	0
432	Trionyx triunguis SMF 8044	33	52	0.634615	?
433	Trionyx triunguis SMF 32811	32.5	52	0.625	0
434	Trionyx triunguis SMF 36470	25	52	0.480769	0
435	Trionyx triunguis SMF uncat.	34.5	52	0.663462	0
436	Trionyx triunguis USNM 337920	38	52	0.730769	0
437	Apalone ferox AMNH 5931	32	37	0.864865	0
438	Apalone ferox AMNH 5932	32	37	0.864865	0
439	Apalone ferox AMNH 9113	26	37	0.702703	0
440	Apalone ferox AMNH 57383	23	37	0.621622	0
441	Apalone ferox AMNH 57384	22	37	0.594595	0
442	Apalone ferox AMNH 65622	21	37	0.567568	0
443	Apalone ferox AMNH 69934	26	37	0.702703	0
444	Apalone ferox AMNH 129737	15	37	0.405405	0
445	Apalone ferox FMNH 31014	27	37	0.72973	0
446	Apalone ferox FMNH 31344	21.5	37	0.581081	0
447	Apalone ferox FMNH 98777	16.5	37	0.445946	0
448	Apalone ferox FMNH 98778	18.5	37	0.5	0
449	Apalone ferox FMNH 211820	20	37	0.540541	0
450	Apalone ferox PCHP 354	28.5	37	0.77027	0
451	Apalone ferox PCHP 1532	20	37	0.540541	0
452	Apalone ferox PCHP 1533	27.5	37	0.743243	0
453	Apalone ferox PCHP 2333	25	37	0.675676	0
454	Apalone ferox PCHP 2632	13.5	37	0.364865	0
455	Apalone ferox PCHP 2653	16	37	0.432432	0
456	Apalone ferox PCHP 4141	20	37	0.540541	0
457	Apalone ferox PCHP 4405	15.5	37	0.418919	0
458	Apalone ferox PCHP 5729	18.5	37	0.5	0
459	Apalone ferox PCHP 7043	28	37	0.756757	0
460	Apalone ferox PCHP 7047	15	37	0.405405	0
461	Apalone ferox PCHP 7048	18	37	0.486486	0
462	Apalone ferox PCHP 7049	18.5	37	0.5	0
463	Apalone ferox PCHP 7424	24.5	37	0.662162	0
464	Apalone ferox PCHP 7425	21	37	0.567568	0
465	Apalone ferox PCHP 8434	27	37	0.72973	0
466	Apalone ferox PCHP 11940	22.5	37	0.608108	0
467	Apalone ferox PCHP no number	24	37	0.648649	0
468	Apalone ferox ROM R1102	25.5	37	0.689189	0
469	Apalone ferox ROM R7994	20.5	37	0.554054	0
470	Apalone ferox USNM 71069	24.5	37	0.662162	0
471	Apalone mutica FMNH 22064	18	18	1	0
472	Apalone mutica FMNH 22065	13.5	18	0.75	0
473	Apalone mutica FMNH 211752	14	18	0.777778	0
474	Apalone mutica KU 1868	20	18	1.11111	?
475	Apalone mutica PCHP 1611	9.5	18	0.527778	0
476	Apalone mutica PCHP 2655	10.5	18	0.583333	0
477	Apalone mutica SMF 33063	10	18	0.555556	0
478	Apalone mutica TMM 3132	9	18	0.5	0
479	Apalone mutica UMMZ 155231	10	18	0.555556	0
480	Apalone mutica USNM 313652	14	18	0.777778	0
481	Apalone mutica YPM R5452	8.5	18	0.472222	0
482	Apalone mutica YPM R10890	11	18	0.611111	0
483	Apalone mutica YPM R10911	10	18	0.555556	0
484	Apalone mutica YPM R10913	12	18	0.666667	0
485	Apalone mutica YPM R11424	8	18	0.444444	0
486	Apalone mutica YPM R11680	13	18	0.722222	0
487	Apalone spinifera AMNH 43303	22	25	0.88	0
488	Apalone spinifera FMNH 22063	18	25	0.72	0
489	Apalone spinifera FMNH 252992	16.5	25	0.66	0
490	Apalone spinifera KU 1869	22.5	25	0.9	?
491	Apalone spinifera KU 2824	22.5	25	0.9	?
492	Apalone spinifera OMNH RE68	21.5	25	0.86	0
493	Apalone spinifera PCHP 1479	10	25	0.4	0
494	Apalone spinifera PCHP 1480	7	25	0.28	0
495	Apalone spinifera PCHP 2746	19	25	0.76	0
496	Apalone spinifera PCHP 3428	9	25	0.36	0
497	Apalone spinifera PCHP 5061	7	25	0.28	0
498	Apalone spinifera ROM R9284	13.5	25	0.54	0
499	Apalone spinifera ROM R9385	19.5	25	0.78	0
500	Apalone spinifera ROM R9386	20	25	0.8	0
501	Apalone spinifera TMM M3720	15.5	25	0.62	0
502	Apalone spinifera TMM M3817	20	25	0.8	0
503	Apalone spinifera TMM M7158	24	25	0.96	0
504	Apalone spinifera UCMP 117127	9	25	0.36	0
505	Apalone spinifera UMMZ 128088	18	25	0.72	0
506	Apalone spinifera USNM 26426	18	25	0.72	0
507	Apalone spinifera USNM 222519	20	25	0.8	0
508	Apalone spinifera USNM 248990	20	25	0.8	0
509	Apalone spinifera YPM 10892	25	25	1	0
510	Apalone spinifera YPM 10893	22	25	0.88	0
511	Apalone spinifera YPM 17772	13	25	0.52	0
512	Rafetus euphraticus BMNH 93.10.14.1	23	31	0.741935	0
513	Rafetus euphraticus NMW 1305	30.5	31	0.983871	0
514	Rafetus euphraticus NMW 1446	30	31	0.967742	0
515	Rafetus euphraticus NMW 1447	31.5	31	1.01613	0
516	Rafetus euphraticus NMW 1448	19	31	0.612903	0
517	Rafetus euphraticus NMW 1449	26	31	0.83871	0
518	Rafetus euphraticus NMW 1451	22	31	0.709677	0
519	Rafetus euphraticus NMW 1452	26	31	0.83871	0
520	Rafetus euphraticus NMW 1453	26.5	31	0.854839	0
521	Rafetus euphraticus NMW 1463	20	31	0.645161	0
522	Rafetus euphraticus NMW 1856	25	31	0.806452	0
523	Rafetus euphraticus NMW 1862	18.2	31	0.587097	0
524	Rafetus euphraticus PCHP 4062	31	31	1	0
525	Rafetus euphraticus PCHP 4558	20.5	31	0.66129	0
526	Rafetus swinhoei Hung Ky Pagoda uncat	55	63.5	0.866142	0
527	Rafetus swinhoei PCHP 6876	46	63.5	0.724409	0
528	Rafetus swinhoei PCHP 6877	35	63.5	0.551181	0
529	Rafetus swinhoei VNUH T91	44.6	63.5	0.702362	0

## Sheet: C41
		% of adult size	C41: epiplastral callosity		% of adult size, ranked	epiplastral callosity, ranked
306	Nilssonia nigricans NMW 39090	0.441558	0		46	29.5		Spearman, presence of epiplastral callosities versus adult size			0.294415
307	Nilssonia nigricans ZSI 1908	0.909091	1		6	3.5
308	Nilssonia nigricans ZSI 1918	0.649351	0		28	29.5
309	Nilssonia nigricans ZSI 1994	1	0		2.5	29.5
313	Pelodiscus sp. AMNH 7106	0.4	0		47	29.5
314	Pelodiscus sp. CUMZ T170	0.625	0		30	29.5
315	Pelodiscus sp. FMNH 6593	0.5	0		40.5	29.5
316	Pelodiscus sp. FMNH 6625	0.625	0		30	29.5
317	Pelodiscus sp. IVPP 537	0.65	0		26	29.5
318	Pelodiscus sp. IVPP 556	0.55	0		36	29.5
319	Pelodiscus sp. NHMB 1438	0.625	0		30	29.5
320	Pelodiscus sp. NHMB 2659	0.5	0		40.5	29.5
321	Pelodiscus sp. NMW II	0.65	0		26	29.5
322	Pelodiscus sp. NMW 1865	0.3	0		49	29.5
323	Pelodiscus sp. NMW 1866	0.475	0		42.5	29.5
324	Pelodiscus sp. NMW 1869	0.7	0		22	29.5
325	Pelodiscus sp. PCHP 2313	0.675	0		23	29.5
327	Pelodiscus sp. PCHP 2658	0.45	0		44	29.5
330	Pelodiscus sp. PCHP 3418	0.65	0		26	29.5
340	Pelodiscus sp. PCHP 7729	0.825	1		11.5	3.5
341	Pelodiscus sp. PCHP 11894	0.825	0		11.5	29.5
346	Pelodiscus sp. ROM R7536	0.475	0		42.5	29.5
347	Pelodiscus sp. ROM R8016	0.55	0		36	29.5
349	Pelodiscus sp. USNM 68476	0.925	0		5	29.5
350	Pelodiscus sp. USNM 539335	0.55	0		36	29.5
471	Apalone mutica FMNH 22064	1	0		2.5	29.5
472	Apalone mutica FMNH 22065	0.75	0		18	29.5
474	Apalone mutica KU 1868	1.11111	1		1	3.5
475	Apalone mutica PCHP 1611	0.527778	0		39	29.5
476	Apalone mutica PCHP 2655	0.583333	0		33	29.5
479	Apalone mutica UMMZ 155231	0.555556	1		34	3.5
480	Apalone mutica USNM 313652	0.777778	0.5		16	7
484	Apalone mutica YPM R10913	0.666667	1		24	3.5
485	Apalone mutica YPM R11424	0.444444	0		45	29.5
488	Apalone spinifera FMNH 22063	0.72	0		20	29.5
490	Apalone spinifera KU 1869	0.9	0		7.5	29.5
491	Apalone spinifera KU 2824	0.9	0		7.5	29.5
492	Apalone spinifera OMNH RE68	0.86	0		10	29.5
494	Apalone spinifera PCHP 1480	0.28	0		50.5	29.5
495	Apalone spinifera PCHP 2746	0.76	0		17	29.5
496	Apalone spinifera PCHP 3428	0.36	0		48	29.5
497	Apalone spinifera PCHP 5061	0.28	0		50.5	29.5
498	Apalone spinifera ROM R9284	0.54	0		38	29.5
499	Apalone spinifera ROM R9385	0.78	0		15	29.5
500	Apalone spinifera ROM R9386	0.8	0		13.5	29.5
501	Apalone spinifera TMM M3720	0.62	0		32	29.5
502	Apalone spinifera TMM M3817	0.8	1		13.5	3.5
503	Apalone spinifera TMM M7158	0.96	0		4	29.5
505	Apalone spinifera UMMZ 128088	0.72	0		20	29.5
506	Apalone spinifera USNM 26426	0.72	0		20	29.5
510	Apalone spinifera YPM 10893	0.88	0		9	29.5

## Sheet: C42
		% of adult size	C42: entoplastral callosity		% of adult size, ranked	entoplastral callosity, ranked
18	Cyclanorbis senegalensis BMNH 65.5.3.75	0.808511	3		54.5	7		Spearman, presence of entoplastral callosities versus adult size			0.4144
19	Cyclanorbis senegalensis BMNH 1949.1.3.57	1.02128	3		2	7
20	Cyclanorbis senegalensis MTD 38635	0.978723	2.5		11	16.5
29	Cyclanorbis senegalensis PCHP 2358	0.765957	2		68	31
30	Cyclanorbis senegalensis PCHP 2626	0.829787	1.5		45	48.5
31	Cyclanorbis senegalensis PCHP 2627	0.723404	2		77.5	31
32	Cyclanorbis senegalensis PCHP 2745	0.595745	1		124	73.5
33	Cyclanorbis senegalensis PCHP 2747	0.851064	1.5		38.5	48.5
34	Cyclanorbis senegalensis PCHP 2748	0.638298	2		109.5	31
35	Cyclanorbis senegalensis PCHP 2883	0.638298	1.5		109.5	48.5
36	Cyclanorbis senegalensis PCHP 2884	0.851064	2		38.5	31
37	Cyclanorbis senegalensis PCHP 2885	0.659574	2		100	31
38	Cyclanorbis senegalensis PCHP 3665	0.93617	2		19.5	31
39	Cyclanorbis senegalensis PCHP 3911	0.93617	2		19.5	31
40	Cyclanorbis senegalensis PCHP 4145	0.957447	2		14.5	31
41	Cyclanorbis senegalensis PCHP 11789	0.808511	2		54.5	31
43	Cyclanorbis senegalensis PCHP no number b	0.723404	2		77.5	31
44	Cyclanorbis senegalensis PCHP no number c	0.957447	1.5		14.5	48.5
61	Cycloderma frenatum AMNH 110180	0.71028	1		85	73.5
62	Cycloderma frenatum NMB 50	0.700935	1.5		87	48.5
64	Cycloderma frenatum NMB 37519	0.654206	1		102	73.5
65	Cycloderma frenatum PCHP 2374	0.616822	1		117	73.5
66	Cycloderma frenatum PCHP 2744	0.495327	1		162	73.5
67	Cycloderma frenatum PCHP 11786	0.168224	1		221	73.5
68	Cycloderma frenatum SMF 33700	0.345794	1		202	73.5
69	Cycloderma frenatum, Mosambique 1, Mark-Oliver Rödel	0.841121	1		44	73.5
73	Lissemys ceylonensis MTD 3661	0.892308	2.5		26	16.5
74	Lissemys ceylonensis NHMB 1811	0.323077	2		203	31
75	Lissemys ceylonensis NHMB 2396	0.6	3		122	7
76	Lissemys ceylonensis NHMB 2397	0.784615	3		61	7
77	Lissemys ceylonensis NHMB 2398	1	3		6.5	7
78	Lissemys ceylonensis NHMB 2575	0.507692	2.5		156	16.5
79	Lissemys ceylonensis NHMB 2576	0.384615	2.5		195.5	16.5
80	Lissemys ceylonensis NHMB 4752	0.846154	3		41	7
81	Lissemys ceylonensis PCHP 4703	0.476923	3		170	7
82	Lissemys punctata AMNH 7090	0.862745	2		35	31
84	Lissemys punctata NMW 1232	1	2		6.5	31
85	Lissemys punctata PCHP 2628	0.392157	1		193	73.5
86	Lissemys punctata PCHP 2743	0.470588	1.5		173	48.5
89	Lissemys punctata PCHP 2818	0.843137	2		42	31
90	Lissemys punctata PCHP 2819	0.823529	2		51	31
91	Lissemys punctata PCHP 2820	0.529412	1.5		146	48.5
92	Lissemys punctata PCHP 2821	0.647059	2		108	31
93	Lissemys punctata PCHP 2920	0.509804	1.5		154	48.5
94	Lissemys punctata PCHP 3347	0.784314	1		62.5	73.5
96	Lissemys punctata PCHP 4931	0.509804	3		154	7
97	Lissemys punctata PCHP 4932	1	1		6.5	73.5
98	Lissemys punctata PCHP 4951	0.509804	1		154	73.5
99	Lissemys punctata SMF 45399	0.784314	3		62.5	7
102	Lissemys punctata USNM 293690	0.941176	2.5		17	16.5
103	Lissemys punctata ZSI 1649	0.941176	2		17	31
104	Lissemys punctata ZSI 1714	0.941176	2.5		17	16.5
107	Lissemys scutata CUMZ T153	0.780488	3		64	7
108	Lissemys scutata CUMZ T154	0.487805	1		163	73.5
109	Lissemys scutata CUMZ T168	0.682927	2		90.5	31
110	Lissemys scutata CUMZ T169	1	2		6.5	31
111	Lissemys scutata CUMZ T171	0.829268	1.5		47	48.5
112	Lissemys scutata CUMZ T191	0.829268	2		47	31
113	Lissemys scutata PCHP 3913	0.512195	2		152	31
114	Lissemys scutata PCHP 5036	0.804878	1		56	73.5
115	Lissemys scutata PCHP 5046	0.658537	2		101	31
116	Lissemys scutata PCHP 5047	0.390244	1		194	73.5
117	Lissemys scutata ZSI 1705	0.878049	3		29	7
118	Lissemys scutata ZSI 1706	0.829268	3		47	7
119	Lissemys scutata ZSI 1708	0.682927	3		90.5	7
120	Amyda cartilaginea FMNH 11088	0.409091	0		187	161
121	Amyda cartilaginea FMNH 224223	0.454545	0		175.5	161
122	Amyda cartilaginea NHMB 3767	0.545455	0		140	161
123	Amyda cartilaginea NMW 85, 87	0.568182	0		131	161
125	Amyda cartilaginea NMW 1864	0.727273	1		76	73.5
126	Amyda cartilaginea NMW 1874	0.454545	0		175.5	161
129	Amyda cartilaginea RH128	0.863636	0		33	161
130	Amyda cartilaginea RH129	1	0		6.5	161
131	Amyda cartilaginea USNM 22522	0.681818	0		92	161
132	Amyda ornata AMNH 28357	0.596491	0		123	161
133	Amyda ornata BMNH 1929.10.17.12	0.587719	1		125.5	73.5
207	Amyda ornata CUMZ T80	0.22807	0		220	161
208	Amyda ornata CUMZ T83	0.307018	0		210.5	161
211	Amyda ornata CUMZ T90	0.307018	0		210.5	161
212	Amyda ornata CUMZ T91	0.482456	0		166	161
213	Amyda ornata CUMZ T92	0.438596	0		183	161
214	Amyda ornata CUMZ T93	0.526316	0		149.5	161
215	Amyda ornata CUMZ T94	0.526316	0		149.5	161
217	Amyda ornata CUMZ T96	0.614035	0		120	161
220	Amyda ornata CUMZ T104	0.789474	0		60	161
221	Amyda ornata CUMZ T105	0.0350877	0		223	161
222	Amyda ornata CUMZ T106	0.350877	0		201	161
225	Amyda ornata CUMZ T135	0.526316	0		149.5	161
226	Amyda ornata CUMZ T137	0.105263	0		222	161
230	Amyda ornata NMW 1301	0.587719	0		125.5	161
239	Dogania subplana CUMZ T152	0.794872	0		59	161
240	Dogania subplana FMNH 151021	0.615385	0		118.5	161
241	Dogania subplana FMNH 224111	0.820513	0.5		53	95.5
242	Dogania subplana FMNH 259045	0.871795	0		30	161
243	Dogania subplana MTD 8992	0.461538	0		174	161
244	Dogania subplana NMW 1870	0.230769	0		219	161
245	Dogania subplana NMW 1871	0.358974	0		200	161
246	Dogania subplana PCHP 1791	0.384615	0		195.5	161
247	Dogania subplana PCHP 2918	0.717949	0		83	161
251	Dogania subplana PCHP 5041	0.538462	0		144	161
252	Dogania subplana PCHP 5044	0.487179	0		164	161
254	Dogania subplana UCMVZ 95937	0.564103	0		134	161
255	Dogania subplana USNM 222523	0.923077	0		22	161
267	Nilssonia gangetica BMNH 86.8.26.1	0.842105	0		43	161
268	Nilssonia gangetica FMNH 260430	0.526316	0		149.5	161
269	Nilssonia gangetica MTD uncat	0.852632	1		37	73.5
270	Nilssonia gangetica SMF 52770	0.778947	0		66	161
272	Nilssonia gangetica USNM 293693	0.736842	0		72	161
273	Nilssonia gangetica ZSI 878	0.863158	0		34	161
274	Nilssonia gangetica ZSI 1805	0.821053	1		52	73.5
275	Nilssonia gangetica ZSI 1806	0.663158	1		97	73.5
276	Nilssonia gangetica ZSI 1808	0.894737	0		25	161
278	Nilssonia gangetica ZSI 17613	0.452632	0		177	161
279	Nilssonia gangetica ZSI 23801	0.421053	0		186	161
281	Nilssonia gangetica? PCHP 4391	0.315789	0		204.5	161
282	Nilssonia gangetica? PCHP 4991	0.305263	0		212	161
283	Nilssonia gangetica? PCHP 5138	0.315789	0		204.5	161
286	Nilssonia hurum BMNH 86.8.26.2	0.722892	1		79	73.5
289	Nilssonia hurum NMW 40066	0.53012	0		145	161
290	Nilssonia hurum PCHP 2630	0.240964	0		218	161
291	Nilssonia hurum ZSI 1796	0.662651	0		98	161
293	Nilssonia hurum ZSI 16627	0.481928	0		167.5	161
294	Nilssonia hurum ZSI 16752	1	1		6.5	73.5
295	Nilssonia hurum ZSI 16996	0.578313	0		129	161
296	Nilssonia hurum ZSI 17390	0.481928	0		167.5	161
297	Nilssonia hurum ZSI 18321	0.361446	0		198	161
298	Nilssonia hurum? PCHP 2629	0.313253	0		207	161
300	Nilssonia hurum? PCHP 2668	0.313253	0		207	161
301	Nilssonia hurum? PCHP 2907	0.301205	0		213	161
302	Nilssonia hurum? PCHP 4959	0.421687	0		185	161
303	Nilssonia hurum? PCHP 4990	0.313253	0		207	161
304	Nilssonia leithi FMNH 224231	0.976864	1		12	73.5
305	Nilssonia leithi ZSI 17973	0.848329	0		40	161
306	Nilssonia nigricans NMW 39090	0.441558	1		182	73.5
307	Nilssonia nigricans ZSI 1908	0.909091	1		23	73.5
308	Nilssonia nigricans ZSI 1918	0.649351	0		106	161
309	Nilssonia nigricans ZSI 1994	1	0		6.5	161
313	Pelodiscus sp. AMNH 7106	0.4	0		191.5	161
314	Pelodiscus sp. CUMZ T170	0.625	0		113.5	161
315	Pelodiscus sp. FMNH 6593	0.5	0		159	161
316	Pelodiscus sp. FMNH 6625	0.625	0		113.5	161
317	Pelodiscus sp. IVPP 537	0.65	0		104	161
318	Pelodiscus sp. IVPP 556	0.55	0		138	161
319	Pelodiscus sp. NHMB 1438	0.625	1		113.5	73.5
320	Pelodiscus sp. NHMB 2659	0.5	0		159	161
321	Pelodiscus sp. NMW II	0.65	0		104	161
322	Pelodiscus sp. NMW 1865	0.3	0		214	161
323	Pelodiscus sp. NMW 1866	0.475	0		171.5	161
324	Pelodiscus sp. NMW 1869	0.7	0		88	161
325	Pelodiscus sp. PCHP 2313	0.675	1		94	73.5
326	Pelodiscus sp. PCHP 2657	0.5	0		159	161
327	Pelodiscus sp. PCHP 2658	0.45	0		178	161
330	Pelodiscus sp. PCHP 3418	0.65	0		104	161
340	Pelodiscus sp. PCHP 7729	0.825	1		49.5	73.5
341	Pelodiscus sp. PCHP 11894	0.825	1		49.5	73.5
346	Pelodiscus sp. ROM R7536	0.475	0		171.5	161
347	Pelodiscus sp. ROM R8016	0.55	0		138	161
349	Pelodiscus sp. USNM 68476	0.925	0		21	161
350	Pelodiscus sp. USNM 539335	0.55	0		138	161
418	Trionyx triunguis AMNH 36599	0.615385	0		118.5	161
419	Trionyx triunguis AMNH 50723	0.403846	0		190	161
420	Trionyx triunguis AMNH 50724	0.307692	0		209	161
421	Trionyx triunguis AMNH 80026	0.576923	0		130	161
422	Trionyx triunguis NMB 55812	0.673077	0		95	161
423	Trionyx triunguis NMW 84	0.865385	0		31	161
424	Trionyx triunguis NMW 1207	0.375	0		197	161
428	Trionyx triunguis PCHP 4559	0.567308	0		133	161
429	Trionyx triunguis PCHP 4602	0.288462	0		215	161
430	Trionyx triunguis PCHP 5042	0.442308	0		181	161
431	Trionyx triunguis SMF 8042	0.711538	1		84	73.5
432	Trionyx triunguis SMF 8044	0.634615	0		111	161
433	Trionyx triunguis SMF 32811	0.625	0		113.5	161
434	Trionyx triunguis SMF 36470	0.480769	0		169	161
436	Trionyx triunguis USNM 337920	0.730769	0		73	161
437	Apalone ferox AMNH 5931	0.864865	1		32	73.5
439	Apalone ferox AMNH 9113	0.702703	0		86	161
442	Apalone ferox AMNH 65622	0.567568	0		132	161
444	Apalone ferox AMNH 129737	0.405405	0		188.5	161
445	Apalone ferox FMNH 31014	0.72973	0		74.5	161
446	Apalone ferox FMNH 31344	0.581081	0		128	161
447	Apalone ferox FMNH 98777	0.445946	0		179	161
448	Apalone ferox FMNH 98778	0.5	0		159	161
449	Apalone ferox FMNH 211820	0.540541	0		141.5	161
453	Apalone ferox PCHP 2333	0.675676	0		93	161
455	Apalone ferox PCHP 2653	0.432432	0		184	161
456	Apalone ferox PCHP 4141	0.540541	0		141.5	161
459	Apalone ferox PCHP 7043	0.756757	0		70	161
460	Apalone ferox PCHP 7047	0.405405	0		188.5	161
461	Apalone ferox PCHP 7048	0.486486	0		165	161
465	Apalone ferox PCHP 8434	0.72973	0		74.5	161
466	Apalone ferox PCHP 11940	0.608108	0		121	161
467	Apalone ferox PCHP no number	0.648649	0		107	161
468	Apalone ferox ROM R1102	0.689189	0		89	161
470	Apalone ferox USNM 71069	0.662162	0		99	161
471	Apalone mutica FMNH 22064	1	1		6.5	73.5
472	Apalone mutica FMNH 22065	0.75	0.5		71	95.5
474	Apalone mutica KU 1868	1.11111	1.5		1	48.5
475	Apalone mutica PCHP 1611	0.527778	0		147	161
476	Apalone mutica PCHP 2655	0.583333	1		127	73.5
477	Apalone mutica SMF 33063	0.555556	1		135.5	73.5
478	Apalone mutica TMM 3132	0.5	2		159	31
479	Apalone mutica UMMZ 155231	0.555556	1.5		135.5	48.5
480	Apalone mutica USNM 313652	0.777778	1		67	73.5
484	Apalone mutica YPM R10913	0.666667	1.5		96	48.5
485	Apalone mutica YPM R11424	0.444444	1		180	73.5
487	Apalone spinifera AMNH 43303	0.88	0		27.5	161
488	Apalone spinifera FMNH 22063	0.72	0		81	161
491	Apalone spinifera KU 2824	0.9	0		24	161
492	Apalone spinifera OMNH RE68	0.86	0		36	161
493	Apalone spinifera PCHP 1479	0.4	0.5		191.5	95.5
494	Apalone spinifera PCHP 1480	0.28	0		216.5	161
495	Apalone spinifera PCHP 2746	0.76	0.5		69	95.5
496	Apalone spinifera PCHP 3428	0.36	0		199	161
497	Apalone spinifera PCHP 5061	0.28	0		216.5	161
498	Apalone spinifera ROM R9284	0.54	0		143	161
499	Apalone spinifera ROM R9385	0.78	1		65	73.5
500	Apalone spinifera ROM R9386	0.8	0		57.5	161
501	Apalone spinifera TMM M3720	0.62	0.5		116	95.5
502	Apalone spinifera TMM M3817	0.8	1		57.5	73.5
503	Apalone spinifera TMM M7158	0.96	0.5		13	95.5
505	Apalone spinifera UMMZ 128088	0.72	0		81	161
506	Apalone spinifera USNM 26426	0.72	0		81	161
510	Apalone spinifera YPM 10893	0.88	0		27.5	161

## Sheet: C43
		% of adult size	C43: contact of ento- and hyoplastral callosity		% of adult size, ranked	contact of ento- and hyoplastral callosity, ranked
19	Cyclanorbis senegalensis BMNH 1949.1.3.57	1.02128	2		2	3.5		1	1			Spearman, presence of entoplastral callosities versus adult size			0.03372
29	Cyclanorbis senegalensis PCHP 2358	0.765957	1		14	18.5		10	9
30	Cyclanorbis senegalensis PCHP 2626	0.829787	1		10	18.5		8	9			Spearman, presence of entoplastral callosities versus adult size, C. senegalensis			0.421637
31	Cyclanorbis senegalensis PCHP 2627	0.723404	1		16.5	18.5		11.5	9
32	Cyclanorbis senegalensis PCHP 2745	0.595745	1		23	18.5		16	9			Spearman, presence of entoplastral callosities versus adult size, C. aubryi			0.894427
33	Cyclanorbis senegalensis PCHP 2747	0.851064	1		8.5	18.5		6.5	9
34	Cyclanorbis senegalensis PCHP 2748	0.638298	1		20.5	18.5		14.5	9			Spearman, presence of entoplastral callosities versus adult size, C. aubryi			-0.076205
35	Cyclanorbis senegalensis PCHP 2883	0.638298	1		20.5	18.5		14.5	9
36	Cyclanorbis senegalensis PCHP 2884	0.851064	1		8.5	18.5		6.5	9
37	Cyclanorbis senegalensis PCHP 2885	0.659574	1		19	18.5		13	9
38	Cyclanorbis senegalensis PCHP 3665	0.93617	1		6.5	18.5		4.5	9
39	Cyclanorbis senegalensis PCHP 3911	0.93617	1		6.5	18.5		4.5	9
40	Cyclanorbis senegalensis PCHP 4145	0.957447	1		4.5	18.5		2.5	9
41	Cyclanorbis senegalensis PCHP 11789	0.808511	1		12	18.5		9	9
43	Cyclanorbis senegalensis PCHP no number b	0.723404	1		16.5	18.5		11.5	9
44	Cyclanorbis senegalensis PCHP no number c	0.957447	1		4.5	18.5		2.5	9
46	Cycloderma aubryi AMNH 108909	0.388235	1		30	18.5				4	3.5
48	Cycloderma aubryi FMNH 98752	0.552941	1		27	18.5				3	3.5
49	Cycloderma aubryi MNHN AC 1930-362	0.611765	2		22	3.5				2	1.5
50	Cycloderma aubryi NHMB 248	0.811765	2		11	3.5				1	1.5
471	Apalone mutica FMNH 22064	1	1		3	18.5		2	7
472	Apalone mutica FMNH 22065	0.75	1		15	18.5		4	7
474	Apalone mutica KU 1868	1.11111	2		1	3.5		1	2
476	Apalone mutica PCHP 2655	0.583333	1		24	18.5		6	7
477	Apalone mutica SMF 33063	0.555556	1		25.5	18.5		7.5	7
478	Apalone mutica TMM 3132	0.5	2		28	3.5		9	2
479	Apalone mutica UMMZ 155231	0.555556	2		25.5	3.5		7.5	2
480	Apalone mutica USNM 313652	0.777778	1		13	18.5		3	7
484	Apalone mutica YPM R10913	0.666667	1		18	18.5		5	7
485	Apalone mutica YPM R11424	0.444444	1		29	18.5		10	7

## Sheet: C44
		% of adult size	C44: presence and anterior extent of hyo/hypoplastral callosity		% of adult size, ranked	presence and anterior extent of hyo/hypoplastral callosity, ranked
18	Cyclanorbis senegalensis BMNH 65.5.3.75	0.808511	4		60.5	11					Spearman, presence of entoplastral callosities versus adult size			0.394859
19	Cyclanorbis senegalensis BMNH 1949.1.3.57	1.02128	4		1	11
20	Cyclanorbis senegalensis MTD 38635	0.978723	3.5		11	28.5					Spearman, presence of entoplastral callosities versus adult size, Cyclanorbinae			0.613693
29	Cyclanorbis senegalensis PCHP 2358	0.765957	3.5		76	28.5
30	Cyclanorbis senegalensis PCHP 2626	0.829787	3		51	44					Spearman, presence of entoplastral callosities versus adult size, C. frenatum			0.914207
31	Cyclanorbis senegalensis PCHP 2627	0.723404	3.5		88.5	28.5
32	Cyclanorbis senegalensis PCHP 2745	0.595745	2		147	110.5					Spearman, presence of entoplastral callosities versus adult size, Amyda spp.			0.517917
33	Cyclanorbis senegalensis PCHP 2747	0.851064	2.5		42.5	61.5
34	Cyclanorbis senegalensis PCHP 2748	0.638298	3.5		130.5	28.5					Spearman, presence of entoplastral callosities versus adult size, Apalone spinifera			0.395319
35	Cyclanorbis senegalensis PCHP 2883	0.638298	3		130.5	44
36	Cyclanorbis senegalensis PCHP 2884	0.851064	3.5		42.5	28.5
37	Cyclanorbis senegalensis PCHP 2885	0.659574	3		120	44
38	Cyclanorbis senegalensis PCHP 3665	0.93617	3.5		21.5	28.5
39	Cyclanorbis senegalensis PCHP 3911	0.93617	3		21.5	44
40	Cyclanorbis senegalensis PCHP 4145	0.957447	3.5		14.5	28.5
41	Cyclanorbis senegalensis PCHP 11789	0.808511	3.5		60.5	28.5
43	Cyclanorbis senegalensis PCHP no number b	0.723404	3		88.5	44
44	Cyclanorbis senegalensis PCHP no number c	0.957447	3		14.5	44
61	Cycloderma frenatum AMNH 110180	0.71028	4		96	11		2	2
62	Cycloderma frenatum NMB 50	0.700935	4		102	11		3	2
64	Cycloderma frenatum NMB 37519	0.654206	3		122	44		4	4.5
65	Cycloderma frenatum PCHP 2374	0.616822	2.5		139	61.5		5	6.5
66	Cycloderma frenatum PCHP 2744	0.495327	3		195	44		6	4.5
67	Cycloderma frenatum PCHP 11786	0.168224	2		277	110.5		8	8
68	Cycloderma frenatum SMF 33700	0.345794	2.5		243	61.5		7	6.5
69	Cycloderma frenatum, Mosambique 1, Mark-Oliver Rödel	0.841121	4		47	11		1	2
82	Lissemys punctata AMNH 7090	0.862745	4		38	11
83	Lissemys punctata NMB 37379	0.588235	4		149.5	11
84	Lissemys punctata NMW 1232	1	4		6	11
85	Lissemys punctata PCHP 2628	0.392157	2.5		234	61.5
86	Lissemys punctata PCHP 2743	0.470588	3		206.5	44
89	Lissemys punctata PCHP 2818	0.843137	4		45	11
90	Lissemys punctata PCHP 2819	0.823529	4		57	11
91	Lissemys punctata PCHP 2820	0.529412	3.5		175	28.5
92	Lissemys punctata PCHP 2821	0.647059	4		128	11
93	Lissemys punctata PCHP 2920	0.509804	3		187	44
94	Lissemys punctata PCHP 3347	0.784314	4		71.5	11
96	Lissemys punctata PCHP 4931	0.509804	3		187	44
97	Lissemys punctata PCHP 4932	1	4		6	11
98	Lissemys punctata PCHP 4951	0.509804	4		187	11
99	Lissemys punctata SMF 45399	0.784314	4		71.5	11
101	Lissemys punctata USNM 61093	0.431373	2.5		221	61.5
102	Lissemys punctata USNM 293690	0.941176	4		19	11
103	Lissemys punctata ZSI 1649	0.941176	4		19	11
104	Lissemys punctata ZSI 1714	0.941176	4		19	11
106	Lissemys scutata AMNH 139580	0.731707	3.5		83	28.5
107	Lissemys scutata CUMZ T153	0.780488	3.5		73	28.5
108	Lissemys scutata CUMZ T154	0.487805	2.5		196	61.5
109	Lissemys scutata CUMZ T168	0.682927	3.5		105.5	28.5
110	Lissemys scutata CUMZ T169	1	4		6	11
111	Lissemys scutata CUMZ T171	0.829268	3		53	44
112	Lissemys scutata CUMZ T191	0.829268	3.5		53	28.5
113	Lissemys scutata PCHP 3913	0.512195	3		185	44
114	Lissemys scutata PCHP 5036	0.804878	3		63	44
115	Lissemys scutata PCHP 5046	0.658537	2.5		121	61.5
116	Lissemys scutata PCHP 5047	0.390244	2		235	110.5
117	Lissemys scutata ZSI 1705	0.878049	3.5		32	28.5
118	Lissemys scutata ZSI 1706	0.829268	4		53	11
119	Lissemys scutata ZSI 1708	0.682927	4		105.5	11
120	Amyda cartilaginea FMNH 11088	0.409091	1		225	220.5		21	17
121	Amyda cartilaginea FMNH 224223	0.454545	1		209.5	220.5		17.5	17
122	Amyda cartilaginea NHMB 3767	0.545455	1		169	220.5		11	17
123	Amyda cartilaginea NMW 85, 87	0.568182	1		157	220.5		10	17
125	Amyda cartilaginea NMW 1864	0.727273	2		87	110.5		5	2
126	Amyda cartilaginea NMW 1874	0.454545	2		209.5	110.5		17.5	2
129	Amyda cartilaginea RH128	0.863636	1		37	220.5		2	17
130	Amyda cartilaginea RH129	1	1.5		6	165.5		1	4.5
131	Amyda cartilaginea USNM 22522	0.681818	2		107	110.5		6	2
133	Amyda ornata BMNH 1929.10.17.12	0.587719	1		151	220.5		9	17
140	Amyda ornata CUMZ T8	0.210526	1		274	220.5		28	17
202	Amyda ornata CUMZ T74	0.517544	1		184	220.5		15	17
206	Amyda ornata CUMZ T79	0.175439	0		275	271		29	30
207	Amyda ornata CUMZ T80	0.22807	1		271	220.5		27	17
208	Amyda ornata CUMZ T83	0.307018	0		255	271		25	30
209	Amyda ornata CUMZ T88	0.307018	1		255	220.5		25	17
210	Amyda ornata CUMZ T89	0.394737	1		233	220.5		22	17
211	Amyda ornata CUMZ T90	0.307018	1		255	220.5		25	17
212	Amyda ornata CUMZ T91	0.482456	1		199	220.5		16	17
213	Amyda ornata CUMZ T92	0.438596	1		217.5	220.5		19.5	17
214	Amyda ornata CUMZ T93	0.526316	1		177.5	220.5		13	17
215	Amyda ornata CUMZ T94	0.526316	1.5		177.5	165.5		13	4.5
217	Amyda ornata CUMZ T96	0.614035	1		142.5	220.5		7.5	17
218	Amyda ornata CUMZ T97	0.438596	1		217.5	220.5		19.5	17
219	Amyda ornata CUMZ T103	0.789474	1		68.5	220.5		3.5	17
220	Amyda ornata CUMZ T104	0.789474	1		68.5	220.5		3.5	17
221	Amyda ornata CUMZ T105	0.0350877	1		279	220.5		31	17
222	Amyda ornata CUMZ T106	0.350877	1		242	220.5		23	17
223	Amyda ornata CUMZ T107	0.614035	1		142.5	220.5		7.5	17
225	Amyda ornata CUMZ T135	0.526316	1		177.5	220.5		13	17
226	Amyda ornata CUMZ T137	0.105263	0		278	271		30	30
239	Dogania subplana CUMZ T152	0.794872	1		67	220.5
240	Dogania subplana FMNH 151021	0.615385	1		140.5	220.5
241	Dogania subplana FMNH 224111	0.820513	1		59	220.5
242	Dogania subplana FMNH 259045	0.871795	1		33	220.5
243	Dogania subplana MTD 8992	0.461538	0		208	271
244	Dogania subplana NMW 1870	0.230769	0		270	271
245	Dogania subplana NMW 1871	0.358974	0		241	271
246	Dogania subplana PCHP 1791	0.384615	0		236	271
247	Dogania subplana PCHP 2918	0.717949	1		94	220.5
251	Dogania subplana PCHP 5041	0.538462	0		173	271
252	Dogania subplana PCHP 5044	0.487179	0		197	271
254	Dogania subplana UCMVZ 95937	0.564103	1		160	220.5
255	Dogania subplana USNM 222523	0.923077	0		24	271
256	Nilssonia formosa NMW 38631	0.521739	1.5		180.5	165.5
257	Nilssonia formosa PCHP 4945	0.405797	1		226	220.5
259	Nilssonia formosa PCHP 4947	0.521739	1		180.5	220.5
260	Nilssonia formosa PCHP 5030	0.594203	1		148	220.5
261	Nilssonia formosa PCHP 5031	0.478261	1		203	220.5
262	Nilssonia formosa PCHP 5032	0.434783	1		219	220.5
263	Nilssonia formosa PCHP 5035	1	2		6	110.5
264	Nilssonia formosa ZSI 1785	0.666667	2		112.5	110.5
265	Nilssonia formosa ZSI 1786	0.637681	2		132	110.5
266	Nilssonia formosa ZSI unlabeled	0.666667	1		112.5	220.5
267	Nilssonia gangetica BMNH 86.8.26.1	0.842105	2		46	110.5
268	Nilssonia gangetica FMNH 260430	0.526316	1		177.5	220.5
269	Nilssonia gangetica MTD uncat	0.852632	2		41	110.5
270	Nilssonia gangetica SMF 52770	0.778947	2		75	110.5
272	Nilssonia gangetica USNM 293693	0.736842	1		82	220.5
274	Nilssonia gangetica ZSI 1805	0.821053	2.5		58	61.5
275	Nilssonia gangetica ZSI 1806	0.663158	2.5		115	61.5
276	Nilssonia gangetica ZSI 1808	0.894737	2		29	110.5
278	Nilssonia gangetica ZSI 17613	0.452632	1		211	220.5
280	Nilssonia gangetica? PCHP 2751	0.557895	2		162	110.5
281	Nilssonia gangetica? PCHP 4391	0.315789	1		248.5	220.5
282	Nilssonia gangetica? PCHP 4991	0.305263	1		257	220.5
283	Nilssonia gangetica? PCHP 5138	0.315789	1		248.5	220.5
286	Nilssonia hurum BMNH 86.8.26.2	0.722892	2		90	110.5
289	Nilssonia hurum NMW 40066	0.53012	2		174	110.5
290	Nilssonia hurum PCHP 2630	0.240964	1		269	220.5
291	Nilssonia hurum ZSI 1796	0.662651	1		116	220.5
293	Nilssonia hurum ZSI 16627	0.481928	1		200.5	220.5
294	Nilssonia hurum ZSI 16752	1	3		6	44
295	Nilssonia hurum ZSI 16996	0.578313	2		154	110.5
296	Nilssonia hurum ZSI 17390	0.481928	2		200.5	110.5
297	Nilssonia hurum ZSI 18321	0.361446	1		238	220.5
298	Nilssonia hurum? PCHP 2629	0.313253	1		251	220.5
299	Nilssonia hurum? PCHP 2657	0.277108	0		265	271
300	Nilssonia hurum? PCHP 2668	0.313253	1		251	220.5
301	Nilssonia hurum? PCHP 2907	0.301205	1		260	220.5
302	Nilssonia hurum? PCHP 4959	0.421687	2		223	110.5
303	Nilssonia hurum? PCHP 4990	0.313253	1		251	220.5
306	Nilssonia nigricans NMW 39090	0.441558	1		216	220.5
307	Nilssonia nigricans ZSI 1908	0.909091	2		25	110.5
308	Nilssonia nigricans ZSI 1918	0.649351	2		126	110.5
313	Pelodiscus sp. AMNH 7106	0.4	1		231	220.5
314	Pelodiscus sp. CUMZ T170	0.625	1.5		135.5	165.5
316	Pelodiscus sp. FMNH 6625	0.625	1.5		135.5	165.5
317	Pelodiscus sp. IVPP 537	0.65	1		124	220.5
319	Pelodiscus sp. NHMB 1438	0.625	2		135.5	110.5
320	Pelodiscus sp. NHMB 2659	0.5	2		191.5	110.5
321	Pelodiscus sp. NMW II	0.65	1		124	220.5
322	Pelodiscus sp. NMW 1865	0.3	1		261	220.5
324	Pelodiscus sp. NMW 1869	0.7	1		103	220.5
325	Pelodiscus sp. PCHP 2313	0.675	1		109.5	220.5
326	Pelodiscus sp. PCHP 2657	0.5	1.5		191.5	165.5
327	Pelodiscus sp. PCHP 2658	0.45	1		212	220.5
329	Pelodiscus sp. PCHP 3189	0.5	1.5		191.5	165.5
330	Pelodiscus sp. PCHP 3418	0.65	1.5		124	165.5
331	Pelodiscus sp. PCHP 3419	0.55	1.5		166	165.5
332	Pelodiscus sp. PCHP 3422	0.55	1.5		166	165.5
333	Pelodiscus sp. PCHP 3425	0.5	2		191.5	110.5
334	Pelodiscus sp. PCHP 3916	0.675	1.5		109.5	165.5
335	Pelodiscus sp. PCHP 4392	0.75	2		80	110.5
336	Pelodiscus sp. PCHP 4611	0.55	1		166	220.5
337	Pelodiscus sp. PCHP 4612	0.475	1		204.5	220.5
338	Pelodiscus sp. PCHP 4933	0.6	2		146	110.5
340	Pelodiscus sp. PCHP 7729	0.825	2		55.5	110.5
341	Pelodiscus sp. PCHP 11894	0.825	2		55.5	110.5
346	Pelodiscus sp. ROM R7536	0.475	1.5		204.5	165.5
347	Pelodiscus sp. ROM R8016	0.55	1		166	220.5
349	Pelodiscus sp. USNM 68476	0.925	1		23	220.5
350	Pelodiscus sp. USNM 539335	0.55	1		166	220.5
351	Chitra chitra BMNH 1926.12.16.1	0.303797	2		258.5	110.5
359	Chitra chitra CUMZ T81	0.227848	2		272	110.5
360	Chitra chitra CUMZ T102	0.316456	2		247	110.5
361	Chitra chitra CUMZ T121	0.664557	2		114	110.5
362	Chitra chitra CUMZ T122	0.443038	2		214	110.5
363	Chitra chitra CUMZ T123	0.759494	1.5		78	165.5
365	Chitra chitra CUMZ T126	0.253165	2		266.5	110.5
367	Chitra chitra CUMZ T145	0.898734	1.5		28	165.5
368	Chitra chitra CUMZ T172	0.253165	1		266.5	220.5
371	Chitra chitra PCHP 4957	0.56962	2		156	110.5
373	Chitra chitra PCHP 4988	0.341772	2		244	110.5
374	Chitra chitra PCHP 4995	0.559494	2		161	110.5
375	Chitra chitra PCHP 4996	0.303797	2		258.5	110.5
376	Chitra chitra PCHP 4997	0.335443	2		246	110.5
377	Chitra chitra PCHP 5051	0.360759	2		239	110.5
378	Chitra chitra PCHP 5052	0.246835	1.5		268	165.5
379	Chitra chitra PCHP 5053	0.556962	2		163	110.5
381	Chitra chitra PCHP 5413	0.170886	1.5		276	165.5
382	Chitra chitra RH1038	0.221519	2		273	110.5
399	Pelochelys cantorii AMNH 23541	0.705882	2		99	110.5
403	Pelochelys cantorii FMNH 224104	0.470588	2		206.5	110.5
404	Pelochelys cantorii FMNH 224233	0.705882	2		99	110.5
405	Pelochelys cantorii NMW 1857	0.588235	2		149.5	110.5
407	Pelochelys cantorii PCHP 2376	0.4	2		231	110.5
408	Pelochelys cantorii PCHP 2648	0.341176	1		245	220.5
409	Pelochelys cantori PCHP 2921	0.952941	2		16.5	110.5
410	Pelochelys cantorii PCHP 3229	0.423529	1		222	220.5
411	Pelochelys cantorii PCHP 3995	0.788235	2		70	110.5
412	Pelochelys cantorii PCHP 4974	0.835294	2		50	110.5
413	Pelochelys cantorii PCHP 11795	0.517647	1.5		183	165.5
414	Pelochelys cantorii RH 1036	0.952941	2		16.5	110.5
415	Pelochelys cantorii SMF 8037	0.847059	2		44	110.5
416	Pelochelys cantorii ZMC 262	0.705882	2		99	110.5
418	Trionyx triunguis AMNH 36599	0.615385	2		140.5	110.5
419	Trionyx triunguis AMNH 50723	0.403846	2		229	110.5
420	Trionyx triunguis AMNH 50724	0.307692	2		253	110.5
421	Trionyx triunguis AMNH 80026	0.576923	2		155	110.5
422	Trionyx triunguis NMB 55812	0.673077	2		111	110.5
423	Trionyx triunguis NMW 84	0.865385	2		34	110.5
424	Trionyx triunguis NMW 1207	0.375	1		237	220.5
428	Trionyx triunguis PCHP 4559	0.567308	2		159	110.5
429	Trionyx triunguis PCHP 4602	0.288462	1		262	220.5
430	Trionyx triunguis PCHP 5042	0.442308	2		215	110.5
431	Trionyx triunguis SMF 8042	0.711538	2		95	110.5
432	Trionyx triunguis SMF 8044	0.634615	2		133	110.5
433	Trionyx triunguis SMF 32811	0.625	2		135.5	110.5
434	Trionyx triunguis SMF 36470	0.480769	2		202	110.5
436	Trionyx triunguis USNM 337920	0.730769	2		84	110.5
437	Apalone ferox AMNH 5931	0.864865	3		35.5	44
438	Apalone ferox AMNH 5932	0.864865	2		35.5	110.5
439	Apalone ferox AMNH 9113	0.702703	2.5		101	61.5
442	Apalone ferox AMNH 65622	0.567568	1.5		158	165.5
444	Apalone ferox AMNH 129737	0.405405	1.5		227.5	165.5
445	Apalone ferox FMNH 31014	0.72973	2		85.5	110.5
446	Apalone ferox FMNH 31344	0.581081	2		153	110.5
447	Apalone ferox FMNH 98777	0.445946	1.5		213	165.5
448	Apalone ferox FMNH 98778	0.5	1.5		191.5	165.5
449	Apalone ferox FMNH 211820	0.540541	1.5		170.5	165.5
453	Apalone ferox PCHP 2333	0.675676	2		108	110.5
455	Apalone ferox PCHP 2653	0.432432	1.5		220	165.5
456	Apalone ferox PCHP 4141	0.540541	1.5		170.5	165.5
457	Apalone ferox PCHP 4405	0.418919	1.5		224	165.5
459	Apalone ferox PCHP 7043	0.756757	2.5		79	61.5
460	Apalone ferox PCHP 7047	0.405405	2		227.5	110.5
461	Apalone ferox PCHP 7048	0.486486	2		198	110.5
462	Apalone ferox PCHP 7049	0.5	1.5		191.5	165.5
465	Apalone ferox PCHP 8434	0.72973	2		85.5	110.5
466	Apalone ferox PCHP 11940	0.608108	1.5		145	165.5
467	Apalone ferox PCHP no number	0.648649	2.5		127	61.5
468	Apalone ferox ROM R1102	0.689189	2		104	110.5
470	Apalone ferox USNM 71069	0.662162	2.5		117	61.5
487	Apalone spinifera AMNH 43303	0.88	2		30.5	110.5		4.5	9.5
488	Apalone spinifera FMNH 22063	0.72	1.5		92	165.5		13	14
489	Apalone spinifera FMNH 252992	0.66	1		119	220.5		15	17.5
490	Apalone spinifera KU 1869	0.9	2		26.5	110.5		2.5	9.5
491	Apalone spinifera KU 2824	0.9	2		26.5	110.5		2.5	9.5
492	Apalone spinifera OMNH RE68	0.86	1.5		39	165.5		6	14
493	Apalone spinifera PCHP 1479	0.4	2.5		231	61.5		19	4
494	Apalone spinifera PCHP 1480	0.28	1		263.5	220.5		21.5	17.5
495	Apalone spinifera PCHP 2746	0.76	2		77	110.5		11	9.5
496	Apalone spinifera PCHP 3428	0.36	1		240	220.5		20	17.5
497	Apalone spinifera PCHP 5061	0.28	0		263.5	271		21.5	22
498	Apalone spinifera ROM R9284	0.54	0.5		172	261.5		17	20.5
499	Apalone spinifera ROM R9385	0.78	0.5		74	261.5		10	20.5
500	Apalone spinifera ROM R9386	0.8	2.5		65	61.5		8	4
501	Apalone spinifera TMM M3720	0.62	1		138	220.5		16	17.5
502	Apalone spinifera TMM M3817	0.8	2		65	110.5		8	9.5
503	Apalone spinifera TMM M7158	0.96	2		13	110.5		1	9.5
505	Apalone spinifera UMMZ 128088	0.72	1.5		92	165.5		13	14
506	Apalone spinifera USNM 26426	0.72	2.5		92	61.5		13	4
508	Apalone spinifera USNM 248990	0.8	2.5		65	61.5		8	4
510	Apalone spinifera YPM 10893	0.88	2.5		30.5	61.5		4.5	4
511	Apalone spinifera YPM 17772	0.52	3		182	44		18	1
512	Rafetus euphraticus BMNH 93.10.14.1	0.741935	1		81	220.5
513	Rafetus euphraticus NMW 1305	0.983871	0		10	271
514	Rafetus euphraticus NMW 1446	0.967742	0		12	271
515	Rafetus euphraticus NMW 1447	1.01613	1		2	220.5
516	Rafetus euphraticus NMW 1448	0.612903	1		144	220.5
517	Rafetus euphraticus NMW 1449	0.83871	1		48.5	220.5
518	Rafetus euphraticus NMW 1451	0.709677	0		97	271
519	Rafetus euphraticus NMW 1452	0.83871	1		48.5	220.5
520	Rafetus euphraticus NMW 1453	0.854839	1		40	220.5
521	Rafetus euphraticus NMW 1463	0.645161	1		129	220.5
522	Rafetus euphraticus NMW 1856	0.806452	0		62	271
523	Rafetus euphraticus NMW 1862	0.587097	1		152	220.5
524	Rafetus euphraticus PCHP 4062	1	0		6	271
525	Rafetus euphraticus PCHP 4558	0.66129	1		118	220.5

## Sheet: C47
		% of adult size	C47: lateral extent, hyo/hypoplastral callosity		% of adult size, ranked	lateral extent, hyo/hypoplastral callosity, ranked
1	Cyclanorbis elegans BMNH 1909.10.15.5	0.715789	1		92	107		Spearman, lateral extent hyo/hypoplastra			0.526647
2	Cyclanorbis elegans BMNH 1910.6.3.1	0.778947	1		71.5	107
3	Cyclanorbis elegans BMNH 1954.1.14.3	0.905263	1		24	107
12	Cyclanorbis elegans PCHP 8215	0.810526	1		59	107
13	Cyclanorbis elegans PCHP 8225	0.821053	1.5		55.5	23
14	Cyclanorbis elegans PCHP 11753	0.452632	1		202.5	107
16	Cyclanorbis elegans PCHP 13971	0.894737	1		27.5	107
19	Cyclanorbis senegalensis BMNH 1949.1.3.57	1.02128	2		1	18.5
20	Cyclanorbis senegalensis MTD 38635	0.978723	1		11	107
29	Cyclanorbis senegalensis PCHP 2358	0.765957	1		74	107
30	Cyclanorbis senegalensis PCHP 2626	0.829787	1		48	107
31	Cyclanorbis senegalensis PCHP 2627	0.723404	1		85.5	107
32	Cyclanorbis senegalensis PCHP 2745	0.595745	1		136	107
33	Cyclanorbis senegalensis PCHP 2747	0.851064	1		42.5	107
34	Cyclanorbis senegalensis PCHP 2748	0.638298	1		119.5	107
35	Cyclanorbis senegalensis PCHP 2883	0.638298	1		119.5	107
36	Cyclanorbis senegalensis PCHP 2884	0.851064	1		42.5	107
37	Cyclanorbis senegalensis PCHP 2885	0.659574	1		112	107
38	Cyclanorbis senegalensis PCHP 3665	0.93617	1		20.5	107
39	Cyclanorbis senegalensis PCHP 3911	0.93617	1		20.5	107
40	Cyclanorbis senegalensis PCHP 4145	0.957447	1		13.5	107
41	Cyclanorbis senegalensis PCHP 11789	0.808511	1		60	107
43	Cyclanorbis senegalensis PCHP no number b	0.723404	1		85.5	107
44	Cyclanorbis senegalensis PCHP no number c	0.957447	1		13.5	107
46	Cycloderma aubryi AMNH 108909	0.388235	1		226	107
47	Cycloderma aubryi BMNH 63.6.13.5	0.764706	2		75	18.5
48	Cycloderma aubryi FMNH 98752	0.552941	1		149	107
49	Cycloderma aubryi MNHN AC 1930-362	0.611765	3		132	7
50	Cycloderma aubryi NHMB 248	0.811765	3		58	7
51	Cycloderma aubryi NHMB 3584	0.882353	3		30	7
56	Cycloderma aubryi NMB 55813	0.470588	1		197	107
60	Cycloderma aubryi PCHP 7513	0.682353	1		100	107
73	Lissemys ceylonensis MTD 3661	0.892308	3		29	7
74	Lissemys ceylonensis NHMB 1811	0.323077	1		236	107
75	Lissemys ceylonensis NHMB 2396	0.6	3		134.5	7
76	Lissemys ceylonensis NHMB 2397	0.784615	3		67	7
77	Lissemys ceylonensis NHMB 2398	1	3		6	7
78	Lissemys ceylonensis NHMB 2575	0.507692	2		176	18.5
79	Lissemys ceylonensis NHMB 2576	0.384615	1		227.5	107
82	Lissemys punctata AMNH 7090	0.862745	3		39	7
83	Lissemys punctata NMB 37379	0.588235	1		138.5	107
84	Lissemys punctata NMW 1232	1	3		6	7
85	Lissemys punctata PCHP 2628	0.392157	1		224	107
86	Lissemys punctata PCHP 2743	0.470588	1		197	107
89	Lissemys punctata PCHP 2818	0.843137	3		45	7
90	Lissemys punctata PCHP 2819	0.823529	2		54	18.5
91	Lissemys punctata PCHP 2820	0.529412	1.5		162	23
92	Lissemys punctata PCHP 2821	0.647059	2		118	18.5
93	Lissemys punctata PCHP 2920	0.509804	1		174	107
94	Lissemys punctata PCHP 3347	0.784314	2		68.5	18.5
96	Lissemys punctata PCHP 4931	0.509804	1		174	107
97	Lissemys punctata PCHP 4932	1	1		6	107
98	Lissemys punctata PCHP 4951	0.509804	1		174	107
99	Lissemys punctata SMF 45399	0.784314	2.5		68.5	14.5
101	Lissemys punctata USNM 61093	0.431373	1		211	107
102	Lissemys punctata USNM 293690	0.941176	3		18	7
103	Lissemys punctata ZSI 1649	0.941176	3		18	7
104	Lissemys punctata ZSI 1714	0.941176	2.5		18	14.5
106	Lissemys scutata AMNH 139580	0.731707	1		80	107
108	Lissemys scutata CUMZ T154	0.487805	1		185	107
110	Lissemys scutata CUMZ T169	1	3		6	7
111	Lissemys scutata CUMZ T171	0.829268	1		50	107
112	Lissemys scutata CUMZ T191	0.829268	1		50	107
113	Lissemys scutata PCHP 3913	0.512195	1		172	107
114	Lissemys scutata PCHP 5036	0.804878	1		61	107
115	Lissemys scutata PCHP 5046	0.658537	1		113	107
116	Lissemys scutata PCHP 5047	0.390244	0.5		225	196
117	Lissemys scutata ZSI 1705	0.878049	1		33	107
118	Lissemys scutata ZSI 1706	0.829268	1		50	107
119	Lissemys scutata ZSI 1708	0.682927	1.5		99	23
120	Amyda cartilaginea FMNH 11088	0.409091	0		215	230.5
121	Amyda cartilaginea FMNH 224223	0.454545	0		200.5	230.5
122	Amyda cartilaginea NHMB 3767	0.545455	0		156	230.5
123	Amyda cartilaginea NMW 85, 87	0.568182	0.5		145	196
125	Amyda cartilaginea NMW 1864	0.727273	1		84	107
126	Amyda cartilaginea NMW 1874	0.454545	0		200.5	230.5
129	Amyda cartilaginea RH128	0.863636	1		38	107
130	Amyda cartilaginea RH129	1	1		6	107
131	Amyda cartilaginea USNM 22522	0.681818	1		101	107
133	Amyda ornata BMNH 1929.10.17.12	0.587719	1		140.5	107
140	Amyda ornata CUMZ T8	0.210526	0		255	230.5
202	Amyda ornata CUMZ T74	0.517544	1		171	107
206	Amyda ornata CUMZ T79	0.175439	0		256	230.5
207	Amyda ornata CUMZ T80	0.22807	0		254	230.5
208	Amyda ornata CUMZ T83	0.307018	0		243	230.5
209	Amyda ornata CUMZ T88	0.307018	0		243	230.5
210	Amyda ornata CUMZ T89	0.394737	0		223	230.5
211	Amyda ornata CUMZ T90	0.307018	0		243	230.5
212	Amyda ornata CUMZ T91	0.482456	1		188	107
213	Amyda ornata CUMZ T92	0.438596	1		207.5	107
214	Amyda ornata CUMZ T93	0.526316	1		164.5	107
215	Amyda ornata CUMZ T94	0.526316	1		164.5	107
217	Amyda ornata CUMZ T96	0.614035	1		130.5	107
218	Amyda ornata CUMZ T97	0.438596	0.5		207.5	196
219	Amyda ornata CUMZ T103	0.789474	1		65	107
221	Amyda ornata CUMZ T105	0.0350877	1		258	107
222	Amyda ornata CUMZ T106	0.350877	0		234	230.5
223	Amyda ornata CUMZ T107	0.614035	1		130.5	107
225	Amyda ornata CUMZ T135	0.526316	1		164.5	107
226	Amyda ornata CUMZ T137	0.105263	0		257	230.5
230	Amyda ornata NMW 1301	0.587719	1		140.5	107
240	Dogania subplana FMNH 151021	0.615385	0		128.5	230.5
241	Dogania subplana FMNH 224111	0.820513	1		57	107
242	Dogania subplana FMNH 259045	0.871795	0		34	230.5
243	Dogania subplana MTD 8992	0.461538	0		199	230.5
244	Dogania subplana NMW 1870	0.230769	0		253	230.5
245	Dogania subplana NMW 1871	0.358974	0		233	230.5
246	Dogania subplana PCHP 1791	0.384615	0		227.5	230.5
247	Dogania subplana PCHP 2918	0.717949	0.5		91	196
251	Dogania subplana PCHP 5041	0.538462	0		160	230.5
252	Dogania subplana PCHP 5044	0.487179	0		186	230.5
255	Dogania subplana USNM 222523	0.923077	0		23	230.5
256	Nilssonia formosa NMW 38631	0.521739	1		167.5	107
257	Nilssonia formosa PCHP 4945	0.405797	0		216	230.5
259	Nilssonia formosa PCHP 4947	0.521739	0.5		167.5	196
260	Nilssonia formosa PCHP 5030	0.594203	0		137	230.5
261	Nilssonia formosa PCHP 5031	0.478261	0		192	230.5
262	Nilssonia formosa PCHP 5032	0.434783	0		209	230.5
263	Nilssonia formosa PCHP 5035	1	1		6	107
264	Nilssonia formosa ZSI 1785	0.666667	1		106.5	107
265	Nilssonia formosa ZSI 1786	0.637681	1		121	107
266	Nilssonia formosa ZSI unlabeled	0.666667	1		106.5	107
267	Nilssonia gangetica BMNH 86.8.26.1	0.842105	1		46	107
268	Nilssonia gangetica FMNH 260430	0.526316	1		164.5	107
269	Nilssonia gangetica MTD uncat	0.852632	1		41	107
270	Nilssonia gangetica SMF 52770	0.778947	1		71.5	107
272	Nilssonia gangetica USNM 293693	0.736842	1		79	107
274	Nilssonia gangetica ZSI 1805	0.821053	1		55.5	107
275	Nilssonia gangetica ZSI 1806	0.663158	1		108	107
276	Nilssonia gangetica ZSI 1808	0.894737	1		27.5	107
278	Nilssonia gangetica ZSI 17613	0.452632	1		202.5	107
280	Nilssonia gangetica? PCHP 2751	0.557895	1		148	107
281	Nilssonia gangetica? PCHP 4391	0.315789	0		237.5	230.5
282	Nilssonia gangetica? PCHP 4991	0.305263	0		245	230.5
283	Nilssonia gangetica? PCHP 5138	0.315789	0		237.5	230.5
286	Nilssonia hurum BMNH 86.8.26.2	0.722892	1		87	107
289	Nilssonia hurum NMW 40066	0.53012	1		161	107
290	Nilssonia hurum PCHP 2630	0.240964	0		252	230.5
291	Nilssonia hurum ZSI 1796	0.662651	1		109	107
293	Nilssonia hurum ZSI 16627	0.481928	1		189.5	107
295	Nilssonia hurum ZSI 16996	0.578313	1		143	107
296	Nilssonia hurum ZSI 17390	0.481928	1		189.5	107
297	Nilssonia hurum ZSI 18321	0.361446	0		231	230.5
298	Nilssonia hurum? PCHP 2629	0.313253	0		240	230.5
299	Nilssonia hurum? PCHP 2657	0.277108	0		251	230.5
300	Nilssonia hurum? PCHP 2668	0.313253	0		240	230.5
301	Nilssonia hurum? PCHP 2907	0.301205	0		246	230.5
302	Nilssonia hurum? PCHP 4959	0.421687	1		213	107
303	Nilssonia hurum? PCHP 4990	0.313253	0		240	230.5
310	Palea steindachneri MTD 33802	0.775	1		73	107
311	Palea steindachneri PCHP 2693	0.5	0		180.5	230.5
312	Palea steindachneri RH 1201	1	0		6	230.5
313	Pelodiscus sp. AMNH 7106	0.4	0		221	230.5
314	Pelodiscus sp. CUMZ T170	0.625	1		124.5	107
315	Pelodiscus sp. FMNH 6593	0.5	1		180.5	107
316	Pelodiscus sp. FMNH 6625	0.625	1		124.5	107
317	Pelodiscus sp. IVPP 537	0.65	1		115	107
318	Pelodiscus sp. IVPP 556	0.55	1		152.5	107
319	Pelodiscus sp. NHMB 1438	0.625	1		124.5	107
320	Pelodiscus sp. NHMB 2659	0.5	1		180.5	107
321	Pelodiscus sp. NMW II	0.65	1		115	107
322	Pelodiscus sp. NMW 1865	0.3	1		247	107
323	Pelodiscus sp. NMW 1866	0.475	1		194	107
324	Pelodiscus sp. NMW 1869	0.7	1		97	107
325	Pelodiscus sp. PCHP 2313	0.675	1		103.5	107
326	Pelodiscus sp. PCHP 2657	0.5	1		180.5	107
327	Pelodiscus sp. PCHP 2658	0.45	1		204	107
329	Pelodiscus sp. PCHP 3189	0.5	1		180.5	107
330	Pelodiscus sp. PCHP 3418	0.65	1		115	107
331	Pelodiscus sp. PCHP 3419	0.55	1		152.5	107
332	Pelodiscus sp. PCHP 3422	0.55	1		152.5	107
333	Pelodiscus sp. PCHP 3425	0.5	1		180.5	107
334	Pelodiscus sp. PCHP 3916	0.675	1		103.5	107
335	Pelodiscus sp. PCHP 4392	0.75	1		78	107
336	Pelodiscus sp. PCHP 4611	0.55	1		152.5	107
337	Pelodiscus sp. PCHP 4612	0.475	1		194	107
338	Pelodiscus sp. PCHP 4933	0.6	1		134.5	107
340	Pelodiscus sp. PCHP 7729	0.825	1		52.5	107
341	Pelodiscus sp. PCHP 11894	0.825	1		52.5	107
346	Pelodiscus sp. ROM R7536	0.475	1		194	107
347	Pelodiscus sp. ROM R8016	0.55	1		152.5	107
349	Pelodiscus sp. USNM 68476	0.925	1		22	107
350	Pelodiscus sp. USNM 539335	0.55	1		152.5	107
399	Pelochelys cantorii AMNH 23541	0.705882	1		95	107
400	Pelochelys cantorii CUMZ T120	1	1		6	107
403	Pelochelys cantorii FMNH 224104	0.470588	1		197	107
404	Pelochelys cantorii FMNH 224233	0.705882	1		95	107
405	Pelochelys cantorii NMW 1857	0.588235	1		138.5	107
406	Pelochelys cantorii PCHP 2375	0.376471	1		229	107
407	Pelochelys cantorii PCHP 2376	0.4	1		221	107
408	Pelochelys cantorii PCHP 2648	0.341176	0.5		235	196
409	Pelochelys cantori PCHP 2921	0.952941	1		15.5	107
410	Pelochelys cantorii PCHP 3229	0.423529	1		212	107
411	Pelochelys cantorii PCHP 3995	0.788235	1		66	107
412	Pelochelys cantorii PCHP 4974	0.835294	1		47	107
413	Pelochelys cantorii PCHP 11795	0.517647	0.5		170	196
414	Pelochelys cantorii RH 1036	0.952941	1		15.5	107
415	Pelochelys cantorii SMF 8037	0.847059	1		44	107
416	Pelochelys cantorii ZMC 262	0.705882	1		95	107
418	Trionyx triunguis AMNH 36599	0.615385	0.5		128.5	196
419	Trionyx triunguis AMNH 50723	0.403846	0.5		219	196
421	Trionyx triunguis AMNH 80026	0.576923	1		144	107
422	Trionyx triunguis NMB 55812	0.673077	1		105	107
423	Trionyx triunguis NMW 84	0.865385	1		35	107
424	Trionyx triunguis NMW 1207	0.375	0		230	230.5
426	Trionyx triunguis NMW 32237	1	1		6	107
428	Trionyx triunguis PCHP 4559	0.567308	1		147	107
429	Trionyx triunguis PCHP 4602	0.288462	0		248	230.5
430	Trionyx triunguis PCHP 5042	0.442308	0.5		206	196
431	Trionyx triunguis SMF 8042	0.711538	1		93	107
432	Trionyx triunguis SMF 8044	0.634615	1		122	107
433	Trionyx triunguis SMF 32811	0.625	1		124.5	107
434	Trionyx triunguis SMF 36470	0.480769	1		191	107
436	Trionyx triunguis USNM 337920	0.730769	1		81	107
437	Apalone ferox AMNH 5931	0.864865	1		36.5	107
438	Apalone ferox AMNH 5932	0.864865	1		36.5	107
442	Apalone ferox AMNH 65622	0.567568	0		146	230.5
444	Apalone ferox AMNH 129737	0.405405	0		217.5	230.5
445	Apalone ferox FMNH 31014	0.72973	0		82.5	230.5
446	Apalone ferox FMNH 31344	0.581081	1		142	107
447	Apalone ferox FMNH 98777	0.445946	0.5		205	196
448	Apalone ferox FMNH 98778	0.5	0		180.5	230.5
449	Apalone ferox FMNH 211820	0.540541	0		157.5	230.5
453	Apalone ferox PCHP 2333	0.675676	1		102	107
455	Apalone ferox PCHP 2653	0.432432	0		210	230.5
456	Apalone ferox PCHP 4141	0.540541	1		157.5	107
457	Apalone ferox PCHP 4405	0.418919	1		214	107
459	Apalone ferox PCHP 7043	0.756757	1		77	107
460	Apalone ferox PCHP 7047	0.405405	1		217.5	107
461	Apalone ferox PCHP 7048	0.486486	1		187	107
462	Apalone ferox PCHP 7049	0.5	0		180.5	230.5
465	Apalone ferox PCHP 8434	0.72973	1		82.5	107
466	Apalone ferox PCHP 11940	0.608108	1		133	107
467	Apalone ferox PCHP no number	0.648649	1		117	107
468	Apalone ferox ROM R1102	0.689189	1		98	107
470	Apalone ferox USNM 71069	0.662162	1		110	107
487	Apalone spinifera AMNH 43303	0.88	0.5		31.5	196
488	Apalone spinifera FMNH 22063	0.72	1		89	107
489	Apalone spinifera FMNH 252992	0.66	0		111	230.5
490	Apalone spinifera KU 1869	0.9	1		25.5	107
491	Apalone spinifera KU 2824	0.9	1		25.5	107
492	Apalone spinifera OMNH RE68	0.86	1		40	107
493	Apalone spinifera PCHP 1479	0.4	1		221	107
494	Apalone spinifera PCHP 1480	0.28	0		249.5	230.5
495	Apalone spinifera PCHP 2746	0.76	0		76	230.5
496	Apalone spinifera PCHP 3428	0.36	0		232	230.5
497	Apalone spinifera PCHP 5061	0.28	0		249.5	230.5
498	Apalone spinifera ROM R9284	0.54	0		159	230.5
499	Apalone spinifera ROM R9385	0.78	0		70	230.5
500	Apalone spinifera ROM R9386	0.8	1		63	107
501	Apalone spinifera TMM M3720	0.62	1		127	107
502	Apalone spinifera TMM M3817	0.8	1		63	107
503	Apalone spinifera TMM M7158	0.96	1		12	107
505	Apalone spinifera UMMZ 128088	0.72	0		89	230.5
506	Apalone spinifera USNM 26426	0.72	1		89	107
508	Apalone spinifera USNM 248990	0.8	0.5		63	196
510	Apalone spinifera YPM 10893	0.88	1		31.5	107
511	Apalone spinifera YPM 17772	0.52	1		169	107

## Sheet: C48
		% of adult size	C48: medial extent of hyo/hypoplastral callosity		% of adult size, ranked	medial extent of hyo/hypoplastral callosity, ranked
1	Cyclanorbis elegans BMNH 1909.10.15.5	0.715789	0		109	263		Spearman, lateral extent hyo/hypoplastra, all taxa			0.523107
2	Cyclanorbis elegans BMNH 1910.6.3.1	0.778947	0		84.5	263
3	Cyclanorbis elegans BMNH 1954.1.14.3	0.905263	0		30	263		Spearman, lateral extent hyo/hypoplastra, Trionychinae			0.578594
12	Cyclanorbis elegans PCHP 8215	0.810526	0		70	263
13	Cyclanorbis elegans PCHP 8225	0.821053	1		66.5	119
14	Cyclanorbis elegans PCHP 11753	0.452632	0		236.5	263
16	Cyclanorbis elegans PCHP 13971	0.894737	1		33.5	119
18	Cyclanorbis senegalensis BMNH 65.5.3.75	0.808511	2		71.5	17
19	Cyclanorbis senegalensis BMNH 1949.1.3.57	1.02128	2		2	17
20	Cyclanorbis senegalensis MTD 38635	0.978723	1		15	119
29	Cyclanorbis senegalensis PCHP 2358	0.765957	1		89	119
30	Cyclanorbis senegalensis PCHP 2626	0.829787	0		60	263
31	Cyclanorbis senegalensis PCHP 2627	0.723404	1		101.5	119
32	Cyclanorbis senegalensis PCHP 2745	0.595745	0		158	263
33	Cyclanorbis senegalensis PCHP 2747	0.851064	0.5		51.5	206.5
34	Cyclanorbis senegalensis PCHP 2748	0.638298	1		138.5	119
35	Cyclanorbis senegalensis PCHP 2883	0.638298	1		138.5	119
36	Cyclanorbis senegalensis PCHP 2884	0.851064	1		51.5	119
37	Cyclanorbis senegalensis PCHP 2885	0.659574	1		130	119
38	Cyclanorbis senegalensis PCHP 3665	0.93617	1		25.5	119
39	Cyclanorbis senegalensis PCHP 3911	0.93617	1		25.5	119
40	Cyclanorbis senegalensis PCHP 4145	0.957447	1		18.5	119
41	Cyclanorbis senegalensis PCHP 11789	0.808511	1		71.5	119
43	Cyclanorbis senegalensis PCHP no number b	0.723404	1		101.5	119
44	Cyclanorbis senegalensis PCHP no number c	0.957447	1		18.5	119
46	Cycloderma aubryi AMNH 108909	0.388235	1		264	119
47	Cycloderma aubryi BMNH 63.6.13.5	0.764706	1.5		90	40
48	Cycloderma aubryi FMNH 98752	0.552941	1		177	119
49	Cycloderma aubryi MNHN AC 1930-362	0.611765	2		152	17
50	Cycloderma aubryi NHMB 248	0.811765	2		69	17
51	Cycloderma aubryi NHMB 3584	0.882353	2		37	17
56	Cycloderma aubryi NMB 55813	0.470588	1		231	119
60	Cycloderma aubryi PCHP 7513	0.682353	1		118	119
61	Cycloderma frenatum AMNH 110180	0.71028	1		111	119
65	Cycloderma frenatum PCHP 2374	0.616822	0.5		147	206.5
66	Cycloderma frenatum PCHP 2744	0.495327	1		216	119
67	Cycloderma frenatum PCHP 11786	0.168224	0.5		299	206.5
68	Cycloderma frenatum SMF 33700	0.345794	1		275	119
73	Lissemys ceylonensis MTD 3661	0.892308	1		36	119
74	Lissemys ceylonensis NHMB 1811	0.323077	0		277	263
75	Lissemys ceylonensis NHMB 2396	0.6	1		155.5	119
76	Lissemys ceylonensis NHMB 2397	0.784615	1		81	119
77	Lissemys ceylonensis NHMB 2398	1	1		8.5	119
78	Lissemys ceylonensis NHMB 2575	0.507692	1		205	119
79	Lissemys ceylonensis NHMB 2576	0.384615	0		265.5	263
80	Lissemys ceylonensis NHMB 4752	0.846154	1		55	119
81	Lissemys ceylonensis PCHP 4703	0.476923	0.5		225	206.5
82	Lissemys punctata AMNH 7090	0.862745	1		48	119
83	Lissemys punctata NMB 37379	0.588235	1		160.5	119
84	Lissemys punctata NMW 1232	1	1		8.5	119
85	Lissemys punctata PCHP 2628	0.392157	0		262	263
86	Lissemys punctata PCHP 2743	0.470588	0.5		231	206.5
89	Lissemys punctata PCHP 2818	0.843137	1		56	119
90	Lissemys punctata PCHP 2819	0.823529	1		65	119
91	Lissemys punctata PCHP 2820	0.529412	1		190	119
92	Lissemys punctata PCHP 2821	0.647059	1		137	119
93	Lissemys punctata PCHP 2920	0.509804	0		203	263
94	Lissemys punctata PCHP 3347	0.784314	1		82	119
96	Lissemys punctata PCHP 4931	0.509804	1		203	119
97	Lissemys punctata PCHP 4932	1	0		8.5	263
98	Lissemys punctata PCHP 4951	0.509804	0.5		203	206.5
101	Lissemys punctata USNM 61093	0.431373	0.5		246	206.5
102	Lissemys punctata USNM 293690	0.941176	1		23	119
103	Lissemys punctata ZSI 1649	0.941176	1		23	119
104	Lissemys punctata ZSI 1714	0.941176	1		23	119
106	Lissemys scutata AMNH 139580	0.731707	1		96	119
108	Lissemys scutata CUMZ T154	0.487805	0		217	263
111	Lissemys scutata CUMZ T171	0.829268	0		61.5	263
113	Lissemys scutata PCHP 3913	0.512195	1		201	119
114	Lissemys scutata PCHP 5036	0.804878	1		73	119
115	Lissemys scutata PCHP 5046	0.658537	1		131	119
116	Lissemys scutata PCHP 5047	0.390244	0		263	263
117	Lissemys scutata ZSI 1705	0.878049	1		41	119
118	Lissemys scutata ZSI 1706	0.829268	1		61.5	119
120	Amyda cartilaginea FMNH 11088	0.409091	0		253	263
121	Amyda cartilaginea FMNH 224223	0.454545	0		234.5	263
122	Amyda cartilaginea NHMB 3767	0.545455	0		184	263
123	Amyda cartilaginea NMW 85, 87	0.568182	0		169	263
125	Amyda cartilaginea NMW 1864	0.727273	1		100	119
126	Amyda cartilaginea NMW 1874	0.454545	0		234.5	263
129	Amyda cartilaginea RH128	0.863636	0.5		46	206.5
130	Amyda cartilaginea RH129	1	1		8.5	119
131	Amyda cartilaginea USNM 22522	0.681818	0.5		119	206.5
132	Amyda ornata AMNH 28357	0.596491	1		157	119
133	Amyda ornata BMNH 1929.10.17.12	0.587719	0.5		162.5	206.5
140	Amyda ornata CUMZ T8	0.210526	0		297	263
202	Amyda ornata CUMZ T74	0.517544	1		200	119
206	Amyda ornata CUMZ T79	0.175439	0		298	263
207	Amyda ornata CUMZ T80	0.22807	0		296	263
208	Amyda ornata CUMZ T83	0.307018	0		285	263
209	Amyda ornata CUMZ T88	0.307018	0		285	263
210	Amyda ornata CUMZ T89	0.394737	0		261	263
211	Amyda ornata CUMZ T90	0.307018	0		285	263
212	Amyda ornata CUMZ T91	0.482456	1		220	119
213	Amyda ornata CUMZ T92	0.438596	0.5		243.5	206.5
214	Amyda ornata CUMZ T93	0.526316	1		193.5	119
215	Amyda ornata CUMZ T94	0.526316	1		193.5	119
217	Amyda ornata CUMZ T96	0.614035	0.5		150.5	206.5
218	Amyda ornata CUMZ T97	0.438596	0.5		243.5	206.5
219	Amyda ornata CUMZ T103	0.789474	1		78.5	119
220	Amyda ornata CUMZ T104	0.789474	1		78.5	119
221	Amyda ornata CUMZ T105	0.0350877	0.5		301	206.5
222	Amyda ornata CUMZ T106	0.350877	0		274	263
223	Amyda ornata CUMZ T107	0.614035	0		150.5	263
225	Amyda ornata CUMZ T135	0.526316	0		193.5	263
226	Amyda ornata CUMZ T137	0.105263	0		300	263
230	Amyda ornata NMW 1301	0.587719	0.5		162.5	206.5
233	Amyda ornata ZSI 4094	0.77193	1		88	119
239	Dogania subplana CUMZ T152	0.794872	1		77	119
240	Dogania subplana FMNH 151021	0.615385	0		148.5	263
241	Dogania subplana FMNH 224111	0.820513	1		68	119
242	Dogania subplana FMNH 259045	0.871795	1		42	119
243	Dogania subplana MTD 8992	0.461538	0		233	263
244	Dogania subplana NMW 1870	0.230769	0		295	263
245	Dogania subplana NMW 1871	0.358974	0		273	263
246	Dogania subplana PCHP 1791	0.384615	0		265.5	263
247	Dogania subplana PCHP 2918	0.717949	1		108	119
251	Dogania subplana PCHP 5041	0.538462	0		188	263
252	Dogania subplana PCHP 5044	0.487179	0		218	263
254	Dogania subplana UCMVZ 95937	0.564103	0		172	263
255	Dogania subplana USNM 222523	0.923077	0		28	263
256	Nilssonia formosa NMW 38631	0.521739	0.5		196.5	206.5
257	Nilssonia formosa PCHP 4945	0.405797	0		254	263
259	Nilssonia formosa PCHP 4947	0.521739	0		196.5	263
260	Nilssonia formosa PCHP 5030	0.594203	0		159	263
261	Nilssonia formosa PCHP 5031	0.478261	0		224	263
262	Nilssonia formosa PCHP 5032	0.434783	0		245	263
263	Nilssonia formosa PCHP 5035	1	1.5		8.5	40
264	Nilssonia formosa ZSI 1785	0.666667	1		124.5	119
265	Nilssonia formosa ZSI 1786	0.637681	1.5		140	40
266	Nilssonia formosa ZSI unlabeled	0.666667	0		124.5	263
267	Nilssonia gangetica BMNH 86.8.26.1	0.842105	2		57	17
268	Nilssonia gangetica FMNH 260430	0.526316	1		193.5	119
269	Nilssonia gangetica MTD uncat	0.852632	2		50	17
270	Nilssonia gangetica SMF 52770	0.778947	2		84.5	17
272	Nilssonia gangetica USNM 293693	0.736842	1		95	119
273	Nilssonia gangetica ZSI 878	0.863158	2		47	17
274	Nilssonia gangetica ZSI 1805	0.821053	2		66.5	17
275	Nilssonia gangetica ZSI 1806	0.663158	2		126	17
276	Nilssonia gangetica ZSI 1808	0.894737	2		33.5	17
278	Nilssonia gangetica ZSI 17613	0.452632	1		236.5	119
279	Nilssonia gangetica ZSI 23801	0.421053	0.5		251	206.5
280	Nilssonia gangetica? PCHP 2751	0.557895	1		173	119
281	Nilssonia gangetica? PCHP 4391	0.315789	0		278.5	263
282	Nilssonia gangetica? PCHP 4991	0.305263	0		287	263
283	Nilssonia gangetica? PCHP 5138	0.315789	0		278.5	263
286	Nilssonia hurum BMNH 86.8.26.2	0.722892	2		103	17
288	Nilssonia hurum MCZ 61476	0.373494	0		270	263
289	Nilssonia hurum NMW 40066	0.53012	1		189	119
290	Nilssonia hurum PCHP 2630	0.240964	0		294	263
291	Nilssonia hurum ZSI 1796	0.662651	1		127	119
293	Nilssonia hurum ZSI 16627	0.481928	1		221.5	119
294	Nilssonia hurum ZSI 16752	1	2		8.5	17
295	Nilssonia hurum ZSI 16996	0.578313	1		166	119
296	Nilssonia hurum ZSI 17390	0.481928	1		221.5	119
297	Nilssonia hurum ZSI 18321	0.361446	0		271	263
298	Nilssonia hurum? PCHP 2629	0.313253	0		281	263
299	Nilssonia hurum? PCHP 2657	0.277108	0		293	263
300	Nilssonia hurum? PCHP 2668	0.313253	0		281	263
301	Nilssonia hurum? PCHP 2907	0.301205	0		288	263
302	Nilssonia hurum? PCHP 4959	0.421687	0.5		250	206.5
303	Nilssonia hurum? PCHP 4990	0.313253	0.5		281	206.5
304	Nilssonia leithi FMNH 224231	0.976864	2		16	17
305	Nilssonia leithi ZSI 17973	0.848329	0.5		53	206.5
306	Nilssonia nigricans NMW 39090	0.441558	0		242	263
307	Nilssonia nigricans ZSI 1908	0.909091	2		29	17
308	Nilssonia nigricans ZSI 1918	0.649351	0.5		135	206.5
309	Nilssonia nigricans ZSI 1994	1	1.5		8.5	40
310	Palea steindachneri MTD 33802	0.775	0.5		87	206.5
311	Palea steindachneri PCHP 2693	0.5	0		210.5	263
312	Palea steindachneri RH 1201	1	0		8.5	263
313	Pelodiscus sp. AMNH 7106	0.4	0		259	263
314	Pelodiscus sp. CUMZ T170	0.625	1.5		143.5	40
315	Pelodiscus sp. FMNH 6593	0.5	0		210.5	263
316	Pelodiscus sp. FMNH 6625	0.625	1.5		143.5	40
317	Pelodiscus sp. IVPP 537	0.65	0.5		133	206.5
318	Pelodiscus sp. IVPP 556	0.55	0.5		180.5	206.5
319	Pelodiscus sp. NHMB 1438	0.625	1		143.5	119
320	Pelodiscus sp. NHMB 2659	0.5	0.5		210.5	206.5
321	Pelodiscus sp. NMW II	0.65	0		133	263
322	Pelodiscus sp. NMW 1865	0.3	0.5		289	206.5
323	Pelodiscus sp. NMW 1866	0.475	1		227	119
324	Pelodiscus sp. NMW 1869	0.7	0		116	263
325	Pelodiscus sp. PCHP 2313	0.675	1		121.5	119
326	Pelodiscus sp. PCHP 2657	0.5	1		210.5	119
327	Pelodiscus sp. PCHP 2658	0.45	1		238	119
328	Pelodiscus sp. PCHP 2771	0.375	0		268.5	263
329	Pelodiscus sp. PCHP 3189	0.5	0		210.5	263
330	Pelodiscus sp. PCHP 3418	0.65	1		133	119
331	Pelodiscus sp. PCHP 3419	0.55	1		180.5	119
332	Pelodiscus sp. PCHP 3422	0.55	1		180.5	119
333	Pelodiscus sp. PCHP 3425	0.5	1.5		210.5	40
334	Pelodiscus sp. PCHP 3916	0.675	1		121.5	119
335	Pelodiscus sp. PCHP 4392	0.75	2		93.5	17
336	Pelodiscus sp. PCHP 4611	0.55	0		180.5	263
337	Pelodiscus sp. PCHP 4612	0.475	0.5		227	206.5
338	Pelodiscus sp. PCHP 4933	0.6	1.5		155.5	40
339	Pelodiscus sp. PCHP 5414	0.5	0		210.5	263
340	Pelodiscus sp. PCHP 7729	0.825	2		63.5	17
341	Pelodiscus sp. PCHP 11894	0.825	2		63.5	17
346	Pelodiscus sp. ROM R7536	0.475	1		227	119
347	Pelodiscus sp. ROM R8016	0.55	1		180.5	119
349	Pelodiscus sp. USNM 68476	0.925	1		27	119
350	Pelodiscus sp. USNM 539335	0.55	0.5		180.5	206.5
393	Pelochelys bibroni NHMB 183	0.428571	1		247.5	119
394	Pelochelys bibroni PCHP 11230	1	1		8.5	119
395	Pelochelys bibroni PCHP 11751	0.892857	1.5		35	40
396	Pelochelys bibroni PCHP 11752	0.428571	1		247.5	119
397	Pelochelys bibroni PCHP 11794	0.571429	1		168	119
398	Pelochelys bibroni USNM 231523	0.880952	1		38	119
399	Pelochelys cantorii AMNH 23541	0.705882	1		113	119
400	Pelochelys cantorii CUMZ T120	1	1		8.5	119
402	Pelochelys cantorii CUMZ T148	0.835294	1		58.5	119
403	Pelochelys cantorii FMNH 224104	0.470588	0.5		231	206.5
404	Pelochelys cantorii FMNH 224233	0.705882	1		113	119
405	Pelochelys cantorii NMW 1857	0.588235	1		160.5	119
406	Pelochelys cantorii PCHP 2375	0.376471	1		267	119
407	Pelochelys cantorii PCHP 2376	0.4	1		259	119
408	Pelochelys cantorii PCHP 2648	0.341176	0.5		276	206.5
409	Pelochelys cantori PCHP 2921	0.952941	1		20.5	119
410	Pelochelys cantorii PCHP 3229	0.423529	1		249	119
411	Pelochelys cantorii PCHP 3995	0.788235	1		80	119
412	Pelochelys cantorii PCHP 4974	0.835294	1		58.5	119
413	Pelochelys cantorii PCHP 11795	0.517647	0.5		199	206.5
414	Pelochelys cantorii RH 1036	0.952941	1		20.5	119
415	Pelochelys cantorii SMF 8037	0.847059	1		54	119
416	Pelochelys cantorii ZMC 262	0.705882	0		113	263
418	Trionyx triunguis AMNH 36599	0.615385	1		148.5	119
419	Trionyx triunguis AMNH 50723	0.403846	0.5		257	206.5
420	Trionyx triunguis AMNH 50724	0.307692	0		283	263
421	Trionyx triunguis AMNH 80026	0.576923	1		167	119
422	Trionyx triunguis NMB 55812	0.673077	1		123	119
423	Trionyx triunguis NMW 84	0.865385	1		43	119
424	Trionyx triunguis NMW 1207	0.375	0		268.5	263
426	Trionyx triunguis NMW 32237	1	1		8.5	119
428	Trionyx triunguis PCHP 4559	0.567308	1		171	119
429	Trionyx triunguis PCHP 4602	0.288462	0		290	263
430	Trionyx triunguis PCHP 5042	0.442308	1		241	119
431	Trionyx triunguis SMF 8042	0.711538	1.5		110	40
432	Trionyx triunguis SMF 8044	0.634615	1		141	119
433	Trionyx triunguis SMF 32811	0.625	1		143.5	119
434	Trionyx triunguis SMF 36470	0.480769	1		223	119
436	Trionyx triunguis USNM 337920	0.730769	1		97	119
437	Apalone ferox AMNH 5931	0.864865	3		44.5	1
438	Apalone ferox AMNH 5932	0.864865	2		44.5	17
439	Apalone ferox AMNH 9113	0.702703	1.5		115	40
442	Apalone ferox AMNH 65622	0.567568	1		170	119
444	Apalone ferox AMNH 129737	0.405405	1		255.5	119
445	Apalone ferox FMNH 31014	0.72973	1		98.5	119
446	Apalone ferox FMNH 31344	0.581081	1		165	119
447	Apalone ferox FMNH 98777	0.445946	0		239	263
448	Apalone ferox FMNH 98778	0.5	0		210.5	263
449	Apalone ferox FMNH 211820	0.540541	0		185.5	263
453	Apalone ferox PCHP 2333	0.675676	2		120	17
456	Apalone ferox PCHP 4141	0.540541	1		185.5	119
457	Apalone ferox PCHP 4405	0.418919	1		252	119
459	Apalone ferox PCHP 7043	0.756757	2		92	17
460	Apalone ferox PCHP 7047	0.405405	1		255.5	119
461	Apalone ferox PCHP 7048	0.486486	1		219	119
462	Apalone ferox PCHP 7049	0.5	1		210.5	119
465	Apalone ferox PCHP 8434	0.72973	1.5		98.5	40
466	Apalone ferox PCHP 11940	0.608108	1		154	119
467	Apalone ferox PCHP no number	0.648649	2		136	17
468	Apalone ferox ROM R1102	0.689189	1		117	119
470	Apalone ferox USNM 71069	0.662162	2.5		128	2.5
471	Apalone mutica FMNH 22064	1	1		8.5	119
472	Apalone mutica FMNH 22065	0.75	1		93.5	119
474	Apalone mutica KU 1868	1.11111	1		1	119
475	Apalone mutica PCHP 1611	0.527778	0.5		191	206.5
476	Apalone mutica PCHP 2655	0.583333	1		164	119
477	Apalone mutica SMF 33063	0.555556	1.5		175	40
478	Apalone mutica TMM 3132	0.5	2.5		210.5	2.5
479	Apalone mutica UMMZ 155231	0.555556	2		175	17
480	Apalone mutica USNM 313652	0.777778	1		86	119
481	Apalone mutica YPM R5452	0.472222	1		229	119
482	Apalone mutica YPM R10890	0.611111	1		153	119
483	Apalone mutica YPM R10911	0.555556	1		175	119
485	Apalone mutica YPM R11424	0.444444	1		240	119
486	Apalone mutica YPM R11680	0.722222	1		104	119
487	Apalone spinifera AMNH 43303	0.88	1		39.5	119
488	Apalone spinifera FMNH 22063	0.72	0.5		106	206.5
489	Apalone spinifera FMNH 252992	0.66	0.5		129	206.5
490	Apalone spinifera KU 1869	0.9	1.5		31.5	40
491	Apalone spinifera KU 2824	0.9	1.5		31.5	40
492	Apalone spinifera OMNH RE68	0.86	1		49	119
493	Apalone spinifera PCHP 1479	0.4	2		259	17
494	Apalone spinifera PCHP 1480	0.28	0.5		291.5	206.5
495	Apalone spinifera PCHP 2746	0.76	1.5		91	40
496	Apalone spinifera PCHP 3428	0.36	0		272	263
497	Apalone spinifera PCHP 5061	0.28	0		291.5	263
498	Apalone spinifera ROM R9284	0.54	1		187	119
499	Apalone spinifera ROM R9385	0.78	1		83	119
500	Apalone spinifera ROM R9386	0.8	2		75	17
501	Apalone spinifera TMM M3720	0.62	1.5		146	40
502	Apalone spinifera TMM M3817	0.8	2		75	17
503	Apalone spinifera TMM M7158	0.96	1.5		17	40
505	Apalone spinifera UMMZ 128088	0.72	0		106	263
506	Apalone spinifera USNM 26426	0.72	1.5		106	40
508	Apalone spinifera USNM 248990	0.8	1		75	119
510	Apalone spinifera YPM 10893	0.88	1		39.5	119
511	Apalone spinifera YPM 17772	0.52	1		198	119

## Sheet: C49
		% of adult size	C49: contribution of hyo/hypoplastral callosity to inguinal notch		% of adult size, ranked	contribution of hyo/hypoplastral callosity to inguinal notch, ranked
18	Cyclanorbis senegalensis BMNH 65.5.3.75	0.808511	1		44.5	74.5		Spearman, lateral extent hyo/hypoplastra, all taxa			0.322517
19	Cyclanorbis senegalensis BMNH 1949.1.3.57	1.02128	1		2	74.5
20	Cyclanorbis senegalensis MTD 38635	0.978723	0		8	203		Spearman, lateral extent hyo/hypoplastra, Trionychinae			0.436709
29	Cyclanorbis senegalensis PCHP 2358	0.765957	0		57	203
30	Cyclanorbis senegalensis PCHP 2626	0.829787	0		38	203
31	Cyclanorbis senegalensis PCHP 2627	0.723404	0		66.5	203
32	Cyclanorbis senegalensis PCHP 2745	0.595745	1		112	74.5
33	Cyclanorbis senegalensis PCHP 2747	0.851064	0		33.5	203
34	Cyclanorbis senegalensis PCHP 2748	0.638298	0.5		96.5	163
35	Cyclanorbis senegalensis PCHP 2883	0.638298	0.5		96.5	163
36	Cyclanorbis senegalensis PCHP 2884	0.851064	0		33.5	203
37	Cyclanorbis senegalensis PCHP 2885	0.659574	0.5		92	163
38	Cyclanorbis senegalensis PCHP 3665	0.93617	0.5		14.5	163
39	Cyclanorbis senegalensis PCHP 3911	0.93617	1		14.5	74.5
40	Cyclanorbis senegalensis PCHP 4145	0.957447	1		10.5	74.5
41	Cyclanorbis senegalensis PCHP 11789	0.808511	0		44.5	203
43	Cyclanorbis senegalensis PCHP no number b	0.723404	0.5		66.5	163
44	Cyclanorbis senegalensis PCHP no number c	0.957447	0.5		10.5	163
46	Cycloderma aubryi AMNH 108909	0.388235	0.5		185	163
47	Cycloderma aubryi BMNH 63.6.13.5	0.764706	1		58	74.5
48	Cycloderma aubryi FMNH 98752	0.552941	0		129	203
49	Cycloderma aubryi MNHN AC 1930-362	0.611765	1		108	74.5
50	Cycloderma aubryi NHMB 248	0.811765	1		43	74.5
51	Cycloderma aubryi NHMB 3584	0.882353	1		23	74.5
56	Cycloderma aubryi NMB 55813	0.470588	0		158.5	203
60	Cycloderma aubryi PCHP 7513	0.682353	0		81	203
74	Lissemys ceylonensis NHMB 1811	0.323077	0		197	203
75	Lissemys ceylonensis NHMB 2396	0.6	1		111	74.5
76	Lissemys ceylonensis NHMB 2397	0.784615	0		52	203
77	Lissemys ceylonensis NHMB 2398	1	1		5	74.5
81	Lissemys ceylonensis PCHP 4703	0.476923	0		154	203
120	Amyda cartilaginea FMNH 11088	0.409091	0		177	203
121	Amyda cartilaginea FMNH 224223	0.454545	0		162.5	203
122	Amyda cartilaginea NHMB 3767	0.545455	0.5		132	163
123	Amyda cartilaginea NMW 85, 87	0.568182	0.5		120	163
126	Amyda cartilaginea NMW 1874	0.454545	1		162.5	74.5
129	Amyda cartilaginea RH128	0.863636	1		29	74.5
130	Amyda cartilaginea RH129	1	1		5	74.5
131	Amyda cartilaginea USNM 22522	0.681818	1		82	74.5
133	Amyda ornata BMNH 1929.10.17.12	0.587719	1		113.5	74.5
140	Amyda ornata CUMZ T8	0.210526	0		224	203
202	Amyda ornata CUMZ T74	0.517544	1		143	74.5
206	Amyda ornata CUMZ T79	0.175439	0		225	203
207	Amyda ornata CUMZ T80	0.22807	0		220	203
208	Amyda ornata CUMZ T83	0.307018	0		205	203
209	Amyda ornata CUMZ T88	0.307018	0.5		205	163
210	Amyda ornata CUMZ T89	0.394737	1		184	74.5
211	Amyda ornata CUMZ T90	0.307018	0		205	203
212	Amyda ornata CUMZ T91	0.482456	1		151	74.5
213	Amyda ornata CUMZ T92	0.438596	1		171.5	74.5
214	Amyda ornata CUMZ T93	0.526316	1		138.5	74.5
215	Amyda ornata CUMZ T94	0.526316	1		138.5	74.5
217	Amyda ornata CUMZ T96	0.614035	1		106.5	74.5
218	Amyda ornata CUMZ T97	0.438596	1		171.5	74.5
219	Amyda ornata CUMZ T103	0.789474	1		49.5	74.5
220	Amyda ornata CUMZ T104	0.789474	1		49.5	74.5
221	Amyda ornata CUMZ T105	0.0350877	1		228	74.5
222	Amyda ornata CUMZ T106	0.350877	0		193	203
223	Amyda ornata CUMZ T107	0.614035	1		106.5	74.5
225	Amyda ornata CUMZ T135	0.526316	0.5		138.5	163
226	Amyda ornata CUMZ T137	0.105263	0		227	203
230	Amyda ornata NMW 1301	0.587719	0.5		113.5	163
240	Dogania subplana FMNH 151021	0.615385	1		104.5	74.5
241	Dogania subplana FMNH 224111	0.820513	1		42	74.5
242	Dogania subplana FMNH 259045	0.871795	0.5		26	163
243	Dogania subplana MTD 8992	0.461538	0		161	203
244	Dogania subplana NMW 1870	0.230769	0		219	203
245	Dogania subplana NMW 1871	0.358974	0		192	203
246	Dogania subplana PCHP 1791	0.384615	0		186	203
247	Dogania subplana PCHP 2918	0.717949	0.5		73	163
251	Dogania subplana PCHP 5041	0.538462	0		134	203
252	Dogania subplana PCHP 5044	0.487179	0		149	203
255	Dogania subplana USNM 222523	0.923077	0		17	203
267	Nilssonia gangetica BMNH 86.8.26.1	0.842105	1		36	74.5
268	Nilssonia gangetica FMNH 260430	0.526316	1		138.5	74.5
269	Nilssonia gangetica MTD uncat	0.852632	1		32	74.5
270	Nilssonia gangetica SMF 52770	0.778947	1		54	74.5
272	Nilssonia gangetica USNM 293693	0.736842	1		62	74.5
273	Nilssonia gangetica ZSI 878	0.863158	1		30	74.5
274	Nilssonia gangetica ZSI 1805	0.821053	1		41	74.5
275	Nilssonia gangetica ZSI 1806	0.663158	1		88	74.5
276	Nilssonia gangetica ZSI 1808	0.894737	1		22	74.5
278	Nilssonia gangetica ZSI 17613	0.452632	0.5		164	163
280	Nilssonia gangetica? PCHP 2751	0.557895	1		124	74.5
281	Nilssonia gangetica? PCHP 4391	0.315789	0.5		198.5	163
282	Nilssonia gangetica? PCHP 4991	0.305263	0.5		207	163
283	Nilssonia gangetica? PCHP 5138	0.315789	0.5		198.5	163
286	Nilssonia hurum BMNH 86.8.26.2	0.722892	1		68	74.5
289	Nilssonia hurum NMW 40066	0.53012	1		135	74.5
290	Nilssonia hurum PCHP 2630	0.240964	0		218	203
291	Nilssonia hurum ZSI 1796	0.662651	1		89	74.5
293	Nilssonia hurum ZSI 16627	0.481928	1		152	74.5
294	Nilssonia hurum ZSI 16752	1	1		5	74.5
295	Nilssonia hurum ZSI 16996	0.578313	1		117	74.5
297	Nilssonia hurum ZSI 18321	0.361446	0		189	203
298	Nilssonia hurum? PCHP 2629	0.313253	0		201	203
299	Nilssonia hurum? PCHP 2657	0.277108	0		214	203
300	Nilssonia hurum? PCHP 2668	0.313253	0		201	203
301	Nilssonia hurum? PCHP 2907	0.301205	0		210	203
302	Nilssonia hurum? PCHP 4959	0.421687	1		175	74.5
303	Nilssonia hurum? PCHP 4990	0.313253	0		201	203
306	Nilssonia nigricans NMW 39090	0.441558	0		170	203
307	Nilssonia nigricans ZSI 1908	0.909091	1		18	74.5
310	Palea steindachneri MTD 33802	0.775	1		56	74.5
312	Palea steindachneri RH 1201	1	0		5	203
313	Pelodiscus sp. AMNH 7106	0.4	0		182	203
314	Pelodiscus sp. CUMZ T170	0.625	1		100.5	74.5
315	Pelodiscus sp. FMNH 6593	0.5	1		146	74.5
316	Pelodiscus sp. FMNH 6625	0.625	1		100.5	74.5
317	Pelodiscus sp. IVPP 537	0.65	1		93.5	74.5
318	Pelodiscus sp. IVPP 556	0.55	0.5		130.5	163
319	Pelodiscus sp. NHMB 1438	0.625	1		100.5	74.5
320	Pelodiscus sp. NHMB 2659	0.5	0.5		146	163
321	Pelodiscus sp. NMW II	0.65	0		93.5	203
323	Pelodiscus sp. NMW 1866	0.475	1		155.5	74.5
324	Pelodiscus sp. NMW 1869	0.7	1		79	74.5
325	Pelodiscus sp. PCHP 2313	0.675	1		84	74.5
326	Pelodiscus sp. PCHP 2657	0.5	1		146	74.5
327	Pelodiscus sp. PCHP 2658	0.45	1		165	74.5
340	Pelodiscus sp. PCHP 7729	0.825	1		39.5	74.5
341	Pelodiscus sp. PCHP 11894	0.825	1		39.5	74.5
346	Pelodiscus sp. ROM R7536	0.475	1		155.5	74.5
349	Pelodiscus sp. USNM 68476	0.925	0		16	203
350	Pelodiscus sp. USNM 539335	0.55	1		130.5	74.5
351	Chitra chitra BMNH 1926.12.16.1	0.303797	1		208.5	74.5
359	Chitra chitra CUMZ T81	0.227848	0		221	203
361	Chitra chitra CUMZ T121	0.664557	1		87	74.5
362	Chitra chitra CUMZ T122	0.443038	1		168	74.5
363	Chitra chitra CUMZ T123	0.759494	0		60	203
365	Chitra chitra CUMZ T126	0.253165	1		215.5	74.5
367	Chitra chitra CUMZ T145	0.898734	1		21	74.5
368	Chitra chitra CUMZ T172	0.253165	1		215.5	74.5
371	Chitra chitra PCHP 4957	0.56962	1		119	74.5
372	Chitra chitra PCHP 4975	0.468354	1		160	74.5
373	Chitra chitra PCHP 4988	0.341772	1		194	74.5
374	Chitra chitra PCHP 4995	0.559494	1		123	74.5
375	Chitra chitra PCHP 4996	0.303797	1		208.5	74.5
376	Chitra chitra PCHP 4997	0.335443	1		196	74.5
377	Chitra chitra PCHP 5051	0.360759	1		190	74.5
378	Chitra chitra PCHP 5052	0.246835	0		217	203
379	Chitra chitra PCHP 5053	0.556962	1		125	74.5
380	Chitra chitra PCHP 5412	0.21519	0		223	203
381	Chitra chitra PCHP 5413	0.170886	0		226	203
382	Chitra chitra RH1038	0.221519	1		222	74.5
399	Pelochelys cantorii AMNH 23541	0.705882	1		76	74.5
400	Pelochelys cantorii CUMZ T120	1	1		5	74.5
403	Pelochelys cantorii FMNH 224104	0.470588	1		158.5	74.5
404	Pelochelys cantorii FMNH 224233	0.705882	1		76	74.5
406	Pelochelys cantorii PCHP 2375	0.376471	1		187	74.5
407	Pelochelys cantorii PCHP 2376	0.4	1		182	74.5
408	Pelochelys cantorii PCHP 2648	0.341176	0		195	203
409	Pelochelys cantori PCHP 2921	0.952941	1		12.5	74.5
410	Pelochelys cantorii PCHP 3229	0.423529	1		174	74.5
411	Pelochelys cantorii PCHP 3995	0.788235	1		51	74.5
412	Pelochelys cantorii PCHP 4974	0.835294	1		37	74.5
413	Pelochelys cantorii PCHP 11795	0.517647	1		142	74.5
414	Pelochelys cantorii RH 1036	0.952941	1		12.5	74.5
415	Pelochelys cantorii SMF 8037	0.847059	1		35	74.5
416	Pelochelys cantorii ZMC 262	0.705882	1		76	74.5
418	Trionyx triunguis AMNH 36599	0.615385	1		104.5	74.5
419	Trionyx triunguis AMNH 50723	0.403846	1		180	74.5
420	Trionyx triunguis AMNH 50724	0.307692	0.5		203	163
421	Trionyx triunguis AMNH 80026	0.576923	1		118	74.5
422	Trionyx triunguis NMB 55812	0.673077	1		85	74.5
423	Trionyx triunguis NMW 84	0.865385	1		27	74.5
424	Trionyx triunguis NMW 1207	0.375	0		188	203
428	Trionyx triunguis PCHP 4559	0.567308	1		122	74.5
429	Trionyx triunguis PCHP 4602	0.288462	0.5		211	163
430	Trionyx triunguis PCHP 5042	0.442308	1		169	74.5
431	Trionyx triunguis SMF 8042	0.711538	1		74	74.5
432	Trionyx triunguis SMF 8044	0.634615	1		98	74.5
433	Trionyx triunguis SMF 32811	0.625	1		100.5	74.5
434	Trionyx triunguis SMF 36470	0.480769	1		153	74.5
436	Trionyx triunguis USNM 337920	0.730769	1		63	74.5
437	Apalone ferox AMNH 5931	0.864865	1		28	74.5
439	Apalone ferox AMNH 9113	0.702703	1		78	74.5
442	Apalone ferox AMNH 65622	0.567568	1		121	74.5
444	Apalone ferox AMNH 129737	0.405405	1		178.5	74.5
445	Apalone ferox FMNH 31014	0.72973	0.5		64.5	163
446	Apalone ferox FMNH 31344	0.581081	1		116	74.5
447	Apalone ferox FMNH 98777	0.445946	1		166	74.5
453	Apalone ferox PCHP 2333	0.675676	1		83	74.5
455	Apalone ferox PCHP 2653	0.432432	0		173	203
457	Apalone ferox PCHP 4405	0.418919	0.5		176	163
459	Apalone ferox PCHP 7043	0.756757	1		61	74.5
460	Apalone ferox PCHP 7047	0.405405	1		178.5	74.5
461	Apalone ferox PCHP 7048	0.486486	1		150	74.5
462	Apalone ferox PCHP 7049	0.5	0.5		146	163
465	Apalone ferox PCHP 8434	0.72973	1		64.5	74.5
466	Apalone ferox PCHP 11940	0.608108	1		110	74.5
467	Apalone ferox PCHP no number	0.648649	1		95	74.5
468	Apalone ferox ROM R1102	0.689189	1		80	74.5
470	Apalone ferox USNM 71069	0.662162	1		90	74.5
474	Apalone mutica KU 1868	1.11111	1		1	74.5
475	Apalone mutica PCHP 1611	0.527778	0.5		136	163
476	Apalone mutica PCHP 2655	0.583333	0.5		115	163
477	Apalone mutica SMF 33063	0.555556	1		127	74.5
478	Apalone mutica TMM 3132	0.5	1		146	74.5
479	Apalone mutica UMMZ 155231	0.555556	1		127	74.5
480	Apalone mutica USNM 313652	0.777778	1		55	74.5
481	Apalone mutica YPM R5452	0.472222	1		157	74.5
482	Apalone mutica YPM R10890	0.611111	1		109	74.5
483	Apalone mutica YPM R10911	0.555556	1		127	74.5
484	Apalone mutica YPM R10913	0.666667	1		86	74.5
485	Apalone mutica YPM R11424	0.444444	1		167	74.5
486	Apalone mutica YPM R11680	0.722222	1		69	74.5
487	Apalone spinifera AMNH 43303	0.88	1		24.5	74.5
488	Apalone spinifera FMNH 22063	0.72	1		71	74.5
489	Apalone spinifera FMNH 252992	0.66	1		91	74.5
490	Apalone spinifera KU 1869	0.9	1		19.5	74.5
491	Apalone spinifera KU 2824	0.9	1		19.5	74.5
492	Apalone spinifera OMNH RE68	0.86	1		31	74.5
493	Apalone spinifera PCHP 1479	0.4	1		182	74.5
494	Apalone spinifera PCHP 1480	0.28	1		212.5	74.5
495	Apalone spinifera PCHP 2746	0.76	1		59	74.5
496	Apalone spinifera PCHP 3428	0.36	0		191	203
497	Apalone spinifera PCHP 5061	0.28	0		212.5	203
498	Apalone spinifera ROM R9284	0.54	1		133	74.5
499	Apalone spinifera ROM R9385	0.78	1		53	74.5
500	Apalone spinifera ROM R9386	0.8	1		47	74.5
501	Apalone spinifera TMM M3720	0.62	0.5		103	163
502	Apalone spinifera TMM M3817	0.8	1		47	74.5
503	Apalone spinifera TMM M7158	0.96	0.5		9	163
505	Apalone spinifera UMMZ 128088	0.72	1		71	74.5
506	Apalone spinifera USNM 26426	0.72	1		71	74.5
508	Apalone spinifera USNM 248990	0.8	1		47	74.5
510	Apalone spinifera YPM 10893	0.88	1		24.5	74.5
511	Apalone spinifera YPM 17772	0.52	1		141	74.5

## Sheet: C50
		% of adult size	C50: posterolateral extent of hypoplastral callosity		% of adult size, ranked	posterolateral extent of hypoplastral callosity, ranked
1	Cyclanorbis elegans BMNH 1909.10.15.5	0.715789	1		65	30.5		Spearman, posterolateral extent of hypoplastral callosity, all taxa			0.528898
2	Cyclanorbis elegans BMNH 1910.6.3.1	0.778947	1		51.5	30.5
3	Cyclanorbis elegans BMNH 1954.1.14.3	0.905263	0.5		22	73
10	Cyclanorbis elegans NMW 1682	0.968421	1		12	30.5
11	Cyclanorbis elegans NMW 1848	0.884211	1		25	30.5
12	Cyclanorbis elegans PCHP 8215	0.810526	0.5		45	73
13	Cyclanorbis elegans PCHP 8225	0.821053	1		43.5	30.5
14	Cyclanorbis elegans PCHP 11753	0.452632	0		135.5	123.5
15	Cyclanorbis elegans PCHP 11755	0.694737	0		70	123.5
16	Cyclanorbis elegans PCHP 13971	0.894737	0.5		23.5	73
18	Cyclanorbis senegalensis BMNH 65.5.3.75	0.808511	1		46.5	30.5
19	Cyclanorbis senegalensis BMNH 1949.1.3.57	1.02128	1		2	30.5
20	Cyclanorbis senegalensis MTD 38635	0.978723	1		10	30.5
29	Cyclanorbis senegalensis PCHP 2358	0.765957	1		54	30.5
30	Cyclanorbis senegalensis PCHP 2626	0.829787	0.5		36	73
31	Cyclanorbis senegalensis PCHP 2627	0.723404	1		61.5	30.5
32	Cyclanorbis senegalensis PCHP 2745	0.595745	0.5		98	73
33	Cyclanorbis senegalensis PCHP 2747	0.851064	0.5		30.5	73
34	Cyclanorbis senegalensis PCHP 2748	0.638298	1		89.5	30.5
35	Cyclanorbis senegalensis PCHP 2883	0.638298	1		89.5	30.5
36	Cyclanorbis senegalensis PCHP 2884	0.851064	1		30.5	30.5
37	Cyclanorbis senegalensis PCHP 2885	0.659574	1		82	30.5
38	Cyclanorbis senegalensis PCHP 3665	0.93617	1		18.5	30.5
39	Cyclanorbis senegalensis PCHP 3911	0.93617	1		18.5	30.5
40	Cyclanorbis senegalensis PCHP 4145	0.957447	1		13.5	30.5
41	Cyclanorbis senegalensis PCHP 11789	0.808511	1		46.5	30.5
43	Cyclanorbis senegalensis PCHP no number b	0.723404	1		61.5	30.5
44	Cyclanorbis senegalensis PCHP no number c	0.957447	1		13.5	30.5
61	Cycloderma frenatum AMNH 110180	0.71028	1		66	30.5
62	Cycloderma frenatum NMB 50	0.700935	1		68	30.5
64	Cycloderma frenatum NMB 37519	0.654206	1		84	30.5
65	Cycloderma frenatum PCHP 2374	0.616822	1		95	30.5
66	Cycloderma frenatum PCHP 2744	0.495327	0.5		128	73
67	Cycloderma frenatum PCHP 11786	0.168224	0		161	123.5
68	Cycloderma frenatum SMF 33700	0.345794	1		150	30.5
69	Cycloderma frenatum, Mosambique 1, Mark-Oliver Rödel	0.841121	1		35	30.5
82	Lissemys punctata AMNH 7090	0.862745	1		28	30.5
83	Lissemys punctata NMB 37379	0.588235	1		99	30.5
84	Lissemys punctata NMW 1232	1	1		6	30.5
85	Lissemys punctata PCHP 2628	0.392157	1		147	30.5
86	Lissemys punctata PCHP 2743	0.470588	1		134	30.5
89	Lissemys punctata PCHP 2818	0.843137	1		33	30.5
90	Lissemys punctata PCHP 2819	0.823529	1		42	30.5
91	Lissemys punctata PCHP 2820	0.529412	1		113	30.5
92	Lissemys punctata PCHP 2821	0.647059	1		88	30.5
93	Lissemys punctata PCHP 2920	0.509804	1		120	30.5
94	Lissemys punctata PCHP 3347	0.784314	1		48.5	30.5
96	Lissemys punctata PCHP 4931	0.509804	0.5		120	73
97	Lissemys punctata PCHP 4932	1	1		6	30.5
98	Lissemys punctata PCHP 4951	0.509804	0.5		120	73
99	Lissemys punctata SMF 45399	0.784314	1		48.5	30.5
102	Lissemys punctata USNM 293690	0.941176	1		16	30.5
103	Lissemys punctata ZSI 1649	0.941176	1		16	30.5
104	Lissemys punctata ZSI 1714	0.941176	1		16	30.5
106	Lissemys scutata AMNH 139580	0.731707	1		58	30.5
107	Lissemys scutata CUMZ T153	0.780488	1		50	30.5
108	Lissemys scutata CUMZ T154	0.487805	1		129	30.5
109	Lissemys scutata CUMZ T168	0.682927	1		72.5	30.5
110	Lissemys scutata CUMZ T169	1	1		6	30.5
111	Lissemys scutata CUMZ T171	0.829268	1		38	30.5
112	Lissemys scutata CUMZ T191	0.829268	1		38	30.5
113	Lissemys scutata PCHP 3913	0.512195	0.5		118	73
115	Lissemys scutata PCHP 5046	0.658537	0.5		83	73
116	Lissemys scutata PCHP 5047	0.390244	0		148	123.5
117	Lissemys scutata ZSI 1705	0.878049	1		26	30.5
118	Lissemys scutata ZSI 1706	0.829268	1		38	30.5
119	Lissemys scutata ZSI 1708	0.682927	1		72.5	30.5
256	Nilssonia formosa NMW 38631	0.521739	0		116.5	123.5
259	Nilssonia formosa PCHP 4947	0.521739	0		116.5	123.5
263	Nilssonia formosa PCHP 5035	1	1		6	30.5
264	Nilssonia formosa ZSI 1785	0.666667	0.5		77	73
265	Nilssonia formosa ZSI 1786	0.637681	0		91	123.5
266	Nilssonia formosa ZSI unlabeled	0.666667	0		77	123.5
267	Nilssonia gangetica BMNH 86.8.26.1	0.842105	0.5		34	73
268	Nilssonia gangetica FMNH 260430	0.526316	0		115	123.5
269	Nilssonia gangetica MTD uncat	0.852632	0.5		29	73
270	Nilssonia gangetica SMF 52770	0.778947	0.5		51.5	73
272	Nilssonia gangetica USNM 293693	0.736842	0		57	123.5
274	Nilssonia gangetica ZSI 1805	0.821053	0.5		43.5	73
275	Nilssonia gangetica ZSI 1806	0.663158	1		79	30.5
276	Nilssonia gangetica ZSI 1808	0.894737	0.5		23.5	73
278	Nilssonia gangetica ZSI 17613	0.452632	0		135.5	123.5
280	Nilssonia gangetica? PCHP 2751	0.557895	0		104	123.5
281	Nilssonia gangetica? PCHP 4391	0.315789	0		151.5	123.5
282	Nilssonia gangetica? PCHP 4991	0.305263	0		156	123.5
283	Nilssonia gangetica? PCHP 5138	0.315789	0		151.5	123.5
286	Nilssonia hurum BMNH 86.8.26.2	0.722892	0.5		63	73
289	Nilssonia hurum NMW 40066	0.53012	0		112	123.5
290	Nilssonia hurum PCHP 2630	0.240964	0		160	123.5
291	Nilssonia hurum ZSI 1796	0.662651	0		80	123.5
294	Nilssonia hurum ZSI 16752	1	0.5		6	73
295	Nilssonia hurum ZSI 16996	0.578313	0.5		102	73
296	Nilssonia hurum ZSI 17390	0.481928	0		131	123.5
297	Nilssonia hurum ZSI 18321	0.361446	0		149	123.5
298	Nilssonia hurum? PCHP 2629	0.313253	0		154	123.5
299	Nilssonia hurum? PCHP 2657	0.277108	0		159	123.5
300	Nilssonia hurum? PCHP 2668	0.313253	0		154	123.5
301	Nilssonia hurum? PCHP 2907	0.301205	0		157	123.5
302	Nilssonia hurum? PCHP 4959	0.421687	0		142	123.5
303	Nilssonia hurum? PCHP 4990	0.313253	0		154	123.5
304	Nilssonia leithi FMNH 224231	0.976864	0.5		11	73
305	Nilssonia leithi ZSI 17973	0.848329	0		32	123.5
306	Nilssonia nigricans NMW 39090	0.441558	0		140	123.5
307	Nilssonia nigricans ZSI 1908	0.909091	0.5		21	73
309	Nilssonia nigricans ZSI 1994	1	0		6	123.5
313	Pelodiscus sp. AMNH 7106	0.4	0		146	123.5
314	Pelodiscus sp. CUMZ T170	0.625	0		93	123.5
315	Pelodiscus sp. FMNH 6593	0.5	0		124.5	123.5
316	Pelodiscus sp. FMNH 6625	0.625	0		93	123.5
317	Pelodiscus sp. IVPP 537	0.65	0		85.5	123.5
318	Pelodiscus sp. IVPP 556	0.55	0		109	123.5
319	Pelodiscus sp. NHMB 1438	0.625	0.5		93	73
320	Pelodiscus sp. NHMB 2659	0.5	0		124.5	123.5
321	Pelodiscus sp. NMW II	0.65	0		85.5	123.5
322	Pelodiscus sp. NMW 1865	0.3	0		158	123.5
324	Pelodiscus sp. NMW 1869	0.7	0		69	123.5
325	Pelodiscus sp. PCHP 2313	0.675	0		75	123.5
326	Pelodiscus sp. PCHP 2657	0.5	0		124.5	123.5
327	Pelodiscus sp. PCHP 2658	0.45	0		137	123.5
340	Pelodiscus sp. PCHP 7729	0.825	0		40.5	123.5
341	Pelodiscus sp. PCHP 11894	0.825	0		40.5	123.5
346	Pelodiscus sp. ROM R7536	0.475	0		132	123.5
347	Pelodiscus sp. ROM R8016	0.55	0		109	123.5
349	Pelodiscus sp. USNM 68476	0.925	0		20	123.5
350	Pelodiscus sp. USNM 539335	0.55	0		109	123.5
437	Apalone ferox AMNH 5931	0.864865	1		27	30.5
439	Apalone ferox AMNH 9113	0.702703	0		67	123.5
442	Apalone ferox AMNH 65622	0.567568	0		103	123.5
444	Apalone ferox AMNH 129737	0.405405	0		144.5	123.5
445	Apalone ferox FMNH 31014	0.72973	0		59.5	123.5
446	Apalone ferox FMNH 31344	0.581081	0		101	123.5
447	Apalone ferox FMNH 98777	0.445946	0		138	123.5
448	Apalone ferox FMNH 98778	0.5	0		124.5	123.5
449	Apalone ferox FMNH 211820	0.540541	0		111	123.5
453	Apalone ferox PCHP 2333	0.675676	1		74	30.5
455	Apalone ferox PCHP 2653	0.432432	0		141	123.5
457	Apalone ferox PCHP 4405	0.418919	0		143	123.5
459	Apalone ferox PCHP 7043	0.756757	1		55	30.5
460	Apalone ferox PCHP 7047	0.405405	0		144.5	123.5
461	Apalone ferox PCHP 7048	0.486486	0		130	123.5
462	Apalone ferox PCHP 7049	0.5	0		124.5	123.5
465	Apalone ferox PCHP 8434	0.72973	0		59.5	123.5
466	Apalone ferox PCHP 11940	0.608108	0		97	123.5
467	Apalone ferox PCHP no number	0.648649	0		87	123.5
468	Apalone ferox ROM R1102	0.689189	0		71	123.5
470	Apalone ferox USNM 71069	0.662162	0		81	123.5
471	Apalone mutica FMNH 22064	1	0		6	123.5
472	Apalone mutica FMNH 22065	0.75	0		56	123.5
474	Apalone mutica KU 1868	1.11111	0.5		1	73
475	Apalone mutica PCHP 1611	0.527778	0		114	123.5
476	Apalone mutica PCHP 2655	0.583333	0		100	123.5
477	Apalone mutica SMF 33063	0.555556	0		106	123.5
478	Apalone mutica TMM 3132	0.5	1		124.5	30.5
479	Apalone mutica UMMZ 155231	0.555556	1		106	30.5
480	Apalone mutica USNM 313652	0.777778	0.5		53	73
481	Apalone mutica YPM R5452	0.472222	0		133	123.5
482	Apalone mutica YPM R10890	0.611111	0		96	123.5
483	Apalone mutica YPM R10911	0.555556	0		106	123.5
484	Apalone mutica YPM R10913	0.666667	1		77	30.5
485	Apalone mutica YPM R11424	0.444444	0		139	123.5
486	Apalone mutica YPM R11680	0.722222	0		64	123.5

## Sheet: C51
		% of adult size	C51: presence and extent of xiphiplastral callosities		% of adult size, ranked	presence and extent of xiphiplastral callosities, ranked
1	Cyclanorbis elegans BMNH 1909.10.15.5	0.715789	0		107	247.5		Spearman, extent of xiphiplastral callosity, all taxa			0.354093
2	Cyclanorbis elegans BMNH 1910.6.3.1	0.778947	0		84.5	247.5
3	Cyclanorbis elegans BMNH 1954.1.14.3	0.905263	0		31	247.5		Spearman, extent of xiphiplastral callosity, Trionychinae			0.568112
10	Cyclanorbis elegans NMW 1682	0.968421	0.5		17	225.5
11	Cyclanorbis elegans NMW 1848	0.884211	0		36	247.5
12	Cyclanorbis elegans PCHP 8215	0.810526	0		69	247.5
13	Cyclanorbis elegans PCHP 8225	0.821053	0		65.5	247.5
14	Cyclanorbis elegans PCHP 11753	0.452632	0		214.5	247.5
15	Cyclanorbis elegans PCHP 11755	0.694737	0		114	247.5
18	Cyclanorbis senegalensis BMNH 65.5.3.75	0.808511	3		70.5	22
19	Cyclanorbis senegalensis BMNH 1949.1.3.57	1.02128	3		2	22
20	Cyclanorbis senegalensis MTD 38635	0.978723	0.5		15	225.5
29	Cyclanorbis senegalensis PCHP 2358	0.765957	0		88	247.5
30	Cyclanorbis senegalensis PCHP 2626	0.829787	0		58	247.5
31	Cyclanorbis senegalensis PCHP 2627	0.723404	0		100.5	247.5
32	Cyclanorbis senegalensis PCHP 2745	0.595745	0		152	247.5
33	Cyclanorbis senegalensis PCHP 2747	0.851064	0		50.5	247.5
34	Cyclanorbis senegalensis PCHP 2748	0.638298	0		138.5	247.5
35	Cyclanorbis senegalensis PCHP 2883	0.638298	0		138.5	247.5
36	Cyclanorbis senegalensis PCHP 2884	0.851064	0		50.5	247.5
37	Cyclanorbis senegalensis PCHP 2885	0.659574	0		131	247.5
38	Cyclanorbis senegalensis PCHP 3665	0.93617	1		26.5	178.5
39	Cyclanorbis senegalensis PCHP 3911	0.93617	0		26.5	247.5
40	Cyclanorbis senegalensis PCHP 4145	0.957447	0		19.5	247.5
41	Cyclanorbis senegalensis PCHP 11789	0.808511	1		70.5	178.5
43	Cyclanorbis senegalensis PCHP no number b	0.723404	0		100.5	247.5
44	Cyclanorbis senegalensis PCHP no number c	0.957447	1		19.5	178.5
46	Cycloderma aubryi AMNH 108909	0.388235	3		237	22
47	Cycloderma aubryi BMNH 63.6.13.5	0.764706	3		89	22
48	Cycloderma aubryi FMNH 98752	0.552941	3		168	22
49	Cycloderma aubryi MNHN AC 1930-362	0.611765	3		149	22
50	Cycloderma aubryi NHMB 248	0.811765	3		68	22
51	Cycloderma aubryi NHMB 3584	0.882353	3		37	22
56	Cycloderma aubryi NMB 55813	0.470588	3		209	22
60	Cycloderma aubryi PCHP 7513	0.682353	2		119	80
82	Lissemys punctata AMNH 7090	0.862745	3		47	22
84	Lissemys punctata NMW 1232	1	3		8.5	22
86	Lissemys punctata PCHP 2743	0.470588	3		209	22
89	Lissemys punctata PCHP 2818	0.843137	3		54	22
90	Lissemys punctata PCHP 2819	0.823529	3		64	22
92	Lissemys punctata PCHP 2821	0.647059	3		137	22
93	Lissemys punctata PCHP 2920	0.509804	2		189	80
94	Lissemys punctata PCHP 3347	0.784314	3		81	22
96	Lissemys punctata PCHP 4931	0.509804	3		189	22
97	Lissemys punctata PCHP 4932	1	3		8.5	22
98	Lissemys punctata PCHP 4951	0.509804	3		189	22
101	Lissemys punctata USNM 61093	0.431373	3		223	22
102	Lissemys punctata USNM 293690	0.941176	3		24	22
103	Lissemys punctata ZSI 1649	0.941176	3		24	22
104	Lissemys punctata ZSI 1714	0.941176	3		24	22
106	Lissemys scutata AMNH 139580	0.731707	3		95	22
107	Lissemys scutata CUMZ T153	0.780488	3		82	22
108	Lissemys scutata CUMZ T154	0.487805	3		197	22
109	Lissemys scutata CUMZ T168	0.682927	3		117.5	22
110	Lissemys scutata CUMZ T169	1	3		8.5	22
111	Lissemys scutata CUMZ T171	0.829268	3		60	22
112	Lissemys scutata CUMZ T191	0.829268	3		60	22
113	Lissemys scutata PCHP 3913	0.512195	3		187	22
114	Lissemys scutata PCHP 5036	0.804878	3		73	22
115	Lissemys scutata PCHP 5046	0.658537	3		132	22
116	Lissemys scutata PCHP 5047	0.390244	2.5		236	47.5
117	Lissemys scutata ZSI 1705	0.878049	3		40	22
118	Lissemys scutata ZSI 1706	0.829268	3		60	22
119	Lissemys scutata ZSI 1708	0.682927	3		117.5	22
120	Amyda cartilaginea FMNH 11088	0.409091	0.5		230	225.5
121	Amyda cartilaginea FMNH 224223	0.454545	0		212.5	247.5
122	Amyda cartilaginea NHMB 3767	0.545455	0		173	247.5
123	Amyda cartilaginea NMW 85, 87	0.568182	1		161	178.5
125	Amyda cartilaginea NMW 1864	0.727273	1		99	178.5
126	Amyda cartilaginea NMW 1874	0.454545	0		212.5	247.5
129	Amyda cartilaginea RH128	0.863636	2		45	80
130	Amyda cartilaginea RH129	1	2		8.5	80
131	Amyda cartilaginea USNM 22522	0.681818	2		120	80
133	Amyda ornata BMNH 1929.10.17.12	0.587719	2		154.5	80
207	Amyda ornata CUMZ T80	0.22807	0		265	247.5
208	Amyda ornata CUMZ T83	0.307018	0		254	247.5
209	Amyda ornata CUMZ T88	0.307018	0		254	247.5
211	Amyda ornata CUMZ T90	0.307018	0		254	247.5
212	Amyda ornata CUMZ T91	0.482456	2		200	80
213	Amyda ornata CUMZ T92	0.438596	1.5		221.5	121
214	Amyda ornata CUMZ T93	0.526316	2		181	80
217	Amyda ornata CUMZ T96	0.614035	2		147.5	80
218	Amyda ornata CUMZ T97	0.438596	1.5		221.5	121
219	Amyda ornata CUMZ T103	0.789474	2		78.5	80
220	Amyda ornata CUMZ T104	0.789474	2		78.5	80
221	Amyda ornata CUMZ T105	0.0350877	2		267	80
222	Amyda ornata CUMZ T106	0.350877	0		245	247.5
223	Amyda ornata CUMZ T107	0.614035	1		147.5	178.5
225	Amyda ornata CUMZ T135	0.526316	1		181	178.5
226	Amyda ornata CUMZ T137	0.105263	0		266	247.5
230	Amyda ornata NMW 1301	0.587719	0.5		154.5	225.5
233	Amyda ornata ZSI 4094	0.77193	2		87	80
239	Dogania subplana CUMZ T152	0.794872	2		77	80
240	Dogania subplana FMNH 151021	0.615385	1		145.5	178.5
241	Dogania subplana FMNH 224111	0.820513	2		67	80
242	Dogania subplana FMNH 259045	0.871795	2		41	80
243	Dogania subplana MTD 8992	0.461538	0		211	247.5
244	Dogania subplana NMW 1870	0.230769	0		264	247.5
245	Dogania subplana NMW 1871	0.358974	0		244	247.5
246	Dogania subplana PCHP 1791	0.384615	0		238	247.5
247	Dogania subplana PCHP 2918	0.717949	1.5		106	121
251	Dogania subplana PCHP 5041	0.538462	0		177	247.5
252	Dogania subplana PCHP 5044	0.487179	0		198	247.5
254	Dogania subplana UCMVZ 95937	0.564103	1		164	178.5
255	Dogania subplana USNM 222523	0.923077	0		29	247.5
256	Nilssonia formosa NMW 38631	0.521739	1		183.5	178.5
259	Nilssonia formosa PCHP 4947	0.521739	1		183.5	178.5
261	Nilssonia formosa PCHP 5031	0.478261	1		204	178.5
263	Nilssonia formosa PCHP 5035	1	2.5		8.5	47.5
264	Nilssonia formosa ZSI 1785	0.666667	2		124.5	80
266	Nilssonia formosa ZSI unlabeled	0.666667	1		124.5	178.5
267	Nilssonia gangetica BMNH 86.8.26.1	0.842105	3		55	22
268	Nilssonia gangetica FMNH 260430	0.526316	1		181	178.5
269	Nilssonia gangetica MTD uncat	0.852632	3		49	22
270	Nilssonia gangetica SMF 52770	0.778947	2		84.5	80
272	Nilssonia gangetica USNM 293693	0.736842	1.5		94	121
273	Nilssonia gangetica ZSI 878	0.863158	2		46	80
274	Nilssonia gangetica ZSI 1805	0.821053	3		65.5	22
275	Nilssonia gangetica ZSI 1806	0.663158	2		127	80
276	Nilssonia gangetica ZSI 1808	0.894737	3		34	22
278	Nilssonia gangetica ZSI 17613	0.452632	1		214.5	178.5
279	Nilssonia gangetica ZSI 23801	0.421053	1		228	178.5
281	Nilssonia gangetica? PCHP 4391	0.315789	1		247.5	178.5
282	Nilssonia gangetica? PCHP 4991	0.305263	1		256	178.5
283	Nilssonia gangetica? PCHP 5138	0.315789	1		247.5	178.5
286	Nilssonia hurum BMNH 86.8.26.2	0.722892	2.5		102	47.5
288	Nilssonia hurum MCZ 61476	0.373494	0		241	247.5
289	Nilssonia hurum NMW 40066	0.53012	1.5		178	121
290	Nilssonia hurum PCHP 2630	0.240964	0		263	247.5
291	Nilssonia hurum ZSI 1796	0.662651	2		128	80
293	Nilssonia hurum ZSI 16627	0.481928	1		201.5	178.5
294	Nilssonia hurum ZSI 16752	1	2.5		8.5	47.5
295	Nilssonia hurum ZSI 16996	0.578313	2.5		158	47.5
296	Nilssonia hurum ZSI 17390	0.481928	1		201.5	178.5
297	Nilssonia hurum ZSI 18321	0.361446	1		242	178.5
298	Nilssonia hurum? PCHP 2629	0.313253	1		250	178.5
300	Nilssonia hurum? PCHP 2668	0.313253	0		250	247.5
301	Nilssonia hurum? PCHP 2907	0.301205	1		257	178.5
302	Nilssonia hurum? PCHP 4959	0.421687	1.5		227	121
303	Nilssonia hurum? PCHP 4990	0.313253	1		250	178.5
304	Nilssonia leithi FMNH 224231	0.976864	1		16	178.5
305	Nilssonia leithi ZSI 17973	0.848329	1		52	178.5
306	Nilssonia nigricans NMW 39090	0.441558	1		220	178.5
307	Nilssonia nigricans ZSI 1908	0.909091	2		30	80
308	Nilssonia nigricans ZSI 1918	0.649351	2		135	80
309	Nilssonia nigricans ZSI 1994	1	2		8.5	80
313	Pelodiscus sp. AMNH 7106	0.4	1		234.5	178.5
314	Pelodiscus sp. CUMZ T170	0.625	1		142.5	178.5
315	Pelodiscus sp. FMNH 6593	0.5	1		193.5	178.5
316	Pelodiscus sp. FMNH 6625	0.625	2		142.5	80
317	Pelodiscus sp. IVPP 537	0.65	1		133.5	178.5
318	Pelodiscus sp. IVPP 556	0.55	1		171	178.5
319	Pelodiscus sp. NHMB 1438	0.625	2		142.5	80
320	Pelodiscus sp. NHMB 2659	0.5	1		193.5	178.5
321	Pelodiscus sp. NMW II	0.65	1		133.5	178.5
322	Pelodiscus sp. NMW 1865	0.3	2		258	80
323	Pelodiscus sp. NMW 1866	0.475	2		205.5	80
324	Pelodiscus sp. NMW 1869	0.7	1		113	178.5
325	Pelodiscus sp. PCHP 2313	0.675	1.5		122	121
326	Pelodiscus sp. PCHP 2657	0.5	2		193.5	80
327	Pelodiscus sp. PCHP 2658	0.45	1		216	178.5
340	Pelodiscus sp. PCHP 7729	0.825	2		62.5	80
341	Pelodiscus sp. PCHP 11894	0.825	2		62.5	80
346	Pelodiscus sp. ROM R7536	0.475	1		205.5	178.5
347	Pelodiscus sp. ROM R8016	0.55	1		171	178.5
349	Pelodiscus sp. USNM 68476	0.925	1		28	178.5
350	Pelodiscus sp. USNM 539335	0.55	1		171	178.5
383	Chitra indica FMNH 224228	0.693878	1		115	178.5
384	Chitra indica NHMB 2706	1	1		8.5	178.5
386	Chitra indica PCHP 2750	0.255102	1		262	178.5
387	Chitra indica SMF 52768	0.55102	1		169	178.5
388	Chitra indica SMF 52769	0.795918	1.5		76	121
389	Chitra indica ZSI 1776	0.806122	1.5		72	121
390	Chitra indica ZSI 3543	0.744898	1.5		93	121
391	Chitra indica ZSI 16753	0.663265	1.5		126	121
393	Pelochelys bibroni NHMB 183	0.428571	1		224.5	178.5
394	Pelochelys bibroni PCHP 11230	1	1		8.5	178.5
395	Pelochelys bibroni PCHP 11751	0.892857	2		35	80
396	Pelochelys bibroni PCHP 11752	0.428571	1		224.5	178.5
397	Pelochelys bibroni PCHP 11794	0.571429	1		160	178.5
398	Pelochelys bibroni USNM 231523	0.880952	2		38	80
399	Pelochelys cantorii AMNH 23541	0.705882	1		110	178.5
400	Pelochelys cantorii CUMZ T120	1	1		8.5	178.5
402	Pelochelys cantorii CUMZ T148	0.835294	1		56.5	178.5
403	Pelochelys cantorii FMNH 224104	0.470588	1.5		209	121
404	Pelochelys cantorii FMNH 224233	0.705882	1.5		110	121
405	Pelochelys cantorii NMW 1857	0.588235	2		153	80
406	Pelochelys cantorii PCHP 2375	0.376471	1		239	178.5
407	Pelochelys cantorii PCHP 2376	0.4	1		234.5	178.5
408	Pelochelys cantorii PCHP 2648	0.341176	1		246	178.5
409	Pelochelys cantori PCHP 2921	0.952941	2		21.5	80
410	Pelochelys cantorii PCHP 3229	0.423529	1		226	178.5
411	Pelochelys cantorii PCHP 3995	0.788235	2		80	80
412	Pelochelys cantorii PCHP 4974	0.835294	1.5		56.5	121
413	Pelochelys cantorii PCHP 11795	0.517647	1		186	178.5
414	Pelochelys cantorii RH 1036	0.952941	1.5		21.5	121
415	Pelochelys cantorii SMF 8037	0.847059	2		53	80
416	Pelochelys cantorii ZMC 262	0.705882	1		110	178.5
418	Trionyx triunguis AMNH 36599	0.615385	1		145.5	178.5
419	Trionyx triunguis AMNH 50723	0.403846	1		233	178.5
420	Trionyx triunguis AMNH 50724	0.307692	1		252	178.5
421	Trionyx triunguis AMNH 80026	0.576923	1		159	178.5
422	Trionyx triunguis NMB 55812	0.673077	1.5		123	121
423	Trionyx triunguis NMW 84	0.865385	2		42	80
424	Trionyx triunguis NMW 1207	0.375	1		240	178.5
426	Trionyx triunguis NMW 32237	1	2		8.5	80
428	Trionyx triunguis PCHP 4559	0.567308	1		163	178.5
429	Trionyx triunguis PCHP 4602	0.288462	1		259	178.5
430	Trionyx triunguis PCHP 5042	0.442308	2		219	80
431	Trionyx triunguis SMF 8042	0.711538	2		108	80
432	Trionyx triunguis SMF 8044	0.634615	1.5		140	121
433	Trionyx triunguis SMF 32811	0.625	1.5		142.5	121
434	Trionyx triunguis SMF 36470	0.480769	1		203	178.5
436	Trionyx triunguis USNM 337920	0.730769	1.5		96	121
437	Apalone ferox AMNH 5931	0.864865	2		43.5	80
438	Apalone ferox AMNH 5932	0.864865	2		43.5	80
439	Apalone ferox AMNH 9113	0.702703	2		112	80
442	Apalone ferox AMNH 65622	0.567568	1		162	178.5
444	Apalone ferox AMNH 129737	0.405405	1		231.5	178.5
445	Apalone ferox FMNH 31014	0.72973	1		97.5	178.5
446	Apalone ferox FMNH 31344	0.581081	1		157	178.5
447	Apalone ferox FMNH 98777	0.445946	1		217	178.5
448	Apalone ferox FMNH 98778	0.5	1		193.5	178.5
449	Apalone ferox FMNH 211820	0.540541	1		174.5	178.5
453	Apalone ferox PCHP 2333	0.675676	1.5		121	121
456	Apalone ferox PCHP 4141	0.540541	1		174.5	178.5
457	Apalone ferox PCHP 4405	0.418919	1		229	178.5
459	Apalone ferox PCHP 7043	0.756757	3		91	22
460	Apalone ferox PCHP 7047	0.405405	1		231.5	178.5
461	Apalone ferox PCHP 7048	0.486486	1		199	178.5
462	Apalone ferox PCHP 7049	0.5	1		193.5	178.5
465	Apalone ferox PCHP 8434	0.72973	1.5		97.5	121
466	Apalone ferox PCHP 11940	0.608108	1.5		151	121
467	Apalone ferox PCHP no number	0.648649	2		136	80
468	Apalone ferox ROM R1102	0.689189	1		116	178.5
470	Apalone ferox USNM 71069	0.662162	2		129	80
471	Apalone mutica FMNH 22064	1	2		8.5	80
472	Apalone mutica FMNH 22065	0.75	1.5		92	121
474	Apalone mutica KU 1868	1.11111	2		1	80
475	Apalone mutica PCHP 1611	0.527778	1		179	178.5
476	Apalone mutica PCHP 2655	0.583333	2		156	80
477	Apalone mutica SMF 33063	0.555556	2		166	80
478	Apalone mutica TMM 3132	0.5	2.5		193.5	47.5
479	Apalone mutica UMMZ 155231	0.555556	2		166	80
480	Apalone mutica USNM 313652	0.777778	2.5		86	47.5
481	Apalone mutica YPM R5452	0.472222	1		207	178.5
482	Apalone mutica YPM R10890	0.611111	1		150	178.5
483	Apalone mutica YPM R10911	0.555556	1		166	178.5
485	Apalone mutica YPM R11424	0.444444	2		218	80
486	Apalone mutica YPM R11680	0.722222	2		103	80
488	Apalone spinifera FMNH 22063	0.72	1		104.5	178.5
489	Apalone spinifera FMNH 252992	0.66	1		130	178.5
490	Apalone spinifera KU 1869	0.9	2		32.5	80
491	Apalone spinifera KU 2824	0.9	1.5		32.5	121
492	Apalone spinifera OMNH RE68	0.86	1		48	178.5
494	Apalone spinifera PCHP 1480	0.28	1		260.5	178.5
495	Apalone spinifera PCHP 2746	0.76	2		90	80
496	Apalone spinifera PCHP 3428	0.36	1		243	178.5
497	Apalone spinifera PCHP 5061	0.28	0		260.5	247.5
498	Apalone spinifera ROM R9284	0.54	1		176	178.5
499	Apalone spinifera ROM R9385	0.78	1.5		83	121
500	Apalone spinifera ROM R9386	0.8	2.5		74.5	47.5
502	Apalone spinifera TMM M3817	0.8	2		74.5	80
503	Apalone spinifera TMM M7158	0.96	2		18	80
505	Apalone spinifera UMMZ 128088	0.72	1		104.5	178.5
510	Apalone spinifera YPM 10893	0.88	3		39	22
511	Apalone spinifera YPM 17772	0.52	3		185	22

[truncated: 2 more sheets: C52, C53]
