# Supplementary material for: Overcoming polymorphism: a revised list of shell characters for the phylogenetic analysis of soft-shelled turtles (Pan-Trionychidae)
Source: Swiss J Palaeontol. 2025 May 30;144(1):25. doi: 10.1186/s13358-025-00360-x (PMC12125158; doi:10.1186/s13358-025-00360-x)
Supplement: Supplementary file 4 — Additional file 4. Spread sheet utilized to compute Spearman's rank-order correlation for characters 54, 56, 58, 59, 62–66, 68. [file 13358_2025_360_MOESM4_ESM.xlsx]

## Sheet: proportional body size
		C1: carapace length, including averages of estimates	maximum carapace length per taxon	% of adult size
1	Cyclanorbis elegans BMNH 1909.10.15.5	34	47.5	0.715789
2	Cyclanorbis elegans BMNH 1910.6.3.1	37	47.5	0.778947
3	Cyclanorbis elegans BMNH 1954.1.14.3	43	47.5	0.905263
4	Cyclanorbis elegans NMW 1436	48	47.5	1.01053
5	Cyclanorbis elegans NMW 1437	53.5	47.5	1.12632
6	Cyclanorbis elegans NMW 1438	53	47.5	1.11579
7	Cyclanorbis elegans NMW 1439	51	47.5	1.07368
8	Cyclanorbis elegans NMW 1440	49.5	47.5	1.04211
9	Cyclanorbis elegans NMW 1441	49	47.5	1.03158
10	Cyclanorbis elegans NMW 1682	46	47.5	0.968421
11	Cyclanorbis elegans NMW 1848	42	47.5	0.884211
12	Cyclanorbis elegans PCHP 8215	38.5	47.5	0.810526
13	Cyclanorbis elegans PCHP 8225	39	47.5	0.821053
14	Cyclanorbis elegans PCHP 11753	21.5	47.5	0.452632
15	Cyclanorbis elegans PCHP 11755	33	47.5	0.694737
16	Cyclanorbis elegans PCHP 13971	42.5	47.5	0.894737
17	Cyclanorbis elegans SMF 37475	39.5	47.5	0.831579
18	Cyclanorbis senegalensis BMNH 65.5.3.75	19	23.5	0.808511
19	Cyclanorbis senegalensis BMNH 1949.1.3.57	24	23.5	1.02128
20	Cyclanorbis senegalensis MTD 38635	23	23.5	0.978723
21	Cyclanorbis senegalensis NMB 16352	20	23.5	0.851064
22	Cyclanorbis senegalensis NMW 1256/1	21.5	23.5	0.914894
23	Cyclanorbis senegalensis NMW 1256/2	19.5	23.5	0.829787
24	Cyclanorbis senegalensis NMW 1256/3	19	23.5	0.808511
25	Cyclanorbis senegalensis NMW 1256/4	14	23.5	0.595745
26	Cyclanorbis senegalensis NMW 1257/1	21	23.5	0.893617
27	Cyclanorbis senegalensis NMW 1257/2	20	23.5	0.851064
28	Cyclanorbis senegalensis NMW 1434	24	23.5	1.02128
29	Cyclanorbis senegalensis PCHP 2358	18	23.5	0.765957
30	Cyclanorbis senegalensis PCHP 2626	19.5	23.5	0.829787
31	Cyclanorbis senegalensis PCHP 2627	17	23.5	0.723404
32	Cyclanorbis senegalensis PCHP 2745	14	23.5	0.595745
33	Cyclanorbis senegalensis PCHP 2747	20	23.5	0.851064
34	Cyclanorbis senegalensis PCHP 2748	15	23.5	0.638298
35	Cyclanorbis senegalensis PCHP 2883	15	23.5	0.638298
36	Cyclanorbis senegalensis PCHP 2884	20	23.5	0.851064
37	Cyclanorbis senegalensis PCHP 2885	15.5	23.5	0.659574
38	Cyclanorbis senegalensis PCHP 3665	22	23.5	0.93617
39	Cyclanorbis senegalensis PCHP 3911	22	23.5	0.93617
40	Cyclanorbis senegalensis PCHP 4145	22.5	23.5	0.957447
41	Cyclanorbis senegalensis PCHP 11789	19	23.5	0.808511
42	Cyclanorbis senegalensis PCHP no number a	21.5	23.5	0.914894
43	Cyclanorbis senegalensis PCHP no number b	17	23.5	0.723404
44	Cyclanorbis senegalensis PCHP no number c	22.5	23.5	0.957447
45	Cyclanorbis senegalensis SMF 37474	25	23.5	1.06383
46	Cycloderma aubryi AMNH 108909	16.5	42.5	0.388235
47	Cycloderma aubryi BMNH 63.6.13.5	32.5	42.5	0.764706
48	Cycloderma aubryi FMNH 98752	23.5	42.5	0.552941
49	Cycloderma aubryi MNHN AC 1930-362	26	42.5	0.611765
50	Cycloderma aubryi NHMB 248	34.5	42.5	0.811765
51	Cycloderma aubryi NHMB 3584	37.5	42.5	0.882353
52	Cycloderma aubryi NMB 8697a	39.5	42.5	0.929412
53	Cycloderma aubryi NMB 8697b	42.5	42.5	1
54	Cycloderma aubryi NMB 8697c	33.5	42.5	0.788235
55	Cycloderma aubryi NMB 8817a	29	42.5	0.682353
56	Cycloderma aubryi NMB 55813	20	42.5	0.470588
57	Cycloderma aubryi NMB 57032	23.5	42.5	0.552941
58	Cycloderma aubryi NMB 57033	30.5	42.5	0.717647
59	Cycloderma aubryi NMB uncat.	20.5	42.5	0.482353
60	Cycloderma aubryi PCHP 7513	29	42.5	0.682353
61	Cycloderma frenatum AMNH 110180	38	53.5	0.71028
62	Cycloderma frenatum NMB 50	37.5	53.5	0.700935
63	Cycloderma frenatum NMB 29978	44	53.5	0.82243
64	Cycloderma frenatum NMB 37519	35	53.5	0.654206
65	Cycloderma frenatum PCHP 2374	33	53.5	0.616822
66	Cycloderma frenatum PCHP 2744	26.5	53.5	0.495327
67	Cycloderma frenatum PCHP 11786	9	53.5	0.168224
68	Cycloderma frenatum SMF 33700	18.5	53.5	0.345794
69	Cycloderma frenatum, Mosambique 1, Mark-Oliver Rödel	45	53.5	0.841121
70	Cycloderma frenatum, Mosambique 2, Jason Denlinger	50	53.5	0.934579
71	Cycloderma frenatum, Mosambique 3, Jason Denlinger	50	53.5	0.934579
72	Lissemys ceylonensis BMNH 1972.2066	19	32.5	0.584615
73	Lissemys ceylonensis MTD 3661	29	32.5	0.892308
74	Lissemys ceylonensis NHMB 1811	10.5	32.5	0.323077
75	Lissemys ceylonensis NHMB 2396	19.5	32.5	0.6
76	Lissemys ceylonensis NHMB 2397	25.5	32.5	0.784615
77	Lissemys ceylonensis NHMB 2398	32.5	32.5	1
78	Lissemys ceylonensis NHMB 2575	16.5	32.5	0.507692
79	Lissemys ceylonensis NHMB 2576	12.5	32.5	0.384615
80	Lissemys ceylonensis NHMB 4752	27.5	32.5	0.846154
81	Lissemys ceylonensis PCHP 4703	15.5	32.5	0.476923
82	Lissemys punctata AMNH 7090	22	25.5	0.862745
83	Lissemys punctata NMB 37379	15	25.5	0.588235
84	Lissemys punctata NMW 1232	25.5	25.5	1
85	Lissemys punctata PCHP 2628	10	25.5	0.392157
86	Lissemys punctata PCHP 2743	12	25.5	0.470588
87	Lissemys punctata PCHP 2816	19	25.5	0.745098
88	Lissemys punctata PCHP 2817	15	25.5	0.588235
89	Lissemys punctata PCHP 2818	21.5	25.5	0.843137
90	Lissemys punctata PCHP 2819	21	25.5	0.823529
91	Lissemys punctata PCHP 2820	13.5	25.5	0.529412
92	Lissemys punctata PCHP 2821	16.5	25.5	0.647059
93	Lissemys punctata PCHP 2920	13	25.5	0.509804
94	Lissemys punctata PCHP 3347	20	25.5	0.784314
95	Lissemys punctata PCHP 3916	18	25.5	0.705882
96	Lissemys punctata PCHP 4931	13	25.5	0.509804
97	Lissemys punctata PCHP 4932	25.5	25.5	1
98	Lissemys punctata PCHP 4951	13	25.5	0.509804
99	Lissemys punctata SMF 45399	20	25.5	0.784314
100	Lissemys punctata SMF 62899	19.5	25.5	0.764706
101	Lissemys punctata USNM 61093	11	25.5	0.431373
102	Lissemys punctata USNM 293690	24	25.5	0.941176
103	Lissemys punctata ZSI 1649	24	25.5	0.941176
104	Lissemys punctata ZSI 1714	24	25.5	0.941176
105	Lissemys scutata AMNH 139579	18	20.5	0.878049
106	Lissemys scutata AMNH 139580	15	20.5	0.731707
107	Lissemys scutata CUMZ T153	16	20.5	0.780488
108	Lissemys scutata CUMZ T154	10	20.5	0.487805
109	Lissemys scutata CUMZ T168	14	20.5	0.682927
110	Lissemys scutata CUMZ T169	20.5	20.5	1
111	Lissemys scutata CUMZ T171	17	20.5	0.829268
112	Lissemys scutata CUMZ T191	17	20.5	0.829268
113	Lissemys scutata PCHP 3913	10.5	20.5	0.512195
114	Lissemys scutata PCHP 5036	16.5	20.5	0.804878
115	Lissemys scutata PCHP 5046	13.5	20.5	0.658537
116	Lissemys scutata PCHP 5047	8	20.5	0.390244
117	Lissemys scutata ZSI 1705	18	20.5	0.878049
118	Lissemys scutata ZSI 1706	17	20.5	0.829268
119	Lissemys scutata ZSI 1708	14	20.5	0.682927
120	Amyda cartilaginea FMNH 11088	18	44	0.409091
121	Amyda cartilaginea FMNH 224223	20	44	0.454545
122	Amyda cartilaginea NHMB 3767	24	44	0.545455
123	Amyda cartilaginea NMW 85, 87	25	44	0.568182
124	Amyda cartilaginea NMW 1454	27	44	0.613636
125	Amyda cartilaginea NMW 1864	32	44	0.727273
126	Amyda cartilaginea NMW 1874	20	44	0.454545
127	Amyda cartilaginea PCHP 4929	33.5	44	0.761364
128	Amyda cartilaginea PCHP 4980	14.5	44	0.329545
129	Amyda cartilaginea RH128	38	44	0.863636
130	Amyda cartilaginea RH129	44	44	1
131	Amyda cartilaginea USNM 22522	30	44	0.681818
132	Amyda ornata AMNH 28357	34	57	0.596491
133	Amyda ornata BMNH 1929.10.17.12	33.5	57	0.587719
134	Amyda ornata CUMZ T1	16	57	0.280702
135	Amyda ornata CUMZ T3	15	57	0.263158
136	Amyda ornata CUMZ T4	17	57	0.298246
137	Amyda ornata CUMZ T5	23	57	0.403509
138	Amyda ornata CUMZ T6	13	57	0.22807
139	Amyda ornata CUMZ T7	16	57	0.280702
140	Amyda ornata CUMZ T8	12	57	0.210526
141	Amyda ornata CUMZ T9	16	57	0.280702
142	Amyda ornata CUMZ T10	10	57	0.175439
143	Amyda ornata CUMZ T11	18	57	0.315789
144	Amyda ornata CUMZ T12	18.5	57	0.324561
145	Amyda ornata CUMZ T13	17	57	0.298246
146	Amyda ornata CUMZ T14	16	57	0.280702
147	Amyda ornata CUMZ T15	10.5	57	0.184211
148	Amyda ornata CUMZ T16	14.5	57	0.254386
149	Amyda ornata CUMZ T17	15.5	57	0.27193
150	Amyda ornata CUMZ T18	12.5	57	0.219298
151	Amyda ornata CUMZ T19	15	57	0.263158
152	Amyda ornata CUMZ T20	16.5	57	0.289474
153	Amyda ornata CUMZ T21	20	57	0.350877
154	Amyda ornata CUMZ T22	21	57	0.368421
155	Amyda ornata CUMZ T23	19.5	57	0.342105
156	Amyda ornata CUMZ T24	23	57	0.403509
157	Amyda ornata CUMZ T25	22	57	0.385965
158	Amyda ornata CUMZ T26	17	57	0.298246
159	Amyda ornata CUMZ T27	14.5	57	0.254386
160	Amyda ornata CUMZ T28	21	57	0.368421
161	Amyda ornata CUMZ T29	22	57	0.385965
162	Amyda ornata CUMZ T32	12.5	57	0.219298
163	Amyda ornata CUMZ T33	10.5	57	0.184211
164	Amyda ornata CUMZ T34	9	57	0.157895
165	Amyda ornata CUMZ T35	12.5	57	0.219298
166	Amyda ornata CUMZ T36	26	57	0.45614
167	Amyda ornata CUMZ T37	24.5	57	0.429825
168	Amyda ornata CUMZ T38	13	57	0.22807
169	Amyda ornata CUMZ T39	20	57	0.350877
170	Amyda ornata CUMZ T40	24	57	0.421053
171	Amyda ornata CUMZ T41	21.5	57	0.377193
172	Amyda ornata CUMZ T42	20.5	57	0.359649
173	Amyda ornata CUMZ T43	11	57	0.192982
174	Amyda ornata CUMZ T44	24.5	57	0.429825
175	Amyda ornata CUMZ T45	16	57	0.280702
176	Amyda ornata CUMZ T46	21	57	0.368421
177	Amyda ornata CUMZ T47	25	57	0.438596
178	Amyda ornata CUMZ T48	22.5	57	0.394737
179	Amyda ornata CUMZ T49	24.5	57	0.429825
180	Amyda ornata CUMZ T50	14	57	0.245614
181	Amyda ornata CUMZ T51	9.5	57	0.166667
182	Amyda ornata CUMZ T52	35	57	0.614035
183	Amyda ornata CUMZ T53	29.5	57	0.517544
184	Amyda ornata CUMZ T54	32	57	0.561404
185	Amyda ornata CUMZ T55	30.5	57	0.535088
186	Amyda ornata CUMZ T56	33	57	0.578947
187	Amyda ornata CUMZ T57	10.5	57	0.184211
188	Amyda ornata CUMZ T58	15.5	57	0.27193
189	Amyda ornata CUMZ T59	15.5	57	0.27193
190	Amyda ornata CUMZ T60	17	57	0.298246
191	Amyda ornata CUMZ T61	16	57	0.280702
192	Amyda ornata CUMZ T62	19.5	57	0.342105
193	Amyda ornata CUMZ T63	16	57	0.280702
194	Amyda ornata CUMZ T64	23.5	57	0.412281
195	Amyda ornata CUMZ T65	23	57	0.403509
196	Amyda ornata CUMZ T66	24.5	57	0.429825
197	Amyda ornata CUMZ T67	28.5	57	0.5
198	Amyda ornata CUMZ T68	27	57	0.473684
199	Amyda ornata CUMZ T69	28.5	57	0.5
200	Amyda ornata CUMZ T70	31.5	57	0.552632
201	Amyda ornata CUMZ T72	28.5	57	0.5
202	Amyda ornata CUMZ T74	29.5	57	0.517544
203	Amyda ornata CUMZ T76	41	57	0.719298
204	Amyda ornata CUMZ T77	22.5	57	0.394737
205	Amyda ornata CUMZ T78	13	57	0.22807
206	Amyda ornata CUMZ T79	10	57	0.175439
207	Amyda ornata CUMZ T80	13	57	0.22807
208	Amyda ornata CUMZ T83	17.5	57	0.307018
209	Amyda ornata CUMZ T88	17.5	57	0.307018
210	Amyda ornata CUMZ T89	22.5	57	0.394737
211	Amyda ornata CUMZ T90	17.5	57	0.307018
212	Amyda ornata CUMZ T91	27.5	57	0.482456
213	Amyda ornata CUMZ T92	25	57	0.438596
214	Amyda ornata CUMZ T93	30	57	0.526316
215	Amyda ornata CUMZ T94	30	57	0.526316
216	Amyda ornata CUMZ T95	45.5	57	0.798246
217	Amyda ornata CUMZ T96	35	57	0.614035
218	Amyda ornata CUMZ T97	25	57	0.438596
219	Amyda ornata CUMZ T103	45	57	0.789474
220	Amyda ornata CUMZ T104	45	57	0.789474
221	Amyda ornata CUMZ T105	2	57	0.0350877
222	Amyda ornata CUMZ T106	20	57	0.350877
223	Amyda ornata CUMZ T107	35	57	0.614035
224	Amyda ornata CUMZ T128	57	57	1
225	Amyda ornata CUMZ T135	30	57	0.526316
226	Amyda ornata CUMZ T137	6	57	0.105263
227	Amyda ornata CUMZ T175	44	57	0.77193
228	Amyda ornata CUMZ T189	36.5	57	0.640351
229	Amyda ornata MTD 42508	18.5	57	0.324561
230	Amyda ornata NMW 1301	33.5	57	0.587719
231	Amyda ornata RH1037	25.5	57	0.447368
232	Amyda ornata RH1196	29	57	0.508772
233	Amyda ornata ZSI 4094	44	57	0.77193
234	Dogania subplana CUMZ T84	15	19.5	0.769231
235	Dogania subplana CUMZ T85	14	19.5	0.717949
236	Dogania subplana CUMZ T86	16	19.5	0.820513
237	Dogania subplana CUMZ T139	18	19.5	0.923077
238	Dogania subplana CUMZ T140	8	19.5	0.410256
239	Dogania subplana CUMZ T152	15.5	19.5	0.794872
240	Dogania subplana FMNH 151021	12	19.5	0.615385
241	Dogania subplana FMNH 224111	16	19.5	0.820513
242	Dogania subplana FMNH 259045	17	19.5	0.871795
243	Dogania subplana MTD 8992	9	19.5	0.461538
244	Dogania subplana NMW 1870	4.5	19.5	0.230769
245	Dogania subplana NMW 1871	7	19.5	0.358974
246	Dogania subplana PCHP 1791	7.5	19.5	0.384615
247	Dogania subplana PCHP 2918	14	19.5	0.717949
248	Dogania subplana PCHP 2919	16	19.5	0.820513
249	Dogania subplana PCHP 2923	5.5	19.5	0.282051
250	Dogania subplana PCHP 3368	14	19.5	0.717949
251	Dogania subplana PCHP 5041	10.5	19.5	0.538462
252	Dogania subplana PCHP 5044	9.5	19.5	0.487179
253	Dogania subplana SMF 8036	12.5	19.5	0.641026
254	Dogania subplana UCMVZ 95937	11	19.5	0.564103
255	Dogania subplana USNM 222523	18	19.5	0.923077
256	Nilssonia formosa NMW 38631	18	34.5	0.521739
257	Nilssonia formosa PCHP 4945	14	34.5	0.405797
258	Nilssonia formosa PCHP 4946	13.5	34.5	0.391304
259	Nilssonia formosa PCHP 4947	18	34.5	0.521739
260	Nilssonia formosa PCHP 5030	20.5	34.5	0.594203
261	Nilssonia formosa PCHP 5031	16.5	34.5	0.478261
262	Nilssonia formosa PCHP 5032	15	34.5	0.434783
263	Nilssonia formosa PCHP 5035	34.5	34.5	1
264	Nilssonia formosa ZSI 1785	23	34.5	0.666667
265	Nilssonia formosa ZSI 1786	22	34.5	0.637681
266	Nilssonia formosa ZSI unlabeled	23	34.5	0.666667
267	Nilssonia gangetica BMNH 86.8.26.1	40	47.5	0.842105
268	Nilssonia gangetica FMNH 260430	25	47.5	0.526316
269	Nilssonia gangetica MTD uncat	40.5	47.5	0.852632
270	Nilssonia gangetica SMF 52770	37	47.5	0.778947
271	Nilssonia gangetica USNM 267017	26	47.5	0.547368
272	Nilssonia gangetica USNM 293693	35	47.5	0.736842
273	Nilssonia gangetica ZSI 878	41	47.5	0.863158
274	Nilssonia gangetica ZSI 1805	39	47.5	0.821053
275	Nilssonia gangetica ZSI 1806	31.5	47.5	0.663158
276	Nilssonia gangetica ZSI 1808	42.5	47.5	0.894737
277	Nilssonia gangetica ZSI 1893	47.5	47.5	1
278	Nilssonia gangetica ZSI 17613	21.5	47.5	0.452632
279	Nilssonia gangetica ZSI 23801	20	47.5	0.421053
280	Nilssonia gangetica? PCHP 2751	26.5	47.5	0.557895
281	Nilssonia gangetica? PCHP 4391	15	47.5	0.315789
282	Nilssonia gangetica? PCHP 4991	14.5	47.5	0.305263
283	Nilssonia gangetica? PCHP 5138	15	47.5	0.315789
284	Nilssonia gangetica? ZSI uncat. 1	29	47.5	0.610526
285	Nilssonia gangetica? ZSI uncat. 2	25	47.5	0.526316
286	Nilssonia hurum BMNH 86.8.26.2	30	41.5	0.722892
287	Nilssonia hurum MCZ 61475	20.5	41.5	0.493976
288	Nilssonia hurum MCZ 61476	15.5	41.5	0.373494
289	Nilssonia hurum NMW 40066	22	41.5	0.53012
290	Nilssonia hurum PCHP 2630	10	41.5	0.240964
291	Nilssonia hurum ZSI 1796	27.5	41.5	0.662651
292	Nilssonia hurum ZSI 1984	25	41.5	0.60241
293	Nilssonia hurum ZSI 16627	20	41.5	0.481928
294	Nilssonia hurum ZSI 16752	41.5	41.5	1
295	Nilssonia hurum ZSI 16996	24	41.5	0.578313
296	Nilssonia hurum ZSI 17390	20	41.5	0.481928
297	Nilssonia hurum ZSI 18321	15	41.5	0.361446
298	Nilssonia hurum? PCHP 2629	13	41.5	0.313253
299	Nilssonia hurum? PCHP 2657	11.5	41.5	0.277108
300	Nilssonia hurum? PCHP 2668	13	41.5	0.313253
301	Nilssonia hurum? PCHP 2907	12.5	41.5	0.301205
302	Nilssonia hurum? PCHP 4959	17.5	41.5	0.421687
303	Nilssonia hurum? PCHP 4990	13	41.5	0.313253
304	Nilssonia leithi FMNH 224231	38	38.9	0.976864
305	Nilssonia leithi ZSI 17973	33	38.9	0.848329
306	Nilssonia nigricans NMW 39090	17	38.5	0.441558
307	Nilssonia nigricans ZSI 1908	35	38.5	0.909091
308	Nilssonia nigricans ZSI 1918	25	38.5	0.649351
309	Nilssonia nigricans ZSI 1994	38.5	38.5	1
310	Palea steindachneri MTD 33802	15.5	20	0.775
311	Palea steindachneri PCHP 2693	10	20	0.5
312	Palea steindachneri RH 1201	20	20	1
313	Pelodiscus sp. AMNH 7106	8	20	0.4
314	Pelodiscus sp. CUMZ T170	12.5	20	0.625
315	Pelodiscus sp. FMNH 6593	10	20	0.5
316	Pelodiscus sp. FMNH 6625	12.5	20	0.625
317	Pelodiscus sp. IVPP 537	13	20	0.65
318	Pelodiscus sp. IVPP 556	11	20	0.55
319	Pelodiscus sp. NHMB 1438	12.5	20	0.625
320	Pelodiscus sp. NHMB 2659	10	20	0.5
321	Pelodiscus sp. NMW II	13	20	0.65
322	Pelodiscus sp. NMW 1865	6	20	0.3
323	Pelodiscus sp. NMW 1866	9.5	20	0.475
324	Pelodiscus sp. NMW 1869	14	20	0.7
325	Pelodiscus sp. PCHP 2313	13.5	20	0.675
326	Pelodiscus sp. PCHP 2657	10	20	0.5
327	Pelodiscus sp. PCHP 2658	9	20	0.45
328	Pelodiscus sp. PCHP 2771	7.5	20	0.375
329	Pelodiscus sp. PCHP 3189	10	20	0.5
330	Pelodiscus sp. PCHP 3418	13	20	0.65
331	Pelodiscus sp. PCHP 3419	11	20	0.55
332	Pelodiscus sp. PCHP 3422	11	20	0.55
333	Pelodiscus sp. PCHP 3425	10	20	0.5
334	Pelodiscus sp. PCHP 3916	13.5	20	0.675
335	Pelodiscus sp. PCHP 4392	15	20	0.75
336	Pelodiscus sp. PCHP 4611	11	20	0.55
337	Pelodiscus sp. PCHP 4612	9.5	20	0.475
338	Pelodiscus sp. PCHP 4933	12	20	0.6
339	Pelodiscus sp. PCHP 5414	10	20	0.5
340	Pelodiscus sp. PCHP 7729	16.5	20	0.825
341	Pelodiscus sp. PCHP 11894	16.5	20	0.825
342	Pelodiscus sp. RH 972	17	20	0.85
343	Pelodiscus sp. RH 973	16.5	20	0.825
344	Pelodiscus sp. RH 1053	17	20	0.85
345	Pelodiscus sp. RH 1080	20	20	1
346	Pelodiscus sp. ROM R7536	9.5	20	0.475
347	Pelodiscus sp. ROM R8016	11	20	0.55
348	Pelodiscus sp. UCMP 69536	14	20	0.7
349	Pelodiscus sp. USNM 68476	18.5	20	0.925
350	Pelodiscus sp. USNM 539335	11	20	0.55
351	Chitra chitra BMNH 1926.12.16.1	24	79	0.303797
352	Chitra chitra CUMZ NMWexhibit 1	40	79	0.506329
353	Chitra chitra CUMZ exhibit 2	33.5	79	0.424051
354	Chitra chitra CUMZ exhibit 3	33.5	79	0.424051
355	Chitra chitra CUMZ exhibit 4	79	79	1
356	Chitra chitra CUMZ T30	20	79	0.253165
357	Chitra chitra CUMZ T31	18	79	0.227848
358	Chitra chitra CUMZ T73	29	79	0.367089
359	Chitra chitra CUMZ T81	18	79	0.227848
360	Chitra chitra CUMZ T102	25	79	0.316456
361	Chitra chitra CUMZ T121	52.5	79	0.664557
362	Chitra chitra CUMZ T122	35	79	0.443038
363	Chitra chitra CUMZ T123	60	79	0.759494
364	Chitra chitra CUMZ T125	64	79	0.810127
365	Chitra chitra CUMZ T126	20	79	0.253165
366	Chitra chitra CUMZ T138	21.5	79	0.272152
367	Chitra chitra CUMZ T145	71	79	0.898734
368	Chitra chitra CUMZ T172	20	79	0.253165
369	Chitra chitra PCHP 4936	22	79	0.278481
370	Chitra chitra PCHP 4937	23.5	79	0.297468
371	Chitra chitra PCHP 4957	45	79	0.56962
372	Chitra chitra PCHP 4975	37	79	0.468354
373	Chitra chitra PCHP 4988	27	79	0.341772
374	Chitra chitra PCHP 4995	44.2	79	0.559494
375	Chitra chitra PCHP 4996	24	79	0.303797
376	Chitra chitra PCHP 4997	26.5	79	0.335443
377	Chitra chitra PCHP 5051	28.5	79	0.360759
378	Chitra chitra PCHP 5052	19.5	79	0.246835
379	Chitra chitra PCHP 5053	44	79	0.556962
380	Chitra chitra PCHP 5412	17	79	0.21519
381	Chitra chitra PCHP 5413	13.5	79	0.170886
382	Chitra chitra RH1038	17.5	79	0.221519
383	Chitra indica FMNH 224228	34	49	0.693878
384	Chitra indica NHMB 2706	49	49	1
385	Chitra indica PCHP 1474	34	49	0.693878
386	Chitra indica PCHP 2750	12.5	49	0.255102
387	Chitra indica SMF 52768	27	49	0.55102
388	Chitra indica SMF 52769	39	49	0.795918
389	Chitra indica ZSI 1776	39.5	49	0.806122
390	Chitra indica ZSI 3543	36.5	49	0.744898
391	Chitra indica ZSI 16753	32.5	49	0.663265
392	Chitra vandijki PCHP 5050	32	?	#VALUE!
393	Pelochelys bibroni NHMB 183	18	42	0.428571
394	Pelochelys bibroni PCHP 11230	42	42	1
395	Pelochelys bibroni PCHP 11751	37.5	42	0.892857
396	Pelochelys bibroni PCHP 11752	18	42	0.428571
397	Pelochelys bibroni PCHP 11794	24	42	0.571429
398	Pelochelys bibroni USNM 231523	37	42	0.880952
399	Pelochelys cantorii AMNH 23541	30	42.5	0.705882
400	Pelochelys cantorii CUMZ T120	42.5	42.5	1
401	Pelochelys cantorii CUMZ T142	36	42.5	0.847059
402	Pelochelys cantorii CUMZ T148	35.5	42.5	0.835294
403	Pelochelys cantorii FMNH 224104	20	42.5	0.470588
404	Pelochelys cantorii FMNH 224233	30	42.5	0.705882
405	Pelochelys cantorii NMW 1857	25	42.5	0.588235
406	Pelochelys cantorii PCHP 2375	16	42.5	0.376471
407	Pelochelys cantorii PCHP 2376	17	42.5	0.4
408	Pelochelys cantorii PCHP 2648	14.5	42.5	0.341176
409	Pelochelys cantori PCHP 2921	40.5	42.5	0.952941
410	Pelochelys cantorii PCHP 3229	18	42.5	0.423529
411	Pelochelys cantorii PCHP 3995	33.5	42.5	0.788235
412	Pelochelys cantorii PCHP 4974	35.5	42.5	0.835294
413	Pelochelys cantorii PCHP 11795	22	42.5	0.517647
414	Pelochelys cantorii RH 1036	40.5	42.5	0.952941
415	Pelochelys cantorii SMF 8037	36	42.5	0.847059
416	Pelochelys cantorii ZMC 262	30	42.5	0.705882
417	Pelochelys signifera PCHP 11758	15	?	#VALUE!
418	Trionyx triunguis AMNH 36599	32	52	0.615385
419	Trionyx triunguis AMNH 50723	21	52	0.403846
420	Trionyx triunguis AMNH 50724	16	52	0.307692
421	Trionyx triunguis AMNH 80026	30	52	0.576923
422	Trionyx triunguis NMB 55812	35	52	0.673077
423	Trionyx triunguis NMW 84	45	52	0.865385
424	Trionyx triunguis NMW 1207	19.5	52	0.375
425	Trionyx triunguis NMW 1435	43	52	0.826923
426	Trionyx triunguis NMW 32237	52	52	1
427	Trionyx triunguis PCHP 3244	35.5	52	0.682692
428	Trionyx triunguis PCHP 4559	29.5	52	0.567308
429	Trionyx triunguis PCHP 4602	15	52	0.288462
430	Trionyx triunguis PCHP 5042	23	52	0.442308
431	Trionyx triunguis SMF 8042	37	52	0.711538
432	Trionyx triunguis SMF 8044	33	52	0.634615
433	Trionyx triunguis SMF 32811	32.5	52	0.625
434	Trionyx triunguis SMF 36470	25	52	0.480769
435	Trionyx triunguis SMF uncat.	34.5	52	0.663462
436	Trionyx triunguis USNM 337920	38	52	0.730769
437	Apalone ferox AMNH 5931	32	37	0.864865
438	Apalone ferox AMNH 5932	32	37	0.864865
439	Apalone ferox AMNH 9113	26	37	0.702703
440	Apalone ferox AMNH 57383	23	37	0.621622
441	Apalone ferox AMNH 57384	22	37	0.594595
442	Apalone ferox AMNH 65622	21	37	0.567568
443	Apalone ferox AMNH 69934	26	37	0.702703
444	Apalone ferox AMNH 129737	15	37	0.405405
445	Apalone ferox FMNH 31014	27	37	0.72973
446	Apalone ferox FMNH 31344	21.5	37	0.581081
447	Apalone ferox FMNH 98777	16.5	37	0.445946
448	Apalone ferox FMNH 98778	18.5	37	0.5
449	Apalone ferox FMNH 211820	20	37	0.540541
450	Apalone ferox PCHP 354	28.5	37	0.77027
451	Apalone ferox PCHP 1532	20	37	0.540541
452	Apalone ferox PCHP 1533	27.5	37	0.743243
453	Apalone ferox PCHP 2333	25	37	0.675676
454	Apalone ferox PCHP 2632	13.5	37	0.364865
455	Apalone ferox PCHP 2653	16	37	0.432432
456	Apalone ferox PCHP 4141	20	37	0.540541
457	Apalone ferox PCHP 4405	15.5	37	0.418919
458	Apalone ferox PCHP 5729	18.5	37	0.5
459	Apalone ferox PCHP 7043	28	37	0.756757
460	Apalone ferox PCHP 7047	15	37	0.405405
461	Apalone ferox PCHP 7048	18	37	0.486486
462	Apalone ferox PCHP 7049	18.5	37	0.5
463	Apalone ferox PCHP 7424	24.5	37	0.662162
464	Apalone ferox PCHP 7425	21	37	0.567568
465	Apalone ferox PCHP 8434	27	37	0.72973
466	Apalone ferox PCHP 11940	22.5	37	0.608108
467	Apalone ferox PCHP no number	24	37	0.648649
468	Apalone ferox ROM R1102	25.5	37	0.689189
469	Apalone ferox ROM R7994	20.5	37	0.554054
470	Apalone ferox USNM 71069	24.5	37	0.662162
471	Apalone mutica FMNH 22064	18	18	1
472	Apalone mutica FMNH 22065	13.5	18	0.75
473	Apalone mutica FMNH 211752	14	18	0.777778
474	Apalone mutica KU 1868	20	18	1.11111
475	Apalone mutica PCHP 1611	9.5	18	0.527778
476	Apalone mutica PCHP 2655	10.5	18	0.583333
477	Apalone mutica SMF 33063	10	18	0.555556
478	Apalone mutica TMM 3132	9	18	0.5
479	Apalone mutica UMMZ 155231	10	18	0.555556
480	Apalone mutica USNM 313652	14	18	0.777778
481	Apalone mutica YPM R5452	8.5	18	0.472222
482	Apalone mutica YPM R10890	11	18	0.611111
483	Apalone mutica YPM R10911	10	18	0.555556
484	Apalone mutica YPM R10913	12	18	0.666667
485	Apalone mutica YPM R11424	8	18	0.444444
486	Apalone mutica YPM R11680	13	18	0.722222
487	Apalone spinifera AMNH 43303	22	25	0.88
488	Apalone spinifera FMNH 22063	18	25	0.72
489	Apalone spinifera FMNH 252992	16.5	25	0.66
490	Apalone spinifera KU 1869	22.5	25	0.9
491	Apalone spinifera KU 2824	22.5	25	0.9
492	Apalone spinifera OMNH RE68	21.5	25	0.86
493	Apalone spinifera PCHP 1479	10	25	0.4
494	Apalone spinifera PCHP 1480	7	25	0.28
495	Apalone spinifera PCHP 2746	19	25	0.76
496	Apalone spinifera PCHP 3428	9	25	0.36
497	Apalone spinifera PCHP 5061	7	25	0.28
498	Apalone spinifera ROM R9284	13.5	25	0.54
499	Apalone spinifera ROM R9385	19.5	25	0.78
500	Apalone spinifera ROM R9386	20	25	0.8
501	Apalone spinifera TMM M3720	15.5	25	0.62
502	Apalone spinifera TMM M3817	20	25	0.8
503	Apalone spinifera TMM M7158	24	25	0.96
504	Apalone spinifera UCMP 117127	9	25	0.36
505	Apalone spinifera UMMZ 128088	18	25	0.72
506	Apalone spinifera USNM 26426	18	25	0.72
507	Apalone spinifera USNM 222519	20	25	0.8
508	Apalone spinifera USNM 248990	20	25	0.8
509	Apalone spinifera YPM 10892	25	25	1
510	Apalone spinifera YPM 10893	22	25	0.88
511	Apalone spinifera YPM 17772	13	25	0.52
512	Rafetus euphraticus BMNH 93.10.14.1	23	31	0.741935
513	Rafetus euphraticus NMW 1305	30.5	31	0.983871
514	Rafetus euphraticus NMW 1446	30	31	0.967742
515	Rafetus euphraticus NMW 1447	31.5	31	1.01613
516	Rafetus euphraticus NMW 1448	19	31	0.612903
517	Rafetus euphraticus NMW 1449	26	31	0.83871
518	Rafetus euphraticus NMW 1451	22	31	0.709677
519	Rafetus euphraticus NMW 1452	26	31	0.83871
520	Rafetus euphraticus NMW 1453	26.5	31	0.854839
521	Rafetus euphraticus NMW 1463	20	31	0.645161
522	Rafetus euphraticus NMW 1856	25	31	0.806452
523	Rafetus euphraticus NMW 1862	18.2	31	0.587097
524	Rafetus euphraticus PCHP 4062	31	31	1
525	Rafetus euphraticus PCHP 4558	20.5	31	0.66129
526	Rafetus swinhoei Hung Ky Pagoda uncat	55	63.5	0.866142
527	Rafetus swinhoei PCHP 6876	46	63.5	0.724409
528	Rafetus swinhoei PCHP 6877	35	63.5	0.551181
529	Rafetus swinhoei VNUH T91	44.6	63.5	0.702362

## Sheet: C54
		% of adult size	C54: anterior epiplastral process to lateral process of entoplastron		% of adult size, ranked	anterior epiplastral process to lateral process of entoplastron, ranked
1	Cyclanorbis elegans BMNH 1909.10.15.5	0.715789	0.47		44	64.5		Spearman, relative length of anterior epiplastral process, all taxa			0.118953
2	Cyclanorbis elegans BMNH 1910.6.3.1	0.778947	0.51		32.5	54.5
3	Cyclanorbis elegans BMNH 1954.1.14.3	0.905263	0.48		14	61.5
13	Cyclanorbis elegans PCHP 8225	0.821053	0.42		26.5	71
14	Cyclanorbis elegans PCHP 11753	0.452632	0.49		88	58.5
18	Cyclanorbis senegalensis BMNH 65.5.3.75	0.808511	0.45		29.5	68
29	Cyclanorbis senegalensis PCHP 2358	0.765957	0.46		36	66.5
30	Cyclanorbis senegalensis PCHP 2626	0.829787	0.5		25	57
31	Cyclanorbis senegalensis PCHP 2627	0.723404	0.48		40	61.5
32	Cyclanorbis senegalensis PCHP 2745	0.595745	0.48		64	61.5
33	Cyclanorbis senegalensis PCHP 2747	0.851064	0.6		22.5	47.5
34	Cyclanorbis senegalensis PCHP 2748	0.638298	0.49		58.5	58.5
35	Cyclanorbis senegalensis PCHP 2883	0.638298	0.52		58.5	50.5
36	Cyclanorbis senegalensis PCHP 2884	0.851064	0.51		22.5	54.5
37	Cyclanorbis senegalensis PCHP 2885	0.659574	0.47		55	64.5
38	Cyclanorbis senegalensis PCHP 3665	0.93617	0.51		10.5	54.5
39	Cyclanorbis senegalensis PCHP 3911	0.93617	0.52		10.5	50.5
41	Cyclanorbis senegalensis PCHP 11789	0.808511	0.52		29.5	50.5
44	Cyclanorbis senegalensis PCHP no number c	0.957447	0.52		8	50.5
65	Cycloderma frenatum PCHP 2374	0.616822	0.62		61	46
66	Cycloderma frenatum PCHP 2744	0.495327	0.63		83	44.5
120	Amyda cartilaginea FMNH 11088	0.409091	0.86		92	12.5
122	Amyda cartilaginea NHMB 3767	0.545455	0.85		74	14.5
126	Amyda cartilaginea NMW 1874	0.454545	0.9		87	4.5
129	Amyda cartilaginea RH128	0.863636	0.95		19	1.5
130	Amyda cartilaginea RH129	1	0.87		3.5	10
131	Amyda cartilaginea USNM 22522	0.681818	0.9		50	4.5
132	Amyda ornata AMNH 28357	0.596491	0.84		63	16.5
133	Amyda ornata BMNH 1929.10.17.12	0.587719	0.82		66	20.5
241	Dogania subplana FMNH 224111	0.820513	0.73		28	35
243	Dogania subplana MTD 8992	0.461538	0.81		86	23
247	Dogania subplana PCHP 2918	0.717949	0.74		43	33
251	Dogania subplana PCHP 5041	0.538462	0.91		77	3
252	Dogania subplana PCHP 5044	0.487179	0.75		84	31
254	Dogania subplana UCMVZ 95937	0.564103	0.77		69	28
255	Dogania subplana USNM 222523	0.923077	0.83		12	18.5
259	Nilssonia formosa PCHP 4947	0.521739	0.88		80	7.5
260	Nilssonia formosa PCHP 5030	0.594203	0.8		65	25.5
262	Nilssonia formosa PCHP 5032	0.434783	0.87		90	10
263	Nilssonia formosa PCHP 5035	1	0.81		3.5	23
264	Nilssonia formosa ZSI 1785	0.666667	0.7		52	37
267	Nilssonia gangetica BMNH 86.8.26.1	0.842105	0.87		24	10
268	Nilssonia gangetica FMNH 260430	0.526316	0.77		79	28
269	Nilssonia gangetica MTD uncat	0.852632	0.81		21	23
270	Nilssonia gangetica SMF 52770	0.778947	0.74		32.5	33
272	Nilssonia gangetica USNM 293693	0.736842	0.85		38	14.5
273	Nilssonia gangetica ZSI 878	0.863158	0.69		20	39
274	Nilssonia gangetica ZSI 1805	0.821053	0.63		26.5	44.5
275	Nilssonia gangetica ZSI 1806	0.663158	0.69		53	39
276	Nilssonia gangetica ZSI 1808	0.894737	0.65		15	42
286	Nilssonia hurum BMNH 86.8.26.2	0.722892	0.8		41	25.5
291	Nilssonia hurum ZSI 1796	0.662651	0.84		54	16.5
294	Nilssonia hurum ZSI 16752	1	0.77		3.5	28
296	Nilssonia hurum ZSI 17390	0.481928	0.71		85	36
304	Nilssonia leithi FMNH 224231	0.976864	0.76		7	30
307	Nilssonia nigricans ZSI 1908	0.909091	0.83		13	18.5
308	Nilssonia nigricans ZSI 1918	0.649351	0.88		57	7.5
309	Nilssonia nigricans ZSI 1994	1	0.89		3.5	6
310	Palea steindachneri MTD 33802	0.775	0.64		35	43
312	Palea steindachneri RH 1201	1	0.66		3.5	41
318	Pelodiscus sp. IVPP 556	0.55	0.74		72.5	33
319	Pelodiscus sp. NHMB 1438	0.625	0.82		60	20.5
320	Pelodiscus sp. NHMB 2659	0.5	0.69		82	39
321	Pelodiscus sp. NMW II	0.65	0.86		56	12.5
324	Pelodiscus sp. NMW 1869	0.7	0.95		48	1.5
350	Pelodiscus sp. USNM 539335	0.55	0.6		72.5	47.5
351	Chitra chitra BMNH 1926.12.16.1	0.303797	0.42		95	71
382	Chitra chitra RH1038	0.221519	0.34		97	89
383	Chitra indica FMNH 224228	0.693878	0.38		49	80.5
384	Chitra indica NHMB 2706	1	0.43		3.5	69
387	Chitra indica SMF 52768	0.55102	0.39		71	77
388	Chitra indica SMF 52769	0.795918	0.41		31	74
393	Pelochelys bibroni NHMB 183	0.428571	0.33		91	90
398	Pelochelys bibroni USNM 231523	0.880952	0.38		16	80.5
404	Pelochelys cantorii FMNH 224233	0.705882	0.32		45.5	91.5
413	Pelochelys cantorii PCHP 11795	0.517647	0.3		81	94
414	Pelochelys cantorii RH 1036	0.952941	0.27		9	96
416	Pelochelys cantorii ZMC 262	0.705882	0.26		45.5	97
418	Trionyx triunguis AMNH 36599	0.615385	0.42		62	71
421	Trionyx triunguis AMNH 80026	0.576923	0.41		67	74
422	Trionyx triunguis NMB 55812	0.673077	0.4		51	76
436	Trionyx triunguis USNM 337920	0.730769	0.51		39	54.5
438	Apalone ferox AMNH 5932	0.864865	0.37		18	84.5
439	Apalone ferox AMNH 9113	0.702703	0.36		47	86.5
442	Apalone ferox AMNH 65622	0.567568	0.38		68	80.5
444	Apalone ferox AMNH 129737	0.405405	0.38		93.5	80.5
447	Apalone ferox FMNH 98777	0.445946	0.31		89	93
449	Apalone ferox FMNH 211820	0.540541	0.29		75.5	95
456	Apalone ferox PCHP 4141	0.540541	0.38		75.5	80.5
460	Apalone ferox PCHP 7047	0.405405	0.37		93.5	84.5
475	Apalone mutica PCHP 1611	0.527778	0.35		78	88
479	Apalone mutica UMMZ 155231	0.555556	0.32		70	91.5
480	Apalone mutica USNM 313652	0.777778	0.36		34	86.5
494	Apalone spinifera PCHP 1480	0.28	0.38		96	80.5
505	Apalone spinifera UMMZ 128088	0.72	0.41		42	74
510	Apalone spinifera YPM 10893	0.88	0.48		17	61.5
512	Rafetus euphraticus BMNH 93.10.14.1	0.741935	0.46		37	66.5

## Sheet: C56
		% of adult size	C56: distance between epiplastral processes		% of adult size, ranked	midline contact of epiplastral processes, ranked
1	Cyclanorbis elegans BMNH 1909.10.15.5	0.715789	0		35	71.5		Spearman, midline contact of epiplastral processes, all taxa			0.0351667
2	Cyclanorbis elegans BMNH 1910.6.3.1	0.778947	0.5		26.5	62.5
3	Cyclanorbis elegans BMNH 1954.1.14.3	0.905263	0		8	71.5
11	Cyclanorbis elegans NMW 1848	0.884211	0		11	71.5
13	Cyclanorbis elegans PCHP 8225	0.821053	0		20.5	71.5
14	Cyclanorbis elegans PCHP 11753	0.452632	0		69	71.5
15	Cyclanorbis elegans PCHP 11755	0.694737	0		38	71.5
239	Dogania subplana CUMZ T152	0.794872	2		24	7.5
240	Dogania subplana FMNH 151021	0.615385	2		49	7.5
242	Dogania subplana FMNH 259045	0.871795	2		12	7.5
244	Dogania subplana NMW 1870	0.230769	1.5		77	17.5
245	Dogania subplana NMW 1871	0.358974	1		75	40
254	Dogania subplana UCMVZ 95937	0.564103	2		52	7.5
255	Dogania subplana USNM 222523	0.923077	2		7	7.5
267	Nilssonia gangetica BMNH 86.8.26.1	0.842105	1		17	40
268	Nilssonia gangetica FMNH 260430	0.526316	2		61	7.5
269	Nilssonia gangetica MTD uncat	0.852632	2		16	7.5
270	Nilssonia gangetica SMF 52770	0.778947	2		26.5	7.5
272	Nilssonia gangetica USNM 293693	0.736842	1.5		30	17.5
273	Nilssonia gangetica ZSI 878	0.863158	2		15	7.5
274	Nilssonia gangetica ZSI 1805	0.821053	1.5		20.5	17.5
275	Nilssonia gangetica ZSI 1806	0.663158	1.5		41	17.5
276	Nilssonia gangetica ZSI 1808	0.894737	2		10	7.5
286	Nilssonia hurum BMNH 86.8.26.2	0.722892	1		32	40
288	Nilssonia hurum MCZ 61476	0.373494	1		73	40
289	Nilssonia hurum NMW 40066	0.53012	1		60	40
291	Nilssonia hurum ZSI 1796	0.662651	1.5		42	17.5
293	Nilssonia hurum ZSI 16627	0.481928	2		64.5	7.5
294	Nilssonia hurum ZSI 16752	1	2		2.5	7.5
296	Nilssonia hurum ZSI 17390	0.481928	1.5		64.5	17.5
297	Nilssonia hurum ZSI 18321	0.361446	2		74	7.5
313	Pelodiscus sp. AMNH 7106	0.4	1		72	40
314	Pelodiscus sp. CUMZ T170	0.625	1		47	40
316	Pelodiscus sp. FMNH 6625	0.625	1		47	40
317	Pelodiscus sp. IVPP 537	0.65	1		45	40
319	Pelodiscus sp. NHMB 1438	0.625	1		47	40
320	Pelodiscus sp. NHMB 2659	0.5	2		62.5	7.5
322	Pelodiscus sp. NMW 1865	0.3	0.5		76	62.5
323	Pelodiscus sp. NMW 1866	0.475	0.5		66.5	62.5
324	Pelodiscus sp. NMW 1869	0.7	1		37	40
341	Pelodiscus sp. PCHP 11894	0.825	1		19	40
346	Pelodiscus sp. ROM R7536	0.475	1		66.5	40
347	Pelodiscus sp. ROM R8016	0.55	1		55.5	40
349	Pelodiscus sp. USNM 68476	0.925	1		6	40
350	Pelodiscus sp. USNM 539335	0.55	1		55.5	40
437	Apalone ferox AMNH 5931	0.864865	1		13.5	40
438	Apalone ferox AMNH 5932	0.864865	1		13.5	40
439	Apalone ferox AMNH 9113	0.702703	1		36	40
445	Apalone ferox FMNH 31014	0.72973	0		31	71.5
447	Apalone ferox FMNH 98777	0.445946	0		70	71.5
448	Apalone ferox FMNH 98778	0.5	1		62.5	40
449	Apalone ferox FMNH 211820	0.540541	0.5		57.5	62.5
456	Apalone ferox PCHP 4141	0.540541	1		57.5	40
468	Apalone ferox ROM R1102	0.689189	1		39	40
470	Apalone ferox USNM 71069	0.662162	0.5		43	62.5
471	Apalone mutica FMNH 22064	1	1		2.5	40
472	Apalone mutica FMNH 22065	0.75	1		29	40
474	Apalone mutica KU 1868	1.11111	1		1	40
477	Apalone mutica SMF 33063	0.555556	1		53.5	40
479	Apalone mutica UMMZ 155231	0.555556	1		53.5	40
480	Apalone mutica USNM 313652	0.777778	1		28	40
481	Apalone mutica YPM R5452	0.472222	0.5		68	62.5
484	Apalone mutica YPM R10913	0.666667	1		40	40
485	Apalone mutica YPM R11424	0.444444	1		71	40
488	Apalone spinifera FMNH 22063	0.72	0		33.5	71.5
490	Apalone spinifera KU 1869	0.9	1		9	40
498	Apalone spinifera ROM R9284	0.54	1		59	40
499	Apalone spinifera ROM R9385	0.78	1		25	40
500	Apalone spinifera ROM R9386	0.8	0		23	71.5
506	Apalone spinifera USNM 26426	0.72	0		33.5	71.5
513	Rafetus euphraticus NMW 1305	0.983871	1		4	40
514	Rafetus euphraticus NMW 1446	0.967742	1		5	40
516	Rafetus euphraticus NMW 1448	0.612903	1		50	40
519	Rafetus euphraticus NMW 1452	0.83871	0		18	71.5
522	Rafetus euphraticus NMW 1856	0.806452	1		22	40
523	Rafetus euphraticus NMW 1862	0.587097	1		51	40
525	Rafetus euphraticus PCHP 4558	0.66129	1		44	40

## Sheet: C58
		% of adult size	C58: entoplastral angle		% of adult size, ranked	entoplastral angle, ranked
2	Cyclanorbis elegans BMNH 1910.6.3.1	0.778947	78		46	95		Spearman, midline contact of epiplastral processes, all taxa			-0.15073
3	Cyclanorbis elegans BMNH 1954.1.14.3	0.905263	73		19	115
13	Cyclanorbis elegans PCHP 8225	0.821053	81		36.5	83
14	Cyclanorbis elegans PCHP 11753	0.452632	78		110.5	95
15	Cyclanorbis elegans PCHP 11755	0.694737	80		62	86
18	Cyclanorbis senegalensis BMNH 65.5.3.75	0.808511	70		40.5	118.5
19	Cyclanorbis senegalensis BMNH 1949.1.3.57	1.02128	75		1	109
20	Cyclanorbis senegalensis MTD 38635	0.978723	83		9	75.5
29	Cyclanorbis senegalensis PCHP 2358	0.765957	80		49	86
30	Cyclanorbis senegalensis PCHP 2626	0.829787	84		33	70.5
31	Cyclanorbis senegalensis PCHP 2627	0.723404	83		54	75.5
32	Cyclanorbis senegalensis PCHP 2745	0.595745	87		84	59
33	Cyclanorbis senegalensis PCHP 2747	0.851064	87		30.5	59
34	Cyclanorbis senegalensis PCHP 2748	0.638298	88		76.5	55
35	Cyclanorbis senegalensis PCHP 2883	0.638298	79		76.5	90
36	Cyclanorbis senegalensis PCHP 2884	0.851064	82		30.5	80
37	Cyclanorbis senegalensis PCHP 2885	0.659574	83		72	75.5
38	Cyclanorbis senegalensis PCHP 3665	0.93617	77		15.5	100.5
39	Cyclanorbis senegalensis PCHP 3911	0.93617	87		15.5	59
41	Cyclanorbis senegalensis PCHP 11789	0.808511	92		40.5	41
44	Cyclanorbis senegalensis PCHP no number c	0.957447	89		11	51.5
46	Cycloderma aubryi AMNH 108909	0.388235	85		120	66
47	Cycloderma aubryi BMNH 63.6.13.5	0.764706	78		50	95
48	Cycloderma aubryi FMNH 98752	0.552941	95		91	28.5
49	Cycloderma aubryi MNHN AC 1930-362	0.611765	78		82	95
50	Cycloderma aubryi NHMB 248	0.811765	81		39	83
51	Cycloderma aubryi NHMB 3584	0.882353	84		21	70.5
56	Cycloderma aubryi NMB 55813	0.470588	89		107	51.5
60	Cycloderma aubryi PCHP 7513	0.682353	86		65	62.5
61	Cycloderma frenatum AMNH 110180	0.71028	65		58	124
65	Cycloderma frenatum PCHP 2374	0.616822	79		80	90
66	Cycloderma frenatum PCHP 2744	0.495327	75		102	109
67	Cycloderma frenatum PCHP 11786	0.168224	83		125	75.5
74	Lissemys ceylonensis NHMB 1811	0.323077	86		121	62.5
76	Lissemys ceylonensis NHMB 2397	0.784615	79		43	90
77	Lissemys ceylonensis NHMB 2398	1	77		5	100.5
82	Lissemys punctata AMNH 7090	0.862745	66		28	123
90	Lissemys punctata PCHP 2819	0.823529	74		35	112.5
94	Lissemys punctata PCHP 3347	0.784314	60		44.5	125
99	Lissemys punctata SMF 45399	0.784314	70		44.5	118.5
102	Lissemys punctata USNM 293690	0.941176	70		13.5	118.5
104	Lissemys punctata ZSI 1714	0.941176	76		13.5	105
117	Lissemys scutata ZSI 1705	0.878049	77		24	100.5
118	Lissemys scutata ZSI 1706	0.829268	74		34	112.5
119	Lissemys scutata ZSI 1708	0.682927	76		64	105
120	Amyda cartilaginea FMNH 11088	0.409091	93		115	37
122	Amyda cartilaginea NHMB 3767	0.545455	103		95	14.5
126	Amyda cartilaginea NMW 1874	0.454545	92		109	41
129	Amyda cartilaginea RH128	0.863636	90		26	46.5
130	Amyda cartilaginea RH129	1	95		5	28.5
131	Amyda cartilaginea USNM 22522	0.681818	92		66	41
132	Amyda ornata AMNH 28357	0.596491	103		83	14.5
133	Amyda ornata BMNH 1929.10.17.12	0.587719	97		86	24
241	Dogania subplana FMNH 224111	0.820513	90		38	46.5
243	Dogania subplana MTD 8992	0.461538	101		108	18.5
247	Dogania subplana PCHP 2918	0.717949	88		57	55
251	Dogania subplana PCHP 5041	0.538462	90		96	46.5
252	Dogania subplana PCHP 5044	0.487179	92		103	41
254	Dogania subplana UCMVZ 95937	0.564103	95		89	28.5
255	Dogania subplana USNM 222523	0.923077	87		17	59
259	Nilssonia formosa PCHP 4947	0.521739	97		99	24
260	Nilssonia formosa PCHP 5030	0.594203	88		85	55
262	Nilssonia formosa PCHP 5032	0.434783	95		113	28.5
263	Nilssonia formosa PCHP 5035	1	94		5	33.5
264	Nilssonia formosa ZSI 1785	0.666667	85		68.5	66
265	Nilssonia formosa ZSI 1786	0.637681	93		78	37
266	Nilssonia formosa ZSI unlabeled	0.666667	97		68.5	24
267	Nilssonia gangetica BMNH 86.8.26.1	0.842105	115		32	1
268	Nilssonia gangetica FMNH 260430	0.526316	105		98	9
269	Nilssonia gangetica MTD uncat	0.852632	108		29	5.5
272	Nilssonia gangetica USNM 293693	0.736842	109		52	4
273	Nilssonia gangetica ZSI 878	0.863158	99		27	22
274	Nilssonia gangetica ZSI 1805	0.821053	101		36.5	18.5
275	Nilssonia gangetica ZSI 1806	0.663158	104		70	12
276	Nilssonia gangetica ZSI 1808	0.894737	108		20	5.5
278	Nilssonia gangetica ZSI 17613	0.452632	94		110.5	33.5
286	Nilssonia hurum BMNH 86.8.26.2	0.722892	95		55	28.5
291	Nilssonia hurum ZSI 1796	0.662651	85		71	66
293	Nilssonia hurum ZSI 16627	0.481928	93		104.5	37
294	Nilssonia hurum ZSI 16752	1	85		5	66
296	Nilssonia hurum ZSI 17390	0.481928	90		104.5	46.5
304	Nilssonia leithi FMNH 224231	0.976864	104		10	12
307	Nilssonia nigricans ZSI 1908	0.909091	95		18	28.5
308	Nilssonia nigricans ZSI 1918	0.649351	104		75	12
309	Nilssonia nigricans ZSI 1994	1	102		5	16
310	Palea steindachneri MTD 33802	0.775	92		48	41
312	Palea steindachneri RH 1201	1	82		5	80
317	Pelodiscus sp. IVPP 537	0.65	100		73.5	21
318	Pelodiscus sp. IVPP 556	0.55	101		93.5	18.5
319	Pelodiscus sp. NHMB 1438	0.625	106		79	7
320	Pelodiscus sp. NHMB 2659	0.5	101		101	18.5
321	Pelodiscus sp. NMW II	0.65	105		73.5	9
324	Pelodiscus sp. NMW 1869	0.7	90		61	46.5
350	Pelodiscus sp. USNM 539335	0.55	94		93.5	33.5
351	Chitra chitra BMNH 1926.12.16.1	0.303797	73		122	115
382	Chitra chitra RH1038	0.221519	76		124	105
383	Chitra indica FMNH 224228	0.693878	81		63	83
384	Chitra indica NHMB 2706	1	73		5	115
387	Chitra indica SMF 52768	0.55102	70		92	118.5
388	Chitra indica SMF 52769	0.795918	68		42	122
393	Pelochelys bibroni NHMB 183	0.428571	75		114	109
398	Pelochelys bibroni USNM 231523	0.880952	75		22	109
399	Pelochelys cantorii AMNH 23541	0.705882	85		59	66
413	Pelochelys cantorii PCHP 11795	0.517647	77		100	100.5
414	Pelochelys cantorii RH 1036	0.952941	77		12	100.5
418	Trionyx triunguis AMNH 36599	0.615385	83		81	75.5
419	Trionyx triunguis AMNH 50723	0.403846	84		118	70.5
421	Trionyx triunguis AMNH 80026	0.576923	79		87	90
422	Trionyx triunguis NMB 55812	0.673077	89		67	51.5
434	Trionyx triunguis SMF 36470	0.480769	94		106	33.5
436	Trionyx triunguis USNM 337920	0.730769	89		53	51.5
438	Apalone ferox AMNH 5932	0.864865	82		25	80
439	Apalone ferox AMNH 9113	0.702703	77		60	100.5
442	Apalone ferox AMNH 65622	0.567568	83		88	75.5
444	Apalone ferox AMNH 129737	0.405405	75		116.5	109
447	Apalone ferox FMNH 98777	0.445946	90		112	46.5
460	Apalone ferox PCHP 7047	0.405405	78		116.5	95
475	Apalone mutica PCHP 1611	0.527778	105		97	9
479	Apalone mutica UMMZ 155231	0.555556	110		90	2.5
480	Apalone mutica USNM 313652	0.777778	110		47	2.5
493	Apalone spinifera PCHP 1479	0.4	79		119	90
494	Apalone spinifera PCHP 1480	0.28	87		123	59
505	Apalone spinifera UMMZ 128088	0.72	80		56	86
510	Apalone spinifera YPM 10893	0.88	84		23	70.5
512	Rafetus euphraticus BMNH 93.10.14.1	0.741935	69		51	121

## Sheet: C59
		% of adult size	C59: thickness of entoplastral processes		% of adult size, ranked	thickness of entoplastral processes, ranked
18	Cyclanorbis senegalensis BMNH 65.5.3.75	0.808511	2		51.5	17.5		Spearman, midline contact of epiplastral processes, all taxa			-0.0310609
19	Cyclanorbis senegalensis BMNH 1949.1.3.57	1.02128	2		2	17.5
20	Cyclanorbis senegalensis MTD 38635	0.978723	1		13	108
29	Cyclanorbis senegalensis PCHP 2358	0.765957	1		67	108
30	Cyclanorbis senegalensis PCHP 2626	0.829787	1		45	108
31	Cyclanorbis senegalensis PCHP 2627	0.723404	1		77	108
32	Cyclanorbis senegalensis PCHP 2745	0.595745	1		122	108
33	Cyclanorbis senegalensis PCHP 2747	0.851064	1.5		41.5	47
34	Cyclanorbis senegalensis PCHP 2748	0.638298	1		107.5	108
35	Cyclanorbis senegalensis PCHP 2883	0.638298	1		107.5	108
36	Cyclanorbis senegalensis PCHP 2884	0.851064	0.5		41.5	166.5
37	Cyclanorbis senegalensis PCHP 2885	0.659574	1		99	108
38	Cyclanorbis senegalensis PCHP 3665	0.93617	1		22.5	108
39	Cyclanorbis senegalensis PCHP 3911	0.93617	1		22.5	108
40	Cyclanorbis senegalensis PCHP 4145	0.957447	2		16.5	17.5
41	Cyclanorbis senegalensis PCHP 11789	0.808511	1		51.5	108
44	Cyclanorbis senegalensis PCHP no number c	0.957447	1		16.5	108
61	Cycloderma frenatum AMNH 110180	0.71028	1		83	108
65	Cycloderma frenatum PCHP 2374	0.616822	0		115	203.5
66	Cycloderma frenatum PCHP 2744	0.495327	0		166	203.5
67	Cycloderma frenatum PCHP 11786	0.168224	0		228	203.5
68	Cycloderma frenatum SMF 33700	0.345794	1		213	108
74	Lissemys ceylonensis NHMB 1811	0.323077	1		215	108
76	Lissemys ceylonensis NHMB 2397	0.784615	0.5		61	166.5
77	Lissemys ceylonensis NHMB 2398	1	1		7.5	108
79	Lissemys ceylonensis NHMB 2576	0.384615	1		204.5	108
80	Lissemys ceylonensis NHMB 4752	0.846154	0.5		43	166.5
81	Lissemys ceylonensis PCHP 4703	0.476923	1		174	108
82	Lissemys punctata AMNH 7090	0.862745	1.5		38	47
84	Lissemys punctata NMW 1232	1	1		7.5	108
85	Lissemys punctata PCHP 2628	0.392157	1		202	108
86	Lissemys punctata PCHP 2743	0.470588	1		179.5	108
89	Lissemys punctata PCHP 2818	0.843137	1		44	108
91	Lissemys punctata PCHP 2820	0.529412	1		149	108
93	Lissemys punctata PCHP 2920	0.509804	0.5		157	166.5
94	Lissemys punctata PCHP 3347	0.784314	1		62.5	108
96	Lissemys punctata PCHP 4931	0.509804	1		157	108
97	Lissemys punctata PCHP 4932	1	1		7.5	108
98	Lissemys punctata PCHP 4951	0.509804	1		157	108
99	Lissemys punctata SMF 45399	0.784314	1		62.5	108
101	Lissemys punctata USNM 61093	0.431373	1		190	108
102	Lissemys punctata USNM 293690	0.941176	0		20.5	203.5
104	Lissemys punctata ZSI 1714	0.941176	1		20.5	108
108	Lissemys scutata CUMZ T154	0.487805	0		167	203.5
111	Lissemys scutata CUMZ T171	0.829268	1		46.5	108
113	Lissemys scutata PCHP 3913	0.512195	1		155	108
114	Lissemys scutata PCHP 5036	0.804878	0.5		54	166.5
115	Lissemys scutata PCHP 5046	0.658537	1.5		100	47
116	Lissemys scutata PCHP 5047	0.390244	1		203	108
117	Lissemys scutata ZSI 1705	0.878049	1		33	108
118	Lissemys scutata ZSI 1706	0.829268	1		46.5	108
119	Lissemys scutata ZSI 1708	0.682927	1		89	108
120	Amyda cartilaginea FMNH 11088	0.409091	2		195	17.5
121	Amyda cartilaginea FMNH 224223	0.454545	1		182.5	108
122	Amyda cartilaginea NHMB 3767	0.545455	2		143	17.5
123	Amyda cartilaginea NMW 85, 87	0.568182	1		131	108
125	Amyda cartilaginea NMW 1864	0.727273	2		76	17.5
126	Amyda cartilaginea NMW 1874	0.454545	1		182.5	108
129	Amyda cartilaginea RH128	0.863636	1		37	108
130	Amyda cartilaginea RH129	1	1		7.5	108
131	Amyda cartilaginea USNM 22522	0.681818	1.5		90	47
132	Amyda ornata AMNH 28357	0.596491	1.5		121	47
133	Amyda ornata BMNH 1929.10.17.12	0.587719	1.5		124.5	47
207	Amyda ornata CUMZ T80	0.22807	1		227	108
208	Amyda ornata CUMZ T83	0.307018	1		219.5	108
211	Amyda ornata CUMZ T90	0.307018	1		219.5	108
212	Amyda ornata CUMZ T91	0.482456	1		170	108
213	Amyda ornata CUMZ T92	0.438596	1		189	108
214	Amyda ornata CUMZ T93	0.526316	1.5		152	47
215	Amyda ornata CUMZ T94	0.526316	1		152	108
217	Amyda ornata CUMZ T96	0.614035	1.5		118	47
219	Amyda ornata CUMZ T103	0.789474	2		58.5	17.5
220	Amyda ornata CUMZ T104	0.789474	1.5		58.5	47
221	Amyda ornata CUMZ T105	0.0350877	1		230	108
222	Amyda ornata CUMZ T106	0.350877	1		212	108
225	Amyda ornata CUMZ T135	0.526316	1		152	108
226	Amyda ornata CUMZ T137	0.105263	1		229	108
230	Amyda ornata NMW 1301	0.587719	1		124.5	108
233	Amyda ornata ZSI 4094	0.77193	1.5		66	47
239	Dogania subplana CUMZ T152	0.794872	1		57	108
240	Dogania subplana FMNH 151021	0.615385	1		116.5	108
241	Dogania subplana FMNH 224111	0.820513	1		50	108
242	Dogania subplana FMNH 259045	0.871795	1.5		34	47
243	Dogania subplana MTD 8992	0.461538	1		181	108
244	Dogania subplana NMW 1870	0.230769	1		226	108
245	Dogania subplana NMW 1871	0.358974	1		211	108
246	Dogania subplana PCHP 1791	0.384615	1		204.5	108
247	Dogania subplana PCHP 2918	0.717949	1.5		81	47
251	Dogania subplana PCHP 5041	0.538462	1		147	108
252	Dogania subplana PCHP 5044	0.487179	1		168	108
254	Dogania subplana UCMVZ 95937	0.564103	1		134	108
255	Dogania subplana USNM 222523	0.923077	1		25	108
286	Nilssonia hurum BMNH 86.8.26.2	0.722892	0.5		78	166.5
288	Nilssonia hurum MCZ 61476	0.373494	1		208	108
289	Nilssonia hurum NMW 40066	0.53012	1		148	108
290	Nilssonia hurum PCHP 2630	0.240964	1		225	108
291	Nilssonia hurum ZSI 1796	0.662651	1		96	108
293	Nilssonia hurum ZSI 16627	0.481928	1		171.5	108
294	Nilssonia hurum ZSI 16752	1	1		7.5	108
296	Nilssonia hurum ZSI 17390	0.481928	1		171.5	108
297	Nilssonia hurum ZSI 18321	0.361446	1		209	108
298	Nilssonia hurum? PCHP 2629	0.313253	1		217	108
300	Nilssonia hurum? PCHP 2668	0.313253	1		217	108
301	Nilssonia hurum? PCHP 2907	0.301205	1		221	108
302	Nilssonia hurum? PCHP 4959	0.421687	1		194	108
303	Nilssonia hurum? PCHP 4990	0.313253	1		217	108
306	Nilssonia nigricans NMW 39090	0.441558	1		188	108
307	Nilssonia nigricans ZSI 1908	0.909091	1.5		26	47
308	Nilssonia nigricans ZSI 1918	0.649351	1		104	108
309	Nilssonia nigricans ZSI 1994	1	1		7.5	108
313	Pelodiscus sp. AMNH 7106	0.4	1.5		200	47
314	Pelodiscus sp. CUMZ T170	0.625	2		111.5	17.5
315	Pelodiscus sp. FMNH 6593	0.5	1.5		162	47
316	Pelodiscus sp. FMNH 6625	0.625	2		111.5	17.5
317	Pelodiscus sp. IVPP 537	0.65	2		102	17.5
318	Pelodiscus sp. IVPP 556	0.55	2		139.5	17.5
319	Pelodiscus sp. NHMB 1438	0.625	2		111.5	17.5
320	Pelodiscus sp. NHMB 2659	0.5	2		162	17.5
321	Pelodiscus sp. NMW II	0.65	2		102	17.5
322	Pelodiscus sp. NMW 1865	0.3	2		222	17.5
323	Pelodiscus sp. NMW 1866	0.475	2		176	17.5
324	Pelodiscus sp. NMW 1869	0.7	2		87	17.5
325	Pelodiscus sp. PCHP 2313	0.675	2		92.5	17.5
326	Pelodiscus sp. PCHP 2657	0.5	2		162	17.5
327	Pelodiscus sp. PCHP 2658	0.45	2		184	17.5
329	Pelodiscus sp. PCHP 3189	0.5	2		162	17.5
330	Pelodiscus sp. PCHP 3418	0.65	1		102	108
331	Pelodiscus sp. PCHP 3419	0.55	2		139.5	17.5
332	Pelodiscus sp. PCHP 3422	0.55	1.5		139.5	47
333	Pelodiscus sp. PCHP 3425	0.5	2		162	17.5
334	Pelodiscus sp. PCHP 3916	0.675	2		92.5	17.5
335	Pelodiscus sp. PCHP 4392	0.75	2		70.5	17.5
336	Pelodiscus sp. PCHP 4611	0.55	1.5		139.5	47
337	Pelodiscus sp. PCHP 4612	0.475	1.5		176	47
338	Pelodiscus sp. PCHP 4933	0.6	2		120	17.5
339	Pelodiscus sp. PCHP 5414	0.5	1		162	108
340	Pelodiscus sp. PCHP 7729	0.825	2		48.5	17.5
341	Pelodiscus sp. PCHP 11894	0.825	2		48.5	17.5
346	Pelodiscus sp. ROM R7536	0.475	2		176	17.5
347	Pelodiscus sp. ROM R8016	0.55	2		139.5	17.5
349	Pelodiscus sp. USNM 68476	0.925	2		24	17.5
350	Pelodiscus sp. USNM 539335	0.55	2		139.5	17.5
393	Pelochelys bibroni NHMB 183	0.428571	0		191.5	203.5
394	Pelochelys bibroni PCHP 11230	1	0		7.5	203.5
395	Pelochelys bibroni PCHP 11751	0.892857	0.5		29	166.5
396	Pelochelys bibroni PCHP 11752	0.428571	0		191.5	203.5
397	Pelochelys bibroni PCHP 11794	0.571429	0		130	203.5
398	Pelochelys bibroni USNM 231523	0.880952	0		30	203.5
399	Pelochelys cantorii AMNH 23541	0.705882	0		84.5	203.5
403	Pelochelys cantorii FMNH 224104	0.470588	1		179.5	108
405	Pelochelys cantorii NMW 1857	0.588235	0		123	203.5
406	Pelochelys cantorii PCHP 2375	0.376471	0		206	203.5
407	Pelochelys cantorii PCHP 2376	0.4	0		200	203.5
408	Pelochelys cantorii PCHP 2648	0.341176	0		214	203.5
409	Pelochelys cantori PCHP 2921	0.952941	0		18.5	203.5
410	Pelochelys cantorii PCHP 3229	0.423529	0		193	203.5
411	Pelochelys cantorii PCHP 3995	0.788235	1		60	108
413	Pelochelys cantorii PCHP 11795	0.517647	1		154	108
414	Pelochelys cantorii RH 1036	0.952941	0		18.5	203.5
416	Pelochelys cantorii ZMC 262	0.705882	1		84.5	108
418	Trionyx triunguis AMNH 36599	0.615385	1		116.5	108
419	Trionyx triunguis AMNH 50723	0.403846	0.5		198	166.5
421	Trionyx triunguis AMNH 80026	0.576923	0.5		129	166.5
422	Trionyx triunguis NMB 55812	0.673077	0.5		94	166.5
423	Trionyx triunguis NMW 84	0.865385	0.5		35	166.5
424	Trionyx triunguis NMW 1207	0.375	0		207	203.5
426	Trionyx triunguis NMW 32237	1	0		7.5	203.5
428	Trionyx triunguis PCHP 4559	0.567308	0.5		133	166.5
429	Trionyx triunguis PCHP 4602	0.288462	0		223	203.5
430	Trionyx triunguis PCHP 5042	0.442308	1		187	108
431	Trionyx triunguis SMF 8042	0.711538	0		82	203.5
432	Trionyx triunguis SMF 8044	0.634615	0		109	203.5
433	Trionyx triunguis SMF 32811	0.625	0		111.5	203.5
434	Trionyx triunguis SMF 36470	0.480769	0		173	203.5
436	Trionyx triunguis USNM 337920	0.730769	0.5		73	166.5
438	Apalone ferox AMNH 5932	0.864865	0		36	203.5
439	Apalone ferox AMNH 9113	0.702703	0		86	203.5
442	Apalone ferox AMNH 65622	0.567568	0		132	203.5
444	Apalone ferox AMNH 129737	0.405405	0		196.5	203.5
445	Apalone ferox FMNH 31014	0.72973	0		74.5	203.5
446	Apalone ferox FMNH 31344	0.581081	0		128	203.5
447	Apalone ferox FMNH 98777	0.445946	1		185	108
448	Apalone ferox FMNH 98778	0.5	1		162	108
449	Apalone ferox FMNH 211820	0.540541	0		144.5	203.5
453	Apalone ferox PCHP 2333	0.675676	0		91	203.5
456	Apalone ferox PCHP 4141	0.540541	0		144.5	203.5
459	Apalone ferox PCHP 7043	0.756757	0		69	203.5
460	Apalone ferox PCHP 7047	0.405405	0		196.5	203.5
461	Apalone ferox PCHP 7048	0.486486	0		169	203.5
465	Apalone ferox PCHP 8434	0.72973	0		74.5	203.5
466	Apalone ferox PCHP 11940	0.608108	0		119	203.5
467	Apalone ferox PCHP no number	0.648649	0		105	203.5
468	Apalone ferox ROM R1102	0.689189	0		88	203.5
470	Apalone ferox USNM 71069	0.662162	0		97	203.5
471	Apalone mutica FMNH 22064	1	1.5		7.5	47
472	Apalone mutica FMNH 22065	0.75	1.5		70.5	47
474	Apalone mutica KU 1868	1.11111	1.5		1	47
475	Apalone mutica PCHP 1611	0.527778	1		150	108
476	Apalone mutica PCHP 2655	0.583333	1		127	108
477	Apalone mutica SMF 33063	0.555556	2		135.5	17.5
479	Apalone mutica UMMZ 155231	0.555556	1.5		135.5	47
480	Apalone mutica USNM 313652	0.777778	1.5		65	47
481	Apalone mutica YPM R5452	0.472222	1.5		178	47
484	Apalone mutica YPM R10913	0.666667	2		95	17.5
485	Apalone mutica YPM R11424	0.444444	1.5		186	47
487	Apalone spinifera AMNH 43303	0.88	1		31.5	108
488	Apalone spinifera FMNH 22063	0.72	1		79.5	108
490	Apalone spinifera KU 1869	0.9	0		27.5	203.5
491	Apalone spinifera KU 2824	0.9	0		27.5	203.5
492	Apalone spinifera OMNH RE68	0.86	0		39	203.5
493	Apalone spinifera PCHP 1479	0.4	0.5		200	166.5
494	Apalone spinifera PCHP 1480	0.28	1		224	108
495	Apalone spinifera PCHP 2746	0.76	0		68	203.5
496	Apalone spinifera PCHP 3428	0.36	0.5		210	166.5
498	Apalone spinifera ROM R9284	0.54	0		146	203.5
499	Apalone spinifera ROM R9385	0.78	0.5		64	166.5
500	Apalone spinifera ROM R9386	0.8	0.5		55.5	166.5
501	Apalone spinifera TMM M3720	0.62	1		114	108
502	Apalone spinifera TMM M3817	0.8	1		55.5	108
503	Apalone spinifera TMM M7158	0.96	0		15	203.5
505	Apalone spinifera UMMZ 128088	0.72	0		79.5	203.5
510	Apalone spinifera YPM 10893	0.88	0		31.5	203.5
512	Rafetus euphraticus BMNH 93.10.14.1	0.741935	0		72	203.5
514	Rafetus euphraticus NMW 1446	0.967742	0.5		14	166.5
520	Rafetus euphraticus NMW 1453	0.854839	0		40	203.5
521	Rafetus euphraticus NMW 1463	0.645161	0		106	203.5
522	Rafetus euphraticus NMW 1856	0.806452	0		53	203.5
523	Rafetus euphraticus NMW 1862	0.587097	0.5		126	166.5
524	Rafetus euphraticus PCHP 4062	1	1		7.5	108
525	Rafetus euphraticus PCHP 4558	0.66129	0.5		98	166.5

## Sheet: C62
		% of adult size	C62: angle, lateral processes of hyo/hypoplastron		% of adult size, ranked	angle, lateral processes of hyo/hypoplastron, ranked
1	Cyclanorbis elegans BMNH 1909.10.15.5	0.715789	50		49	52.5		Spearman, hyo/hypoplastral angle, all taxa			-0.0406504
2	Cyclanorbis elegans BMNH 1910.6.3.1	0.778947	44		36.5	76
3	Cyclanorbis elegans BMNH 1954.1.14.3	0.905263	45		14	71		Spearman, hyo/hypoplastral angle, L. scutata			0.277952
12	Cyclanorbis elegans PCHP 8215	0.810526	47		30	64
13	Cyclanorbis elegans PCHP 8225	0.821053	49		28	56		Spearman, hyo/hypoplastral angle, A. ornata			0.542603
14	Cyclanorbis elegans PCHP 11753	0.452632	44		83.5	76
16	Cyclanorbis elegans PCHP 13971	0.894737	43		16	82
19	Cyclanorbis senegalensis BMNH 1949.1.3.57	1.02128	45		2	71
20	Cyclanorbis senegalensis MTD 38635	0.978723	55		7	41
29	Cyclanorbis senegalensis PCHP 2358	0.765957	49		40	56
30	Cyclanorbis senegalensis PCHP 2626	0.829787	57		24	34
31	Cyclanorbis senegalensis PCHP 2627	0.723404	48		45	59.5
32	Cyclanorbis senegalensis PCHP 2745	0.595745	44		64	76
33	Cyclanorbis senegalensis PCHP 2747	0.851064	50		21.5	52.5
34	Cyclanorbis senegalensis PCHP 2748	0.638298	46		56.5	68
35	Cyclanorbis senegalensis PCHP 2883	0.638298	44		56.5	76
36	Cyclanorbis senegalensis PCHP 2884	0.851064	45		21.5	71
37	Cyclanorbis senegalensis PCHP 2885	0.659574	53		54	47
38	Cyclanorbis senegalensis PCHP 3665	0.93617	59		11.5	28
39	Cyclanorbis senegalensis PCHP 3911	0.93617	54		11.5	45
41	Cyclanorbis senegalensis PCHP 11789	0.808511	58		31	30.5
44	Cyclanorbis senegalensis PCHP no number c	0.957447	49		9	56
56	Cycloderma aubryi NMB 55813	0.470588	84		82	5
60	Cycloderma aubryi PCHP 7513	0.682353	72		51	11.5
65	Cycloderma frenatum PCHP 2374	0.616822	64		61	17.5
66	Cycloderma frenatum PCHP 2744	0.495327	47		80	64
67	Cycloderma frenatum PCHP 11786	0.168224	50		97	52.5
106	Lissemys scutata AMNH 139580	0.731707	37		43	91.5
111	Lissemys scutata CUMZ T171	0.829268	57		25.5	34
113	Lissemys scutata PCHP 3913	0.512195	37		75	91.5
114	Lissemys scutata PCHP 5036	0.804878	52		32	48.5
117	Lissemys scutata ZSI 1705	0.878049	36		18	93
118	Lissemys scutata ZSI 1706	0.829268	34		25.5	94
133	Amyda ornata BMNH 1929.10.17.12	0.587719	55		66	41
207	Amyda ornata CUMZ T80	0.22807	47		96	64
209	Amyda ornata CUMZ T88	0.307018	48		92.5	59.5
211	Amyda ornata CUMZ T90	0.307018	44		92.5	76
212	Amyda ornata CUMZ T91	0.482456	63		81	20
213	Amyda ornata CUMZ T92	0.438596	58		85	30.5
214	Amyda ornata CUMZ T93	0.526316	51		71	50
215	Amyda ornata CUMZ T94	0.526316	48		71	59.5
217	Amyda ornata CUMZ T96	0.614035	63		63	20
240	Dogania subplana FMNH 151021	0.615385	41		62	86.5
241	Dogania subplana FMNH 224111	0.820513	43		29	82
242	Dogania subplana FMNH 259045	0.871795	32		19	96.5
247	Dogania subplana PCHP 2918	0.717949	32		48	96.5
255	Dogania subplana USNM 222523	0.923077	33		13	95
256	Nilssonia formosa NMW 38631	0.521739	42		73.5	85
259	Nilssonia formosa PCHP 4947	0.521739	46		73.5	68
260	Nilssonia formosa PCHP 5030	0.594203	54		65	45
263	Nilssonia formosa PCHP 5035	1	56		4.5	37.5
267	Nilssonia gangetica BMNH 86.8.26.1	0.842105	47		23	64
268	Nilssonia gangetica FMNH 260430	0.526316	50		71	52.5
270	Nilssonia gangetica SMF 52770	0.778947	62		36.5	23
275	Nilssonia gangetica ZSI 1806	0.663158	59		52	28
278	Nilssonia gangetica ZSI 17613	0.452632	63		83.5	20
286	Nilssonia hurum BMNH 86.8.26.2	0.722892	54		46	45
298	Nilssonia hurum? PCHP 2629	0.313253	59		90.5	28
302	Nilssonia hurum? PCHP 4959	0.421687	48		86	59.5
303	Nilssonia hurum? PCHP 4990	0.313253	40		90.5	88.5
310	Palea steindachneri MTD 33802	0.775	55		39	41
311	Palea steindachneri PCHP 2693	0.5	60		77.5	26
312	Palea steindachneri RH 1201	1	43		4.5	82
314	Pelodiscus sp. CUMZ T170	0.625	43		59	82
316	Pelodiscus sp. FMNH 6625	0.625	46		59	68
317	Pelodiscus sp. IVPP 537	0.65	40		55	88.5
319	Pelodiscus sp. NHMB 1438	0.625	55		59	41
320	Pelodiscus sp. NHMB 2659	0.5	44		77.5	76
333	Pelodiscus sp. PCHP 3425	0.5	70		77.5	13
341	Pelodiscus sp. PCHP 11894	0.825	47		27	64
394	Pelochelys bibroni PCHP 11230	1	72		4.5	11.5
395	Pelochelys bibroni PCHP 11751	0.892857	65		17	16
404	Pelochelys cantorii FMNH 224233	0.705882	68		50	14.5
406	Pelochelys cantorii PCHP 2375	0.376471	77		87	8
408	Pelochelys cantorii PCHP 2648	0.341176	68		89	14.5
411	Pelochelys cantorii PCHP 3995	0.788235	62		34	23
414	Pelochelys cantorii RH 1036	0.952941	62		10	23
471	Apalone mutica FMNH 22064	1	80		4.5	6.5
472	Apalone mutica FMNH 22065	0.75	73		41	10
474	Apalone mutica KU 1868	1.11111	87		1	3.5
475	Apalone mutica PCHP 1611	0.527778	92		69	2
478	Apalone mutica TMM 3132	0.5	80		77.5	6.5
479	Apalone mutica UMMZ 155231	0.555556	99		68	1
480	Apalone mutica USNM 313652	0.777778	87		38	3.5
488	Apalone spinifera FMNH 22063	0.72	57		47	34
490	Apalone spinifera KU 1869	0.9	75		15	9
492	Apalone spinifera OMNH RE68	0.86	55		20	41
494	Apalone spinifera PCHP 1480	0.28	61		94.5	25
496	Apalone spinifera PCHP 3428	0.36	56		88	37.5
497	Apalone spinifera PCHP 5061	0.28	52		94.5	48.5
499	Apalone spinifera ROM R9385	0.78	57		35	34
500	Apalone spinifera ROM R9386	0.8	64		33	17.5
512	Rafetus euphraticus BMNH 93.10.14.1	0.741935	43		42	82
514	Rafetus euphraticus NMW 1446	0.967742	44		8	76
523	Rafetus euphraticus NMW 1862	0.587097	38		67	90
525	Rafetus euphraticus PCHP 4558	0.66129	41		53	86.5
527	Rafetus swinhoei PCHP 6876	0.724409	57		44	34

## Sheet: C63
		% of adult size	C63: cross section of lateral processes		% of adult size, ranked	cross section of lateral processes, ranked
1	Cyclanorbis elegans BMNH 1909.10.15.5	0.715789	0.5		25	8		Spearman, cross section, all taxa			0.110029
2	Cyclanorbis elegans BMNH 1910.6.3.1	0.778947	0		18	37
3	Cyclanorbis elegans BMNH 1954.1.14.3	0.905263	0		6	37
12	Cyclanorbis elegans PCHP 8215	0.810526	0.5		16	8
13	Cyclanorbis elegans PCHP 8225	0.821053	0		14	37
14	Cyclanorbis elegans PCHP 11753	0.452632	0		53	37
16	Cyclanorbis elegans PCHP 13971	0.894737	0		7	37
20	Cyclanorbis senegalensis MTD 38635	0.978723	1		2	1.5
29	Cyclanorbis senegalensis PCHP 2358	0.765957	0.5		19	8
30	Cyclanorbis senegalensis PCHP 2626	0.829787	0.5		13	8
31	Cyclanorbis senegalensis PCHP 2627	0.723404	0		23.5	37
32	Cyclanorbis senegalensis PCHP 2745	0.595745	0.5		37	8
33	Cyclanorbis senegalensis PCHP 2747	0.851064	0		10.5	37
34	Cyclanorbis senegalensis PCHP 2748	0.638298	0.5		33.5	8
35	Cyclanorbis senegalensis PCHP 2883	0.638298	0		33.5	37
36	Cyclanorbis senegalensis PCHP 2884	0.851064	0		10.5	37
37	Cyclanorbis senegalensis PCHP 2885	0.659574	0		30	37
38	Cyclanorbis senegalensis PCHP 3665	0.93617	0.5		4.5	8
39	Cyclanorbis senegalensis PCHP 3911	0.93617	0		4.5	37
41	Cyclanorbis senegalensis PCHP 11789	0.808511	0		17	37
43	Cyclanorbis senegalensis PCHP no number b	0.723404	0		23.5	37
44	Cyclanorbis senegalensis PCHP no number c	0.957447	0		3	37
48	Cycloderma aubryi FMNH 98752	0.552941	0		40	37
50	Cycloderma aubryi NHMB 248	0.811765	0		15	37
56	Cycloderma aubryi NMB 55813	0.470588	0.5		51.5	8
60	Cycloderma aubryi PCHP 7513	0.682353	0.5		27	8
65	Cycloderma frenatum PCHP 2374	0.616822	0		35	37
66	Cycloderma frenatum PCHP 2744	0.495327	0.5		48	8
67	Cycloderma frenatum PCHP 11786	0.168224	0		60	37
74	Lissemys ceylonensis NHMB 1811	0.323077	0		59	37
81	Lissemys ceylonensis PCHP 4703	0.476923	0		50	37
85	Lissemys punctata PCHP 2628	0.392157	0.5		58	8
86	Lissemys punctata PCHP 2743	0.470588	0		51.5	37
89	Lissemys punctata PCHP 2818	0.843137	0		12	37
92	Lissemys punctata PCHP 2821	0.647059	0		32	37
93	Lissemys punctata PCHP 2920	0.509804	0		44	37
96	Lissemys punctata PCHP 4931	0.509804	0		44	37
97	Lissemys punctata PCHP 4932	1	0		1	37
98	Lissemys punctata PCHP 4951	0.509804	0		44	37
437	Apalone ferox AMNH 5931	0.864865	0		8.5	37
438	Apalone ferox AMNH 5932	0.864865	0		8.5	37
442	Apalone ferox AMNH 65622	0.567568	0		39	37
444	Apalone ferox AMNH 129737	0.405405	0		56.5	37
445	Apalone ferox FMNH 31014	0.72973	1		21.5	1.5
446	Apalone ferox FMNH 31344	0.581081	0		38	37
447	Apalone ferox FMNH 98777	0.445946	0		54	37
448	Apalone ferox FMNH 98778	0.5	0		46.5	37
449	Apalone ferox FMNH 211820	0.540541	0		41.5	37
453	Apalone ferox PCHP 2333	0.675676	0		28	37
456	Apalone ferox PCHP 4141	0.540541	0		41.5	37
457	Apalone ferox PCHP 4405	0.418919	0		55	37
459	Apalone ferox PCHP 7043	0.756757	0		20	37
460	Apalone ferox PCHP 7047	0.405405	0		56.5	37
461	Apalone ferox PCHP 7048	0.486486	0		49	37
462	Apalone ferox PCHP 7049	0.5	0		46.5	37
465	Apalone ferox PCHP 8434	0.72973	0		21.5	37
466	Apalone ferox PCHP 11940	0.608108	0		36	37
467	Apalone ferox PCHP no number	0.648649	0		31	37
468	Apalone ferox ROM R1102	0.689189	0		26	37
470	Apalone ferox USNM 71069	0.662162	0		29	37

## Sheet: C64
		% of adult size	C64: spacing of lateral hypoplastral processes		% of adult size, ranked	spacing of lateral hypoplastral processes, ranked
46	Cycloderma aubryi AMNH 108909	0.388235	0.5		86	20.5		Spearman, cross section, all taxa			0.0418714
47	Cycloderma aubryi BMNH 63.6.13.5	0.764706	0		26	61.5
48	Cycloderma aubryi FMNH 98752	0.552941	0		56	61.5
50	Cycloderma aubryi NHMB 248	0.811765	0		18	61.5
56	Cycloderma aubryi NMB 55813	0.470588	0		73.5	61.5
60	Cycloderma aubryi PCHP 7513	0.682353	0		38	61.5
74	Lissemys ceylonensis NHMB 1811	0.323077	1		88	4.5
81	Lissemys ceylonensis PCHP 4703	0.476923	0.5		71	20.5
85	Lissemys punctata PCHP 2628	0.392157	0.5		84	20.5
86	Lissemys punctata PCHP 2743	0.470588	0.5		73.5	20.5
89	Lissemys punctata PCHP 2818	0.843137	0		15	61.5
92	Lissemys punctata PCHP 2821	0.647059	1		45	4.5
93	Lissemys punctata PCHP 2920	0.509804	1		65	4.5
94	Lissemys punctata PCHP 3347	0.784314	0		23	61.5
96	Lissemys punctata PCHP 4931	0.509804	0		65	61.5
97	Lissemys punctata PCHP 4932	1	1		3	4.5
98	Lissemys punctata PCHP 4951	0.509804	0.5		65	20.5
106	Lissemys scutata AMNH 139580	0.731707	1		30	4.5
111	Lissemys scutata CUMZ T171	0.829268	0.5		16.5	20.5
113	Lissemys scutata PCHP 3913	0.512195	1		63	4.5
114	Lissemys scutata PCHP 5036	0.804878	0.5		19	20.5
115	Lissemys scutata PCHP 5046	0.658537	1		43	4.5
116	Lissemys scutata PCHP 5047	0.390244	1		85	4.5
117	Lissemys scutata ZSI 1705	0.878049	0.5		10	20.5
118	Lissemys scutata ZSI 1706	0.829268	0.5		16.5	20.5
120	Amyda cartilaginea FMNH 11088	0.409091	0.5		80	20.5
121	Amyda cartilaginea FMNH 224223	0.454545	0		75.5	61.5
122	Amyda cartilaginea NHMB 3767	0.545455	0		57	61.5
123	Amyda cartilaginea NMW 85, 87	0.568182	0		51	61.5
125	Amyda cartilaginea NMW 1864	0.727273	0		33	61.5
126	Amyda cartilaginea NMW 1874	0.454545	0		75.5	61.5
129	Amyda cartilaginea RH128	0.863636	0		13	61.5
130	Amyda cartilaginea RH129	1	0		3	61.5
131	Amyda cartilaginea USNM 22522	0.681818	0		39	61.5
437	Apalone ferox AMNH 5931	0.864865	0		11.5	61.5
438	Apalone ferox AMNH 5932	0.864865	0.5		11.5	20.5
442	Apalone ferox AMNH 65622	0.567568	0		52	61.5
444	Apalone ferox AMNH 129737	0.405405	0		81.5	61.5
445	Apalone ferox FMNH 31014	0.72973	0		31.5	61.5
446	Apalone ferox FMNH 31344	0.581081	0		50	61.5
447	Apalone ferox FMNH 98777	0.445946	0		77	61.5
448	Apalone ferox FMNH 98778	0.5	0		68	61.5
449	Apalone ferox FMNH 211820	0.540541	0		58.5	61.5
453	Apalone ferox PCHP 2333	0.675676	0.5		40	20.5
456	Apalone ferox PCHP 4141	0.540541	0		58.5	61.5
457	Apalone ferox PCHP 4405	0.418919	0		79	61.5
459	Apalone ferox PCHP 7043	0.756757	0.5		28	20.5
460	Apalone ferox PCHP 7047	0.405405	0		81.5	61.5
461	Apalone ferox PCHP 7048	0.486486	0		70	61.5
462	Apalone ferox PCHP 7049	0.5	0		68	61.5
465	Apalone ferox PCHP 8434	0.72973	0		31.5	61.5
466	Apalone ferox PCHP 11940	0.608108	0		48	61.5
467	Apalone ferox PCHP no number	0.648649	0.5		44	20.5
468	Apalone ferox ROM R1102	0.689189	0		37	61.5
470	Apalone ferox USNM 71069	0.662162	0		41	61.5
471	Apalone mutica FMNH 22064	1	0.5		3	20.5
472	Apalone mutica FMNH 22065	0.75	0		29	61.5
474	Apalone mutica KU 1868	1.11111	0.5		1	20.5
475	Apalone mutica PCHP 1611	0.527778	0		61	61.5
476	Apalone mutica PCHP 2655	0.583333	0		49	61.5
477	Apalone mutica SMF 33063	0.555556	0		54	61.5
478	Apalone mutica TMM 3132	0.5	0.5		68	20.5
479	Apalone mutica UMMZ 155231	0.555556	0.5		54	20.5
480	Apalone mutica USNM 313652	0.777778	0.5		25	20.5
481	Apalone mutica YPM R5452	0.472222	0		72	61.5
482	Apalone mutica YPM R10890	0.611111	0		47	61.5
483	Apalone mutica YPM R10911	0.555556	0.5		54	20.5
485	Apalone mutica YPM R11424	0.444444	0		78	61.5
486	Apalone mutica YPM R11680	0.722222	0.5		34	20.5
487	Apalone spinifera AMNH 43303	0.88	0		8.5	61.5
488	Apalone spinifera FMNH 22063	0.72	0		35.5	61.5
489	Apalone spinifera FMNH 252992	0.66	0		42	61.5
490	Apalone spinifera KU 1869	0.9	0		6.5	61.5
491	Apalone spinifera KU 2824	0.9	0.5		6.5	20.5
492	Apalone spinifera OMNH RE68	0.86	0		14	61.5
493	Apalone spinifera PCHP 1479	0.4	0		83	61.5
494	Apalone spinifera PCHP 1480	0.28	0		89.5	61.5
495	Apalone spinifera PCHP 2746	0.76	0		27	61.5
496	Apalone spinifera PCHP 3428	0.36	0		87	61.5
497	Apalone spinifera PCHP 5061	0.28	0		89.5	61.5
498	Apalone spinifera ROM R9284	0.54	0.5		60	20.5
499	Apalone spinifera ROM R9385	0.78	0		24	61.5
500	Apalone spinifera ROM R9386	0.8	0		21	61.5
501	Apalone spinifera TMM M3720	0.62	0		46	61.5
502	Apalone spinifera TMM M3817	0.8	0		21	61.5
503	Apalone spinifera TMM M7158	0.96	0		5	61.5
505	Apalone spinifera UMMZ 128088	0.72	0		35.5	61.5
508	Apalone spinifera USNM 248990	0.8	0		21	61.5
510	Apalone spinifera YPM 10893	0.88	0.5		8.5	20.5
511	Apalone spinifera YPM 17772	0.52	0		62	61.5

## Sheet: C65
		% of adult size	C65: number and distribution of medial hyoplastral processes		% of adult size, ranked	number and distribution of medial hyoplastral processes, ranked
256	Nilssonia formosa NMW 38631	0.521739	1		100.5	54		Spearman, cross section, all taxa			0.131948
257	Nilssonia formosa PCHP 4945	0.405797	1		129	54
259	Nilssonia formosa PCHP 4947	0.521739	1		100.5	54
260	Nilssonia formosa PCHP 5030	0.594203	1		77	54
261	Nilssonia formosa PCHP 5031	0.478261	1		113	54
262	Nilssonia formosa PCHP 5032	0.434783	1		124	54
263	Nilssonia formosa PCHP 5035	1	1		3	54
264	Nilssonia formosa ZSI 1785	0.666667	1		56.5	54
265	Nilssonia formosa ZSI 1786	0.637681	1		67	54
266	Nilssonia formosa ZSI unlabeled	0.666667	0.5		56.5	117
267	Nilssonia gangetica BMNH 86.8.26.1	0.842105	0		25	148.5
268	Nilssonia gangetica FMNH 260430	0.526316	0.5		99	117
269	Nilssonia gangetica MTD uncat	0.852632	0		24	148.5
270	Nilssonia gangetica SMF 52770	0.778947	0		37	148.5
272	Nilssonia gangetica USNM 293693	0.736842	0.5		43	117
273	Nilssonia gangetica ZSI 878	0.863158	0.5		21	117
275	Nilssonia gangetica ZSI 1806	0.663158	1		59	54
276	Nilssonia gangetica ZSI 1808	0.894737	0		15	148.5
278	Nilssonia gangetica ZSI 17613	0.452632	1		119	54
280	Nilssonia gangetica? PCHP 2751	0.557895	0.5		86	117
281	Nilssonia gangetica? PCHP 4391	0.315789	0.5		144.5	117
282	Nilssonia gangetica? PCHP 4991	0.305263	1		150	54
283	Nilssonia gangetica? PCHP 5138	0.315789	0.5		144.5	117
286	Nilssonia hurum BMNH 86.8.26.2	0.722892	0.5		44	117
288	Nilssonia hurum MCZ 61476	0.373494	1		136	54
289	Nilssonia hurum NMW 40066	0.53012	0.5		97	117
290	Nilssonia hurum PCHP 2630	0.240964	1		162	54
291	Nilssonia hurum ZSI 1796	0.662651	0.5		60	117
293	Nilssonia hurum ZSI 16627	0.481928	0.5		110.5	117
296	Nilssonia hurum ZSI 17390	0.481928	0.5		110.5	117
297	Nilssonia hurum ZSI 18321	0.361446	1		137	54
298	Nilssonia hurum? PCHP 2629	0.313253	1		147	54
299	Nilssonia hurum? PCHP 2657	0.277108	1		158	54
300	Nilssonia hurum? PCHP 2668	0.313253	1		147	54
301	Nilssonia hurum? PCHP 2907	0.301205	1		153	54
302	Nilssonia hurum? PCHP 4959	0.421687	0.5		128	117
303	Nilssonia hurum? PCHP 4990	0.313253	0.5		147	117
313	Pelodiscus sp. AMNH 7106	0.4	1		131.5	54
314	Pelodiscus sp. CUMZ T170	0.625	1		69.5	54
315	Pelodiscus sp. FMNH 6593	0.5	1		106.5	54
316	Pelodiscus sp. FMNH 6625	0.625	0		69.5	148.5
317	Pelodiscus sp. IVPP 537	0.65	1		64	54
318	Pelodiscus sp. IVPP 556	0.55	1		92.5	54
319	Pelodiscus sp. NHMB 1438	0.625	1		69.5	54
320	Pelodiscus sp. NHMB 2659	0.5	1		106.5	54
321	Pelodiscus sp. NMW II	0.65	1		64	54
322	Pelodiscus sp. NMW 1865	0.3	1		154	54
324	Pelodiscus sp. NMW 1869	0.7	1		52	54
325	Pelodiscus sp. PCHP 2313	0.675	1		53.5	54
326	Pelodiscus sp. PCHP 2657	0.5	0.5		106.5	117
327	Pelodiscus sp. PCHP 2658	0.45	1		120	54
328	Pelodiscus sp. PCHP 2771	0.375	1		134.5	54
329	Pelodiscus sp. PCHP 3189	0.5	1		106.5	54
330	Pelodiscus sp. PCHP 3418	0.65	1		64	54
331	Pelodiscus sp. PCHP 3419	0.55	1		92.5	54
332	Pelodiscus sp. PCHP 3422	0.55	1		92.5	54
333	Pelodiscus sp. PCHP 3425	0.5	1		106.5	54
334	Pelodiscus sp. PCHP 3916	0.675	1		53.5	54
336	Pelodiscus sp. PCHP 4611	0.55	1		92.5	54
337	Pelodiscus sp. PCHP 4612	0.475	1		114.5	54
338	Pelodiscus sp. PCHP 4933	0.6	1		76	54
339	Pelodiscus sp. PCHP 5414	0.5	1		106.5	54
340	Pelodiscus sp. PCHP 7729	0.825	0.5		29.5	117
341	Pelodiscus sp. PCHP 11894	0.825	1		29.5	54
346	Pelodiscus sp. ROM R7536	0.475	1		114.5	54
347	Pelodiscus sp. ROM R8016	0.55	1		92.5	54
349	Pelodiscus sp. USNM 68476	0.925	1		11	54
350	Pelodiscus sp. USNM 539335	0.55	1		92.5	54
351	Chitra chitra BMNH 1926.12.16.1	0.303797	0		151.5	148.5
359	Chitra chitra CUMZ T81	0.227848	0		163	148.5
360	Chitra chitra CUMZ T102	0.316456	0		143	148.5
361	Chitra chitra CUMZ T121	0.664557	0		58	148.5
362	Chitra chitra CUMZ T122	0.443038	0		122	148.5
363	Chitra chitra CUMZ T123	0.759494	0		40	148.5
365	Chitra chitra CUMZ T126	0.253165	0		159.5	148.5
367	Chitra chitra CUMZ T145	0.898734	0		14	148.5
368	Chitra chitra CUMZ T172	0.253165	0		159.5	148.5
371	Chitra chitra PCHP 4957	0.56962	0		83	148.5
372	Chitra chitra PCHP 4975	0.468354	0		118	148.5
373	Chitra chitra PCHP 4988	0.341772	0		140	148.5
374	Chitra chitra PCHP 4995	0.559494	0		85	148.5
375	Chitra chitra PCHP 4996	0.303797	0		151.5	148.5
376	Chitra chitra PCHP 4997	0.335443	0		142	148.5
377	Chitra chitra PCHP 5051	0.360759	0		138	148.5
378	Chitra chitra PCHP 5052	0.246835	0.5		161	117
379	Chitra chitra PCHP 5053	0.556962	0		87	148.5
380	Chitra chitra PCHP 5412	0.21519	0.5		165	117
381	Chitra chitra PCHP 5413	0.170886	0		166	148.5
382	Chitra chitra RH1038	0.221519	0		164	148.5
393	Pelochelys bibroni NHMB 183	0.428571	0.5		125.5	117
394	Pelochelys bibroni PCHP 11230	1	0		3	148.5
395	Pelochelys bibroni PCHP 11751	0.892857	0		16	148.5
396	Pelochelys bibroni PCHP 11752	0.428571	0		125.5	148.5
397	Pelochelys bibroni PCHP 11794	0.571429	0		82	148.5
398	Pelochelys bibroni USNM 231523	0.880952	0		17	148.5
399	Pelochelys cantorii AMNH 23541	0.705882	0		50	148.5
400	Pelochelys cantorii CUMZ T120	1	0.5		3	117
403	Pelochelys cantorii FMNH 224104	0.470588	1		117	54
404	Pelochelys cantorii FMNH 224233	0.705882	0		50	148.5
405	Pelochelys cantorii NMW 1857	0.588235	0		78	148.5
406	Pelochelys cantorii PCHP 2375	0.376471	0		133	148.5
407	Pelochelys cantorii PCHP 2376	0.4	0.5		131.5	117
408	Pelochelys cantorii PCHP 2648	0.341176	0.5		141	117
409	Pelochelys cantori PCHP 2921	0.952941	1		9.5	54
410	Pelochelys cantorii PCHP 3229	0.423529	0		127	148.5
411	Pelochelys cantorii PCHP 3995	0.788235	0		35	148.5
412	Pelochelys cantorii PCHP 4974	0.835294	0.5		28	117
413	Pelochelys cantorii PCHP 11795	0.517647	1		103	54
414	Pelochelys cantorii RH 1036	0.952941	1		9.5	54
416	Pelochelys cantorii ZMC 262	0.705882	0		50	148.5
418	Trionyx triunguis AMNH 36599	0.615385	1		73	54
419	Trionyx triunguis AMNH 50723	0.403846	1		130	54
420	Trionyx triunguis AMNH 50724	0.307692	1		149	54
421	Trionyx triunguis AMNH 80026	0.576923	1		81	54
422	Trionyx triunguis NMB 55812	0.673077	0.5		55	117
423	Trionyx triunguis NMW 84	0.865385	1		20	54
424	Trionyx triunguis NMW 1207	0.375	1		134.5	54
428	Trionyx triunguis PCHP 4559	0.567308	1		84	54
429	Trionyx triunguis PCHP 4602	0.288462	1		155	54
430	Trionyx triunguis PCHP 5042	0.442308	1		123	54
433	Trionyx triunguis SMF 32811	0.625	1		69.5	54
434	Trionyx triunguis SMF 36470	0.480769	1		112	54
471	Apalone mutica FMNH 22064	1	1		3	54
472	Apalone mutica FMNH 22065	0.75	1		41	54
475	Apalone mutica PCHP 1611	0.527778	1		98	54
476	Apalone mutica PCHP 2655	0.583333	1		80	54
479	Apalone mutica UMMZ 155231	0.555556	0.5		88.5	117
480	Apalone mutica USNM 313652	0.777778	1		38	54
481	Apalone mutica YPM R5452	0.472222	1		116	54
482	Apalone mutica YPM R10890	0.611111	1		75	54
483	Apalone mutica YPM R10911	0.555556	0.5		88.5	117
485	Apalone mutica YPM R11424	0.444444	1		121	54
486	Apalone mutica YPM R11680	0.722222	1		45	54
487	Apalone spinifera AMNH 43303	0.88	1		18.5	54
488	Apalone spinifera FMNH 22063	0.72	1		46.5	54
489	Apalone spinifera FMNH 252992	0.66	1		62	54
490	Apalone spinifera KU 1869	0.9	1		12.5	54
491	Apalone spinifera KU 2824	0.9	1		12.5	54
492	Apalone spinifera OMNH RE68	0.86	1		22	54
494	Apalone spinifera PCHP 1480	0.28	1		156.5	54
495	Apalone spinifera PCHP 2746	0.76	0.5		39	117
496	Apalone spinifera PCHP 3428	0.36	1		139	54
497	Apalone spinifera PCHP 5061	0.28	1		156.5	54
498	Apalone spinifera ROM R9284	0.54	1		96	54
499	Apalone spinifera ROM R9385	0.78	1		36	54
500	Apalone spinifera ROM R9386	0.8	1		33	54
501	Apalone spinifera TMM M3720	0.62	1		72	54
502	Apalone spinifera TMM M3817	0.8	1		33	54
503	Apalone spinifera TMM M7158	0.96	1		8	54
505	Apalone spinifera UMMZ 128088	0.72	1		46.5	54
508	Apalone spinifera USNM 248990	0.8	1		33	54
510	Apalone spinifera YPM 10893	0.88	1		18.5	54
511	Apalone spinifera YPM 17772	0.52	1		102	54
512	Rafetus euphraticus BMNH 93.10.14.1	0.741935	1		42	54
513	Rafetus euphraticus NMW 1305	0.983871	1		6	54
514	Rafetus euphraticus NMW 1446	0.967742	1.5		7	2.5
516	Rafetus euphraticus NMW 1448	0.612903	1.5		74	2.5
517	Rafetus euphraticus NMW 1449	0.83871	1		26.5	54
518	Rafetus euphraticus NMW 1451	0.709677	1		48	54
519	Rafetus euphraticus NMW 1452	0.83871	1		26.5	54
520	Rafetus euphraticus NMW 1453	0.854839	1		23	54
521	Rafetus euphraticus NMW 1463	0.645161	1		66	54
522	Rafetus euphraticus NMW 1856	0.806452	1.5		31	2.5
523	Rafetus euphraticus NMW 1862	0.587097	1		79	54
524	Rafetus euphraticus PCHP 4062	1	1.5		3	2.5
525	Rafetus euphraticus PCHP 4558	0.66129	1		61	54

## Sheet: C66
		% of adult size	C66: number and distribution of posteromedial hypoplastral processes		% of adult size, ranked	number and distribution of medial hypoplastral processes, ranked
46	Cycloderma aubryi AMNH 108909	0.388235	1		143	117.5		Spearman, medial hypoplastral processes, all taxa			-0.101471
47	Cycloderma aubryi BMNH 63.6.13.5	0.764706	1		40	117.5
48	Cycloderma aubryi FMNH 98752	0.552941	1		86	117.5
49	Cycloderma aubryi MNHN AC 1930-362	0.611765	1		75	117.5
50	Cycloderma aubryi NHMB 248	0.811765	1		31	117.5
56	Cycloderma aubryi NMB 55813	0.470588	0.5		121	139
60	Cycloderma aubryi PCHP 7513	0.682353	1		54	117.5
61	Cycloderma frenatum AMNH 110180	0.71028	1		47	117.5
65	Cycloderma frenatum PCHP 2374	0.616822	2		72	43.5
66	Cycloderma frenatum PCHP 2744	0.495327	2		112	43.5
68	Cycloderma frenatum SMF 33700	0.345794	2		151	43.5
82	Lissemys punctata AMNH 7090	0.862745	2		24	43.5
83	Lissemys punctata NMB 37379	0.588235	2		78.5	43.5
84	Lissemys punctata NMW 1232	1	2		5	43.5
85	Lissemys punctata PCHP 2628	0.392157	2		142	43.5
86	Lissemys punctata PCHP 2743	0.470588	2		121	43.5
89	Lissemys punctata PCHP 2818	0.843137	2		25	43.5
90	Lissemys punctata PCHP 2819	0.823529	2		29	43.5
91	Lissemys punctata PCHP 2820	0.529412	2		97	43.5
93	Lissemys punctata PCHP 2920	0.509804	2		103	43.5
94	Lissemys punctata PCHP 3347	0.784314	2		36.5	43.5
96	Lissemys punctata PCHP 4931	0.509804	2		103	43.5
97	Lissemys punctata PCHP 4932	1	1.5		5	96.5
98	Lissemys punctata PCHP 4951	0.509804	2		103	43.5
99	Lissemys punctata SMF 45399	0.784314	2		36.5	43.5
101	Lissemys punctata USNM 61093	0.431373	2		131	43.5
102	Lissemys punctata USNM 293690	0.941176	2		13	43.5
103	Lissemys punctata ZSI 1649	0.941176	2		13	43.5
104	Lissemys punctata ZSI 1714	0.941176	2		13	43.5
120	Amyda cartilaginea FMNH 11088	0.409091	2		137	43.5
121	Amyda cartilaginea FMNH 224223	0.454545	2		124.5	43.5
122	Amyda cartilaginea NHMB 3767	0.545455	2		94	43.5
123	Amyda cartilaginea NMW 85, 87	0.568182	2		82	43.5
125	Amyda cartilaginea NMW 1864	0.727273	2		44	43.5
126	Amyda cartilaginea NMW 1874	0.454545	1		124.5	117.5
129	Amyda cartilaginea RH128	0.863636	2		22	43.5
130	Amyda cartilaginea RH129	1	2		5	43.5
131	Amyda cartilaginea USNM 22522	0.681818	2		55	43.5
239	Dogania subplana CUMZ T152	0.794872	2		34	43.5
240	Dogania subplana FMNH 151021	0.615385	2		73.5	43.5
241	Dogania subplana FMNH 224111	0.820513	2		30	43.5
242	Dogania subplana FMNH 259045	0.871795	2		20	43.5
243	Dogania subplana MTD 8992	0.461538	2		123	43.5
244	Dogania subplana NMW 1870	0.230769	1		166	117.5
245	Dogania subplana NMW 1871	0.358974	1.5		150	96.5
246	Dogania subplana PCHP 1791	0.384615	2		144	43.5
247	Dogania subplana PCHP 2918	0.717949	2		46	43.5
251	Dogania subplana PCHP 5041	0.538462	2		95	43.5
252	Dogania subplana PCHP 5044	0.487179	1		113	117.5
254	Dogania subplana UCMVZ 95937	0.564103	1.5		84	96.5
255	Dogania subplana USNM 222523	0.923077	1.5		16	96.5
256	Nilssonia formosa NMW 38631	0.521739	2		99.5	43.5
257	Nilssonia formosa PCHP 4945	0.405797	1.5		138	96.5
259	Nilssonia formosa PCHP 4947	0.521739	2		99.5	43.5
260	Nilssonia formosa PCHP 5030	0.594203	2		77	43.5
261	Nilssonia formosa PCHP 5031	0.478261	2		117	43.5
262	Nilssonia formosa PCHP 5032	0.434783	2		130	43.5
263	Nilssonia formosa PCHP 5035	1	2		5	43.5
264	Nilssonia formosa ZSI 1785	0.666667	2		59.5	43.5
265	Nilssonia formosa ZSI 1786	0.637681	2		67	43.5
266	Nilssonia formosa ZSI unlabeled	0.666667	1.5		59.5	96.5
268	Nilssonia gangetica FMNH 260430	0.526316	2		98	43.5
270	Nilssonia gangetica SMF 52770	0.778947	1		38	117.5
272	Nilssonia gangetica USNM 293693	0.736842	2		42	43.5
273	Nilssonia gangetica ZSI 878	0.863158	1.5		23	96.5
278	Nilssonia gangetica ZSI 17613	0.452632	2		126	43.5
279	Nilssonia gangetica ZSI 23801	0.421053	2		136	43.5
280	Nilssonia gangetica? PCHP 2751	0.557895	2		85	43.5
281	Nilssonia gangetica? PCHP 4391	0.315789	1.5		153.5	96.5
282	Nilssonia gangetica? PCHP 4991	0.305263	1		159	117.5
283	Nilssonia gangetica? PCHP 5138	0.315789	1.5		153.5	96.5
286	Nilssonia hurum BMNH 86.8.26.2	0.722892	2		45	43.5
288	Nilssonia hurum MCZ 61476	0.373494	2		148	43.5
289	Nilssonia hurum NMW 40066	0.53012	2		96	43.5
290	Nilssonia hurum PCHP 2630	0.240964	2		165	43.5
291	Nilssonia hurum ZSI 1796	0.662651	1.5		62	96.5
293	Nilssonia hurum ZSI 16627	0.481928	1.5		114.5	96.5
294	Nilssonia hurum ZSI 16752	1	0.5		5	139
296	Nilssonia hurum ZSI 17390	0.481928	2		114.5	43.5
297	Nilssonia hurum ZSI 18321	0.361446	2		149	43.5
298	Nilssonia hurum? PCHP 2629	0.313253	2		156	43.5
299	Nilssonia hurum? PCHP 2657	0.277108	2		163	43.5
300	Nilssonia hurum? PCHP 2668	0.313253	2		156	43.5
301	Nilssonia hurum? PCHP 2907	0.301205	2		160	43.5
302	Nilssonia hurum? PCHP 4959	0.421687	2		135	43.5
303	Nilssonia hurum? PCHP 4990	0.313253	2		156	43.5
306	Nilssonia nigricans NMW 39090	0.441558	2		129	43.5
307	Nilssonia nigricans ZSI 1908	0.909091	2		17	43.5
308	Nilssonia nigricans ZSI 1918	0.649351	1		66	117.5
310	Palea steindachneri MTD 33802	0.775	1		39	117.5
311	Palea steindachneri PCHP 2693	0.5	2		108	43.5
312	Palea steindachneri RH 1201	1	1		5	117.5
313	Pelodiscus sp. AMNH 7106	0.4	2		140.5	43.5
314	Pelodiscus sp. CUMZ T170	0.625	2		69.5	43.5
315	Pelodiscus sp. FMNH 6593	0.5	2		108	43.5
316	Pelodiscus sp. FMNH 6625	0.625	1.5		69.5	96.5
317	Pelodiscus sp. IVPP 537	0.65	2		64	43.5
318	Pelodiscus sp. IVPP 556	0.55	2		90.5	43.5
319	Pelodiscus sp. NHMB 1438	0.625	2		69.5	43.5
320	Pelodiscus sp. NHMB 2659	0.5	1.5		108	96.5
321	Pelodiscus sp. NMW II	0.65	1.5		64	96.5
322	Pelodiscus sp. NMW 1865	0.3	1.5		161	96.5
324	Pelodiscus sp. NMW 1869	0.7	2		51	43.5
325	Pelodiscus sp. PCHP 2313	0.675	2		56.5	43.5
326	Pelodiscus sp. PCHP 2657	0.5	2		108	43.5
327	Pelodiscus sp. PCHP 2658	0.45	2		127	43.5
328	Pelodiscus sp. PCHP 2771	0.375	2		146.5	43.5
329	Pelodiscus sp. PCHP 3189	0.5	1.5		108	96.5
330	Pelodiscus sp. PCHP 3418	0.65	2		64	43.5
331	Pelodiscus sp. PCHP 3419	0.55	2		90.5	43.5
332	Pelodiscus sp. PCHP 3422	0.55	1.5		90.5	96.5
333	Pelodiscus sp. PCHP 3425	0.5	1.5		108	96.5
334	Pelodiscus sp. PCHP 3916	0.675	1.5		56.5	96.5
336	Pelodiscus sp. PCHP 4611	0.55	2		90.5	43.5
337	Pelodiscus sp. PCHP 4612	0.475	2		118.5	43.5
338	Pelodiscus sp. PCHP 4933	0.6	2		76	43.5
339	Pelodiscus sp. PCHP 5414	0.5	1.5		108	96.5
340	Pelodiscus sp. PCHP 7729	0.825	2		27.5	43.5
341	Pelodiscus sp. PCHP 11894	0.825	2		27.5	43.5
346	Pelodiscus sp. ROM R7536	0.475	2		118.5	43.5
347	Pelodiscus sp. ROM R8016	0.55	2		90.5	43.5
349	Pelodiscus sp. USNM 68476	0.925	2		15	43.5
350	Pelodiscus sp. USNM 539335	0.55	2		90.5	43.5
383	Chitra indica FMNH 224228	0.693878	0		52.5	158
384	Chitra indica NHMB 2706	1	0		5	158
385	Chitra indica PCHP 1474	0.693878	1		52.5	117.5
386	Chitra indica PCHP 2750	0.255102	0		164	158
387	Chitra indica SMF 52768	0.55102	0		87	158
388	Chitra indica SMF 52769	0.795918	0		33	158
389	Chitra indica ZSI 1776	0.806122	0		32	158
390	Chitra indica ZSI 3543	0.744898	0		41	158
391	Chitra indica ZSI 16753	0.663265	0		61	158
393	Pelochelys bibroni NHMB 183	0.428571	0.5		132.5	139
394	Pelochelys bibroni PCHP 11230	1	0		5	158
395	Pelochelys bibroni PCHP 11751	0.892857	0		18	158
396	Pelochelys bibroni PCHP 11752	0.428571	0		132.5	158
397	Pelochelys bibroni PCHP 11794	0.571429	0.5		81	139
398	Pelochelys bibroni USNM 231523	0.880952	0		19	158
399	Pelochelys cantorii AMNH 23541	0.705882	0		49	158
400	Pelochelys cantorii CUMZ T120	1	0.5		5	139
403	Pelochelys cantorii FMNH 224104	0.470588	0.5		121	139
404	Pelochelys cantorii FMNH 224233	0.705882	0		49	158
405	Pelochelys cantorii NMW 1857	0.588235	0		78.5	158
406	Pelochelys cantorii PCHP 2375	0.376471	0		145	158
407	Pelochelys cantorii PCHP 2376	0.4	0		140.5	158
408	Pelochelys cantorii PCHP 2648	0.341176	0.5		152	139
409	Pelochelys cantori PCHP 2921	0.952941	0.5		10.5	139
410	Pelochelys cantorii PCHP 3229	0.423529	0.5		134	139
411	Pelochelys cantorii PCHP 3995	0.788235	0.5		35	139
412	Pelochelys cantorii PCHP 4974	0.835294	0.5		26	139
413	Pelochelys cantorii PCHP 11795	0.517647	0.5		101	139
414	Pelochelys cantorii RH 1036	0.952941	1		10.5	117.5
416	Pelochelys cantorii ZMC 262	0.705882	0.5		49	139
418	Trionyx triunguis AMNH 36599	0.615385	0.5		73.5	139
419	Trionyx triunguis AMNH 50723	0.403846	1		139	117.5
420	Trionyx triunguis AMNH 50724	0.307692	1		158	117.5
421	Trionyx triunguis AMNH 80026	0.576923	0.5		80	139
422	Trionyx triunguis NMB 55812	0.673077	0.5		58	139
423	Trionyx triunguis NMW 84	0.865385	0.5		21	139
424	Trionyx triunguis NMW 1207	0.375	0.5		146.5	139
428	Trionyx triunguis PCHP 4559	0.567308	0.5		83	139
429	Trionyx triunguis PCHP 4602	0.288462	0.5		162	139
430	Trionyx triunguis PCHP 5042	0.442308	1		128	117.5
433	Trionyx triunguis SMF 32811	0.625	1		69.5	117.5
434	Trionyx triunguis SMF 36470	0.480769	1		116	117.5
436	Trionyx triunguis USNM 337920	0.730769	0.5		43	139

[truncated: 1 more sheets: C68]
